# Supplementary material for: Proinsulin degradation and presentation of a proinsulin B-chain autoantigen involves ER-associated protein degradation (ERAD)-enzyme UBE2G2
Source: PLoS One. 2024 May 24;19(5):e0287877. doi: 10.1371/journal.pone.0287877 (PMC11125532; doi:10.1371/journal.pone.0287877)
Supplement: S2 Table — (XLSX) [file pone.0287877.s006.xlsx]

## Sheet: Figure 4D HRD1 CHX chase
	KO (EV)							HRD1 WT							HRD1 C1A
0	1	1	1	1	1			1	1	1	1	1			1	1	1	1	1
120	0.746264	0.685902	1.03871	0.883972	0.734062			0.170208	0.216676	0.351519	0.524263	0.193493			0.635764	0.611292	1.30239	0.661357	1.339
210	0.38079	0.510997	0.752089	0.72927	0.554066			0.052674	0.033257	0.499622	0.414028	0.109445			0.366591	0.590761	0.729198	0.906672	0.92579
300	0.4122	0.348363	0.72325	0.780352	0.461015			0.008799	0.061394	0.17302	0.132237	0.229539			0.188169	0.481127		0.866474	0.992072

## Sheet: Figure 5 E2 screen
								ID								GFP geomean @ 9dpi														GFP geomean @ 9dpi							for graph
Box#1								plate	1	2	3	4	5	6		replicate#1							replicate#2							mean							rel. to mean gCNTRL
1	2	3	4	5	6			A	UBE2A_1	UBE2A_2	UBE2A_3	UBE2B_1	UBE2B_2	UBE2B_3		2313	2144	2473	2275	2121	2234		2447	2344	2454	2409	2358	1894		2380	2244	2463.5	2342	2239.5	2064		0.999035	0.941947	1.03408	0.983084	0.940058	0.86639
7	8	9	10	11	12			B	UBE2C_1	UBE2C_2	UBE2C_3	UBE2D1_1	UBE2D1_2	UBE2D1_3		2242	2357	2442	2488	2264	2420		2330	2463	2306	2384	2089	2409		2286	2410	2374	2436	2176.5	2414.5		0.959577	1.01163	0.996516	1.02254	0.913613	1.01352
13	14	15	16	17	18			C	UBE2D2_1	UBE2D2_2	UBE2D2_3	UBE2D3_1	UBE2D3_2	UBE2D3_3		2421	2291	2541	2410	2200	2029		2383	2418	2386	2285	2448	2182		2402	2354.5	2463.5	2347.5	2324	2105.5		1.00827	0.988331	1.03408	0.985392	0.975528	0.88381
19	20	21	22	23	24			D	UBE2D4_1	UBE2D4_2	UBE2D4_3	UBE2E1_1	UBE2E1_2	UBE2E1_3		2236	2085	2188	2300	2380	2387		2443	2442	2293	2518	2549	2299		2339.5	2263.5	2240.5	2409	2464.5	2343		0.982034	0.950132	0.940478	1.01121	1.0345	0.983503
25	26	27	28	29	30			E	UBE2E2_1	UBE2E2_2	UBE2E2_3	UBE2F_1	UBE2F_2	UBE2F_3		2453	2393	2474	2500	2685	2650		2644	2567	2432	2520	2730	2652		2548.5	2480	2453	2510	2707.5	2651		1.06976	1.04101	1.02968	1.0536	1.13651	1.11279
31	32	33	34	35	36			F	UBE2G1_1	UBE2G1_2	UBE2G1_3	UBE2G2_1	UBE2G2_2	UBE2G2_3		2346	2062	2258	3246	3136	3595		2289	2432	2275	3684	3293	3341		2317.5	2247	2266.5	3465	3214.5	3468		0.972799	0.943206	0.951392	1.45448	1.34933	1.45574
37	38	39	40	41	42			G	UBE2H_1	UBE2H_2	UBE2H_3	UBE2L6_1	UBE2L6_2	UBE2L6_3		2694	2624	2068	2419	2532	2346		2329	2435	2676	2687	2693	1934		2511.5	2529.5	2372	2553	2612.5	2140		1.05423	1.06179	0.995676	1.07165	1.09663	0.898292
43	44	45	46	47	48			H	UBE2NL_1	UBE2NL_2	UBE2NL_3	UBE2O_1	UBE2O_2	UBE2O_3		2310	2074	2401	2418	2429	2161		2486	2646	2607	2483	2552	1919		2398	2360	2504	2450.5	2490.5	2040		1.00659	0.990639	1.05109	1.02863	1.04542	0.856315
Box#2
49	112	113	52	53	54			A	UBE2N_1	UBE2N_2	UBE2N_3	UBE2NL_1	UBE2NL_2	UBE2NL_3		2113	2204	2452	2216	2208	2429		2448	2507	2477	2287	2153	2405		2280.5	2355.5	2464.5	2251.5	2180.5	2417		0.957268	0.98875	1.0345	0.945095	0.915292	1.01457
55	56	57	58	59	60			B	UBE2O_1	UBE2O_2	UBE2O_3	UBE2Q1_1	UBE2Q1_2	UBE2Q1_3		2224	2256	2304	2232	2376	2176		2436	2336	2423	2354	2303	2199		2330	2296	2363.5	2293	2339.5	2187.5		0.978046	0.963775	0.992108	0.962515	0.982034	0.91823
61	62	63	64	65	66			C	UBE2Q2_1	UBE2Q2_2	UBE2Q2_3	UBE2R1_1	UBE2R1_2	UBE2R1_3		2422	2048	2376	2307	2222	2242		2441	2297	2573	2442	2172	2136		2431.5	2172.5	2474.5	2374.5	2197	2189		1.02065	0.911934	1.0387	0.996726	0.922218	0.91886
67	68	69	70	71	72			D	UBE2R2_1	UBE2R2_2	UBE2R2_3	UBE2S_1	UBE2S_2	UBE2S_3		2420	2274	2344	2281	2505	2349		2291	2331	2414	2387	2566	2370		2355.5	2302.5	2379	2334	2535.5	2359.5		0.98875	0.966503	0.998615	0.979725	1.06431	0.990429
73	74	75	76	77	78			E	UBE2T_1	UBE2T_2	UBE2T_3	UBE2U_1	UBE2U_2	UBE2U_3		2372	2263	1982	2132	2048	2092		2300	2481	2147	2342	2054	1869		2336	2372	2064.5	2237	2051	1980.5		0.980565	0.995676	0.8666	0.939009	0.860933	0.831339
79	80	81	82	83	84			F	UBE2V2_1	UBE2V2_2	UBE2V2_3	UBE2W_1	UBE2W_2	UBE2W_3		2321	2178	2395	2195	1958	2046		2220	2145	2204	2212	2102	2288		2270.5	2161.5	2299.5	2203.5	2030	2167		0.953071	0.907316	0.965244	0.924946	0.852118	0.909625
85	114	87	88	89	90			G	UBE2Z_1	UBE2Z_2	UBE2Z_3	BIRC6_1	BIRC6_2	BIRC6_3		2426	2385	2312	2195	2082	2337		2277	2232	2393	2225	2091	2181		2351.5	2308.5	2352.5	2210	2086.5	2259		0.987071	0.969022	0.987491	0.927675	0.875834	0.948243
91	92	93	94	95	96			H	ATG3_1	ATG3_2	ATG3_3	UFC1_1	UFC1_2	UFC1_3		2251	2299	2254	2440	2254	2441		2350	2292	2050	2416	2490	2376		2300.5	2295.5	2152	2428	2372	2408.5		0.965663	0.963565	0.903329	1.01918	0.995676	1.011
Box#3
97	98	99	100	101	102			A	UEVLD_1	UEVLD_2	UEVLD_3	UBE2L3_1	UBE2L3_2	AKTIP_1		2132	2307	2384	2236	2252	2306		2045	2102	2359	2168	2367	2376		2088.5	2204.5	2371.5	2202	2309.5	2341		0.876674	0.925366	0.995467	0.924317	0.969441	0.982664
103	104	105	106	107	108			B	AKTIP_2	UBE2E3_1	UBE2E3_2	UBE2V1_E1_1	UBE2V1_E1_2	UBE2V1_E4_3		2096	2014	2239	2127	2298	2014		2490	2106	2159	2153	2375	2193		2293	2060	2199	2140	2336.5	2103.5		0.962515	0.864711	0.923058	0.898292	0.980775	0.88297
109	110	111						C	UBE2V1_E4_4	UBE2V1_1nalaatste-exon_3	UBE2V1_1nalaatste-exon_4					1590	1930	1688					2150	2064	2170					1870	1997	1929					0.784956	0.838266	0.809722
								D
R44	R45	R46	RP406	RP407	RP408			E	UBE2J1_1	UBE2J1_2	UBE2J1_3	UBE2J2_1	UBE2J2_2	UBE2J2_3		2330	2663	2391	2263	1961	2321		1998	2603	2655	2440	2486	2335		2164	2633	2523	2351.5	2223.5	2328		0.908366	1.10523	1.05906	0.987071	0.933342	0.977207
CR275	CR276	CR277	418	418	418			F	UBE2K_1	UBE2K_2	UBE2K_3	gCntrl	gCntrl	gCntrl		2550	2398	2506	2389	2463	2402		2562	2414	2328	2321	2392	2327		2556	2406	2417	2355	2427.5	2364.5		1.07291	1.00995	1.01457	0.98854	1.01897	0.992528
			controls																																2382.33

## Sheet: Figure 6D UBE2G2 CHX chase
	KO (EV)							UBE2G2 WT							UBE2G2 C89S
0	1	1	1	1	1	1		1	1	1	1	1	1		1	1	1	1	1	1
90	0.714207	0.441271	0.483691	0.616963	0.885671	0.536083		0.060142	0.421578	0.114281	0.166499	0.189808	0.506898		0.463649	0.522444	1.01607	0.908441	0.851346	0.955568
210	0.354786	0.290642	0.360365	0.447796	0.459199	0.360007		0.045796	0.234159	0.036015	0.029344	0.11914	0.135053		0.389606	0.255951	0.206891	0.434905	0.401684	0.416914

## Sheet: Fig. 4E and 6E HLA peptidomics
	insulin	insulin	ATPsynth (mito)	Vimentin	HRD1	eIF3F	60S ribosome L10a
Sample name	HLVEALYLV	ALWGPDPAAA	RLYDPASGTISL	KLLEGEESRISL	HLLERSWYA	ALNEKLVNL	TLYEAVREV	total peptide abundance (SUM ALL)	# high confidence peptides (> 35 ion score)
K562 WT	2.85392e+07	1.48125e+09	14574346	1.41509e+07	274599	27919070	31740137	2.44093e+10	2118
HRD1 KO	945284	2.4185e+08	828581	1.00738e+06	nd	352238	1.79637e+06	8.36491e+09	899
HRD1 KO +WT	1.84904e+07	1.84649e+09	9781379	1.02387e+07	2.95611e+06	22179540	23646974	3.83612e+10	1612
HRD1 KO + CI	1.57157e+06	5.35643e+08	1.9166e+06	1.60019e+06	688493	2.79301e+06	4.10512e+06	9.3384e+09	792
UBE2G2 KO	2.86485e+06	1.61915e+09	10535085	2.76302e+07	389915	2.43273e+07	2.86139e+07	4.76401e+10	1809
UBE2G2 KO + WT	2.40603e+07	2.61395e+09	10491311	1.69787e+07	319245	24672802	3.29155e+07	4.96286e+10	1716
UBE2G2 KO + CI	8.11816e+06	2.3455e+09	9567069	1.89169e+07	339514	2.01325e+07	22668228	3.89992e+10	1485
% of K562 WT
K562 WT	154.346	80.2199	149.001	138.209	9.28919	125.878	134.225	63.6303	131.39
HRD1 KO	5.11229	13.0978	8.47101	9.83886	#VALUE!	1.58812	7.59662	21.8057	55.7692
HRD1 KO +WT	100	100	100	100	100	100	100	100	100
HRD1 KO + CI	8.49936	29.0086	19.5944	15.6287	23.2905	12.5927	17.36	24.3434	49.1315
K562 WT	118.615	56.6674	138.918	83.3447	86.0151	113.157	96.4292	49.184	123.427
UBE2G2 KO	11.9069	61.9426	100.417	162.734	122.136	98.5997	86.9315	95.9932	105.42
UBE2G2 KO + WT	100	100	100	100	100	100	100	100	100
UBE2G2 KO + CI	33.7409	89.7303	91.1904	111.415	106.349	81.5981	68.868	78.5821	86.5385
