# Supplementary material for: Proinsulin degradation and presentation of a proinsulin B-chain autoantigen involves ER-associated protein degradation (ERAD)-enzyme UBE2G2
Source: PLoS One. 2024 May 24;19(5):e0287877. doi: 10.1371/journal.pone.0287877 (PMC11125532; doi:10.1371/journal.pone.0287877)
Supplement: S3 Table — (XLSX) [file pone.0287877.s007.xlsx]

## Sheet: unfiltered MASCOT output
Sample name	Checked	Confidence	Sequence	Annotated Sequence	Modifications	Qvality PEP	Qvality q-value	# Protein Groups	# Proteins	# PSMs	Master Protein Accessions	Positions in Master Proteins	Modifications in Master Proteins	Master Protein Descriptions	# Missed Cleavages	Theo. MH+ [Da]	Abundance: F1: Sample	Quan Info	Confidence (by Search Engine): Mascot	Percolator q-Value (by Search Engine): Mascot	Percolator PEP (by Search Engine): Mascot	Ions Score (by Search Engine): Mascot	Top Apex RT [min]
K562 WT	FALSE	High	NMVAKVDEV	[E].NMVAKVDEV.[K]	1xOxidation [M2]	0.00181804	0.00111234	1	1	3	P62906	P62906 [143-151]		60S ribosomal protein L10a OS=Homo sapiens (Human) OX=9606 GN=RPL10A PE=1 SV=2	0	1020.5	60342215		High	0.001302	0.0009175	27	47.14
K562 WT	FALSE	High	VGDPHTVTV	[A].VGDPHTVTV.[S]		0.00166707	0.00111234	1	1	3	Q9H0E9	Q9H0E9 [345-353]		Bromodomain-containing protein 8 OS=Homo sapiens (Human) OX=9606 GN=BRD8 PE=1 SV=2	0	924.479	6.32538e+06		High	0.001302	0.000845	32	50.03
K562 WT	FALSE	High	LMEHIHKL	[I].LMEHIHKL.[K]	1xOxidation [M2]	0.000811672	0.00111234	1	1	2	P84098	P84098 [138-145]		60S ribosomal protein L19 OS=Homo sapiens (Human) OX=9606 GN=RPL19 PE=1 SV=1	0	1036.56	2.07452e+06		High	0.001302	0.000422	27	48.9
K562 WT	FALSE	High	SLLEHLSHV	[V].SLLEHLSHV.[H]		0.000391718	0.00111234	1	1	5	Q9BQI3	Q9BQI3 [71-79]		Eukaryotic translation initiation factor 2-alpha kinase 1 OS=Homo sapiens (Human) OX=9606 GN=EIF2AK1 PE=1 SV=2	0	1034.56	2.89883e+06		High	0.001302	0.0002085	59	75.37
K562 WT	FALSE	High	FLIRESETL	[A].FLIRESETL.[K]		0.00193178	0.00111234	1	1	5	P07948	P07948 [153-161]		Tyrosine-protein kinase Lyn OS=Homo sapiens (Human) OX=9606 GN=LYN PE=1 SV=3	0	1107.6	2.44153e+07		High	0.001302	0.0009762	54	80.52
K562 WT	FALSE	High	KLLGSPESTKL	[T].KLLGSPESTKL.[Q]		0.000797714	0.00111234	1	1	2	Q96AA3	Q96AA3 [203-213]		Protein RFT1 homolog OS=Homo sapiens (Human) OX=9606 GN=RFT1 PE=1 SV=1	0	1172.69	487663		High	0.001302	0.0004147	23	56.54
K562 WT	FALSE	High	RMIDIQTRM	[S].RMIDIQTRM.[A]	1xOxidation [M]	0.00180235	0.00111234	1	1	4	O43709	O43709 [31-39]		Probable 18S rRNA (guanine-N(7))-methyltransferase OS=Homo sapiens (Human) OX=9606 GN=BUD23 PE=1 SV=2	0	1179.6	1.86563e+06		High	0.001302	0.0009106	33	50.47
K562 WT	FALSE	High	FIMDDPAGNSYL	[H].FIMDDPAGNSYL.[Q]	1xOxidation [M3]	0.00125225	0.00111234	1	1	2	O75312	O75312 [403-414]		Zinc finger protein ZPR1 OS=Homo sapiens (Human) OX=9606 GN=ZPR1 PE=1 SV=1	0	1358.59	2.3401e+06		High	0.001302	0.0006417	57	90.08
K562 WT	FALSE	High	FLASESLIKQI	[A].FLASESLIKQI.[P]		0.000171835	0.00111234	1	1	3	P62906	P62906 [110-120]		60S ribosomal protein L10a OS=Homo sapiens (Human) OX=9606 GN=RPL10A PE=1 SV=2	0	1248.72	21698290		High	0.001302	9.273e-05	62	98.46
K562 WT	FALSE	High	FLMDFIHQV	[S].FLMDFIHQV.[G]	1xOxidation [M3]	0.000412643	0.00111234	1	1	5	Q8WUM0	Q8WUM0 [610-618]		Nuclear pore complex protein Nup133 OS=Homo sapiens (Human) OX=9606 GN=NUP133 PE=1 SV=2	0	1165.57	3.34879e+07		High	0.001302	0.0002182	40	99.06
K562 WT	FALSE	High	AMIELVERL	[A].AMIELVERL.[K]		0.00141388	0.00111234	1	1	2	Q96DX7	Q96DX7 [233-241]		Tripartite motif-containing protein 44 OS=Homo sapiens (Human) OX=9606 GN=TRIM44 PE=1 SV=1	0	1073.6	17878870		High	0.001302	0.0007197	54	104.73
K562 WT	FALSE	High	KVFDPVPVGV	[R].KVFDPVPVGV.[T]		0.000232786	0.00111234	1	1	5	Q08211	Q08211 [697-706]		ATP-dependent RNA helicase A OS=Homo sapiens (Human) OX=9606 GN=DHX9 PE=1 SV=4	0	1056.61	2.97309e+07		High	0.001302	0.0001256	57	85.17
K562 WT	FALSE	High	AMIDTEFAKQTSL	[A].AMIDTEFAKQTSL.[D]	1xOxidation [M2]	0.000563872	0.00111234	1	1	4	Q15750	Q15750 [311-323]		TGF-beta-activated kinase 1 and MAP3K7-binding protein 1 OS=Homo sapiens (Human) OX=9606 GN=TAB1 PE=1 SV=1	0	1470.71	515077		High	0.001302	0.0002961	37	78.19
K562 WT	FALSE	High	ILAEEPIYIRV	[R].ILAEEPIYIRV.[E]		0.000539942	0.00111234	1	1	1	Q9NX02	Q9NX02 [346-356]		NACHT, LRR and PYD domains-containing protein 2 OS=Homo sapiens (Human) OX=9606 GN=NLRP2 PE=1 SV=1	0	1315.76	320661		High	0.001302	0.0002841	54	100.11
K562 WT	FALSE	High	FLMKNSDLYGA	[E].FLMKNSDLYGA.[K]		0.00183387	0.00111234	1	1	4	Q8NEM2	Q8NEM2 [477-487]		SHC SH2 domain-binding protein 1 OS=Homo sapiens (Human) OX=9606 GN=SHCBP1 PE=1 SV=3	0	1258.61	2.56795e+06		High	0.001302	0.0009288	31	78.2
K562 WT	FALSE	High	FLMKNSDLYGA	[E].FLMKNSDLYGA.[K]	1xOxidation [M3]	0.000323669	0.00111234	1	1	4	Q8NEM2	Q8NEM2 [477-487]		SHC SH2 domain-binding protein 1 OS=Homo sapiens (Human) OX=9606 GN=SHCBP1 PE=1 SV=3	0	1274.61	1.91641e+06		High	0.001302	0.0001727	33	65.45
K562 WT	FALSE	High	KIIGIMEEV	[C].KIIGIMEEV.[A]	1xOxidation [M6]	0.00169623	0.00111234	1	1	7	P52701	P52701 [870-878]		DNA mismatch repair protein Msh6 OS=Homo sapiens (Human) OX=9606 GN=MSH6 PE=1 SV=2	0	1047.58	2.04111e+07		High	0.001302	0.0008614	48	69.49
K562 WT	FALSE	High	AMKSDIDEV	[E].AMKSDIDEV.[A]	1xOxidation [M2]	0.00151543	0.00111234	1	1	2	Q14974	Q14974 [267-275]		Importin subunit beta-1 OS=Homo sapiens (Human) OX=9606 GN=KPNB1 PE=1 SV=2	0	1023.47	5.41387e+06		High	0.001302	0.0007724	37	46.16
K562 WT	FALSE	High	ALDATHQQL	[S].ALDATHQQL.[T]		0.00162428	0.00111234	1	1	1	Q9Y2X9	Q9Y2X9 [751-759]		Zinc finger protein 281 OS=Homo sapiens (Human) OX=9606 GN=ZNF281 PE=1 SV=1	0	996.511	1.28738e+06		High	0.001302	0.0008252	31	51.65
K562 WT	FALSE	High	ILLDNDHYAM	[R].ILLDNDHYAM.[E]	1xOxidation [M10]	0.00147653	0.00111234	1	1	2	Q86WA8	Q86WA8 [337-346]		Lon protease homolog 2, peroxisomal OS=Homo sapiens (Human) OX=9606 GN=LONP2 PE=1 SV=1	0	1220.56	8.7672e+06		High	0.001302	0.0007517	56	64.19
K562 WT	FALSE	High	IIADMDKWTV	[C].IIADMDKWTV.[Q]	1xOxidation [M5]	0.000346926	0.00111234	1	1	1	Q8TF40	Q8TF40 [1050-1059]		Folliculin-interacting protein 1 OS=Homo sapiens (Human) OX=9606 GN=FNIP1 PE=1 SV=3	0	1207.6	1.45124e+06		High	0.001302	0.0001841	37	78.25
K562 WT	FALSE	High	AMPPPPPQGV	[S].AMPPPPPQGV.[K]	1xOxidation [M2]	0.000265131	0.00111234	1	1	8	O60216	O60216 [467-476]		Double-strand-break repair protein rad21 homolog OS=Homo sapiens (Human) OX=9606 GN=RAD21 PE=1 SV=2	0	1006.5	3.73394e+06		High	0.001302	0.0001419	57	52.71
K562 WT	FALSE	High	AMVDYLQKA	[I].AMVDYLQKA.[V]	1xOxidation [M2]	0.000916454	0.00111234	1	1	4	Q5T5C0	Q5T5C0 [653-661]		Syntaxin-binding protein 5 OS=Homo sapiens (Human) OX=9606 GN=STXBP5 PE=1 SV=1	0	1054.52	4961633		High	0.001302	0.0004753	39	57.21
K562 WT	FALSE	High	VQTEVNREL	[R].VQTEVNREL.[K]		0.00141388	0.00111234	1	1	2	Q9H2G9	Q9H2G9 [153-161]		Golgin-45 OS=Homo sapiens (Human) OX=9606 GN=BLZF1 PE=1 SV=2	0	1087.57	5.68711e+06		High	0.001302	0.0007226	41	51.33
K562 WT	FALSE	High	SLIEKYFSV	[L].SLIEKYFSV.[E]		0.00175608	0.00111234	1	1	1	P52292	P52292 [490-498]		Importin subunit alpha-1 OS=Homo sapiens (Human) OX=9606 GN=KPNA2 PE=1 SV=1	0	1085.59	4378473		High	0.001302	0.0008897	40	103.08
K562 WT	FALSE	High	KVLDFEHFL	[V].KVLDFEHFL.[P]		0.000323669	0.00111234	1	1	5	P60660	P60660 [63-71]		Myosin light polypeptide 6 OS=Homo sapiens (Human) OX=9606 GN=MYL6 PE=1 SV=2	0	1147.61	51781421		High	0.001302	0.0001718	47	103.68
K562 WT	FALSE	High	VLLEEGEAQRL	[K].VLLEEGEAQRL.[A]		0.000737816	0.00111234	1	1	1	P11441	P11441 [77-87]		Ubiquitin-like protein 4A OS=Homo sapiens (Human) OX=9606 GN=UBL4A PE=1 SV=1	0	1256.68	148712		High	0.001302	0.0003845	54	73.42
K562 WT	FALSE	High	RVMEYINRL	[T].RVMEYINRL.[D]		0.000368642	0.00111234	1	1	5	Q00610	Q00610 [1039-1047]		Clathrin heavy chain 1 OS=Homo sapiens (Human) OX=9606 GN=CLTC PE=1 SV=5	0	1193.65	3.80968e+06		High	0.001302	0.0001949	24	70.28
K562 WT	FALSE	High	FLHEESILERV	[H].FLHEESILERV.[Q]		0.00147653	0.00111234	1	1	2	P40692	P40692 [316-326]		DNA mismatch repair protein Mlh1 OS=Homo sapiens (Human) OX=9606 GN=MLH1 PE=1 SV=1	0	1371.73	310122		High	0.001302	0.0007536	22	83.87
K562 WT	FALSE	High	NIMDIKIGL	[L].NIMDIKIGL.[L]	1xOxidation [M3]	0.000362302	0.00111234	3	3	4	Q13576; Q86VI3; P46940	Q13576 [826-834]; Q86VI3 [896-904]; P46940 [911-919]		Ras GTPase-activating-like protein IQGAP2 OS=Homo sapiens (Human) OX=9606 GN=IQGAP2 PE=1 SV=4 Ras GTPase-activating-like protein IQGAP3 OS=Homo sapiens (Human) OX=9606 GN=IQGAP3 PE=1 SV=2 Ras GTPase-activating-like protein IQGAP1 OS=Homo sapiens (Human) OX=9606 GN=IQGAP1 PE=1 SV=1	0	1032.58	1347965	Shared	High	0.001302	0.0001928	35	92.87
K562 WT	FALSE	High	KVIDEIYRV	[G].KVIDEIYRV.[L]		0.000469978	0.00111234	1	1	5	Q9NVF7	Q9NVF7 [172-180]		F-box only protein 28 OS=Homo sapiens (Human) OX=9606 GN=FBXO28 PE=1 SV=1	0	1134.65	6871960		High	0.001302	0.0002477	41	69.13
K562 WT	FALSE	High	LMDQNAFSLTQK	[E].LMDQNAFSLTQK.[-]	1xOxidation [M2]	0.00183387	0.00111234	1	1	1	Q6ZYL4	Q6ZYL4 [60-71]		General transcription factor IIH subunit 5 OS=Homo sapiens (Human) OX=9606 GN=GTF2H5 PE=1 SV=1	0	1411.69	81843.2		High	0.001302	0.0009323	63	66.6
K562 WT	FALSE	High	NLMEQPIKV	[M].NLMEQPIKV.[T]		0.00189858	0.00111234	1	1	4	P14923	P14923 [5-13]		Junction plakoglobin OS=Homo sapiens (Human) OX=9606 GN=JUP PE=1 SV=3	0	1071.59	2.01366e+07		High	0.001302	0.0009603	28	77.29
K562 WT	FALSE	High	NLMEQPIKV	[M].NLMEQPIKV.[T]	1xOxidation [M3]	0.000301971	0.00111234	1	1	6	P14923	P14923 [5-13]		Junction plakoglobin OS=Homo sapiens (Human) OX=9606 GN=JUP PE=1 SV=3	0	1087.58	2.71736e+07		High	0.001302	0.0001616	39	62.57
K562 WT	FALSE	High	FLLDIEDRIYQG	[D].FLLDIEDRIYQG.[T]		8.14984e-05	0.00111234	1	1	1	Q9NRL2	Q9NRL2 [982-993]		Bromodomain adjacent to zinc finger domain protein 1A OS=Homo sapiens (Human) OX=9606 GN=BAZ1A PE=1 SV=2	0	1481.76		No Quan Values	High	0.001302	4.501e-05	45
K562 WT	FALSE	High	FLLDPVKGERL	[G].FLLDPVKGERL.[T]		0.00105286	0.00111234	1	1	4	Q15149	Q15149 [3869-3879]		Plectin OS=Homo sapiens (Human) OX=9606 GN=PLEC PE=1 SV=3	0	1286.75	5.32791e+06		High	0.001302	0.0005419	61	86.21
K562 WT	FALSE	High	NIYGNIEDLVVH	[K].NIYGNIEDLVVH.[I]		0.000145727	0.00111234	1	1	1	O00116	O00116 [324-335]		Alkyldihydroxyacetonephosphate synthase, peroxisomal OS=Homo sapiens (Human) OX=9606 GN=AGPS PE=1 SV=1	0	1385.71	231306		High	0.001302	7.902e-05	56	109.07
K562 WT	FALSE	High	LMEHIHKL	[I].LMEHIHKL.[K]		0.000495084	0.00111234	1	1	6	P84098	P84098 [138-145]		60S ribosomal protein L19 OS=Homo sapiens (Human) OX=9606 GN=RPL19 PE=1 SV=1	0	1020.57	3.70096e+06		High	0.001302	0.0002609	36	57.33
K562 WT	FALSE	High	FLLEREQLL	[R].FLLEREQLL.[F]		0.000957068	0.00111234	1	1	2	Q96M89	Q96M89 [211-219]		Coiled-coil domain-containing protein 138 OS=Homo sapiens (Human) OX=9606 GN=CCDC138 PE=1 SV=1	0	1160.67	1.53746e+06		High	0.001302	0.0004967	28	99.57
K562 WT	FALSE	High	IIADMDKWTV	[C].IIADMDKWTV.[Q]		0.000274492	0.00111234	1	1	1	Q8TF40	Q8TF40 [1050-1059]		Folliculin-interacting protein 1 OS=Homo sapiens (Human) OX=9606 GN=FNIP1 PE=1 SV=3	0	1191.61	3.04616e+06		High	0.001302	0.0001467	37	95.39
K562 WT	FALSE	High	ILLDNDHYAM	[R].ILLDNDHYAM.[E]		0.00103476	0.00111234	1	1	2	Q86WA8	Q86WA8 [337-346]		Lon protease homolog 2, peroxisomal OS=Homo sapiens (Human) OX=9606 GN=LONP2 PE=1 SV=1	0	1204.57	5.88026e+06		High	0.001302	0.0005325	48	80.84
K562 WT	FALSE	High	LLLDMQNRL	[N].LLLDMQNRL.[N]	1xOxidation [M5]	0.00174093	0.00111234	1	1	2	Q16531	Q16531 [1050-1058]		DNA damage-binding protein 1 OS=Homo sapiens (Human) OX=9606 GN=DDB1 PE=1 SV=1	0	1131.62	1267249		High	0.001302	0.0008804	50	76.19
K562 WT	FALSE	High	KLIGDTPIDTFL	[F].KLIGDTPIDTFL.[M]		0.000375093	0.00111234	1	3	3	P48443	P48443 [441-452]		Retinoic acid receptor RXR-gamma OS=Homo sapiens (Human) OX=9606 GN=RXRG PE=1 SV=1	0	1332.74	4878590		High	0.001302	0.0001984	76	112.77
K562 WT	FALSE	High	KLIEKNYFL	[E].KLIEKNYFL.[H]		0.00193178	0.00111234	1	1	4	Q9NVP1	Q9NVP1 [567-575]		ATP-dependent RNA helicase DDX18 OS=Homo sapiens (Human) OX=9606 GN=DDX18 PE=1 SV=2	0	1167.68	5948820		High	0.001302	0.0009755	40	76.04
K562 WT	FALSE	High	FLSKQQASQV	[N].FLSKQQASQV.[L]		0.00162428	0.00111234	1	1	1	P07225	P07225 [26-35]		Vitamin K-dependent protein S OS=Homo sapiens (Human) OX=9606 GN=PROS1 PE=1 SV=1	0	1135.61	1.84495e+06		High	0.001302	0.0008285	32	49.6
K562 WT	FALSE	High	FLSKQQASQVLV	[N].FLSKQQASQVLV.[R]		0.000482368	0.00111234	1	1	4	P07225	P07225 [26-37]		Vitamin K-dependent protein S OS=Homo sapiens (Human) OX=9606 GN=PROS1 PE=1 SV=1	0	1347.76	7.28338e+06		High	0.001302	0.0002537	55	72.59
K562 WT	FALSE	High	FLSQIESDRL	[K].FLSQIESDRL.[A]		0.00130774	0.00111234	2	2	2	P19367; Q2TB90	P19367 [786-795]; Q2TB90 [785-794]		Hexokinase-1 OS=Homo sapiens (Human) OX=9606 GN=HK1 PE=1 SV=3 Hexokinase HKDC1 OS=Homo sapiens (Human) OX=9606 GN=HKDC1 PE=1 SV=3	0	1207.63	228935	Shared	High	0.001302	0.0006679	53	82.37
K562 WT	FALSE	High	FLSTLHEVYL	[S].FLSTLHEVYL.[Q]		0.0011785	0.00111234	1	1	1	Q9NPI6	Q9NPI6 [561-570]		mRNA-decapping enzyme 1A OS=Homo sapiens (Human) OX=9606 GN=DCP1A PE=1 SV=3	0	1221.65	868933		High	0.001302	0.000606	19	99.99
K562 WT	FALSE	High	RVLDPSMVILEV	[L].RVLDPSMVILEV.[A]	1xOxidation [M7]	0.000664888	0.00111234	1	1	2	Q9UJX6	Q9UJX6 [408-419]		Anaphase-promoting complex subunit 2 OS=Homo sapiens (Human) OX=9606 GN=ANAPC2 PE=1 SV=1	0	1386.77	640411		High	0.001302	0.0003471	57	104.28
K562 WT	FALSE	High	NMVAKVDEV	[E].NMVAKVDEV.[K]		0.00376445	0.00158564	1	1	2	P62906	P62906 [143-151]		60S ribosomal protein L10a OS=Homo sapiens (Human) OX=9606 GN=RPL10A PE=1 SV=2	0	1004.51	1.74243e+07		High	0.001358	0.00185	37	57.9
K562 WT	FALSE	High	ISEENFRVM	[Y].ISEENFRVM.[S]	1xOxidation [M9]	0.00100819	0.00111234	1	1	4	P52732	P52732 [400-408]		Kinesin-like protein KIF11 OS=Homo sapiens (Human) OX=9606 GN=KIF11 PE=1 SV=2	0	1140.54	1.7526e+06		High	0.001302	0.0005195	49	62.11
K562 WT	FALSE	High	KLLEGEESRINL	[R].KLLEGEESRINL.[P]		0.000371854	0.00111234	1	1	3	P17661	P17661 [407-418]		Desmin OS=Homo sapiens (Human) OX=9606 GN=DES PE=1 SV=3	0	1400.77	329321		High	0.001302	0.0001977	54	71.1
K562 WT	FALSE	High	VLHDRIVSV	[I].VLHDRIVSV.[I]		0.00137758	0.00111234	1	1	4	Q9ULK4	Q9ULK4 [1163-1171]		Mediator of RNA polymerase II transcription subunit 23 OS=Homo sapiens (Human) OX=9606 GN=MED23 PE=1 SV=2	0	1037.61	7.72553e+06		High	0.001302	0.0007069	51	55.27
K562 WT	FALSE	High	KLLEGEESRI	[R].KLLEGEESRI.[ANSE]		0.000892918	0.00111234	4	5	8	P08729; P17661; P08670; P05787	P08729 [394-403]; P17661 [407-416]; P08670 [402-411]; P05787 [393-402]		Keratin, type II cytoskeletal 7 OS=Homo sapiens (Human) OX=9606 GN=KRT7 PE=1 SV=5 Desmin OS=Homo sapiens (Human) OX=9606 GN=DES PE=1 SV=3 Vimentin OS=Homo sapiens (Human) OX=9606 GN=VIM PE=1 SV=4 Keratin, type II cytoskeletal 8 OS=Homo sapiens (Human) OX=9606 GN=KRT8 PE=1 SV=7	0	1173.65	4.11846e+06	Shared	High	0.001302	0.0004608	36	56.52
K562 WT	FALSE	High	KLLEGEEERL	[R].KLLEGEEERL.[KR]		0.000811672	0.00111234	3	3	4	P20700; P02545; Q03252	P20700 [379-388]; P02545 [378-387]; Q03252 [393-402]		Lamin-B1 OS=Homo sapiens (Human) OX=9606 GN=LMNB1 PE=1 SV=2 Prelamin-A/C OS=Homo sapiens (Human) OX=9606 GN=LMNA PE=1 SV=1 Lamin-B2 OS=Homo sapiens (Human) OX=9606 GN=LMNB2 PE=1 SV=4	0	1215.66	1.63001e+06	Shared	High	0.001302	0.0004211	37	58.46
K562 WT	FALSE	High	SLLDEFYKL	[L].SLLDEFYKL.[V]		0.000777227	0.00111234	1	1	6	Q14444	Q14444 [184-192]		Caprin-1 OS=Homo sapiens (Human) OX=9606 GN=CAPRIN1 PE=1 SV=2	0	1127.6	33751412		High	0.001302	0.0004048	33	123.75
K562 WT	FALSE	High	KILEELQKV	[Q].KILEELQKV.[E]		7.28077e-05	0.00111234	1	1	8	O75179	O75179 [864-872]		Ankyrin repeat domain-containing protein 17 OS=Homo sapiens (Human) OX=9606 GN=ANKRD17 PE=1 SV=3	0	1099.67	1.1594e+07		High	0.001302	4.026e-05	53	66.9
K562 WT	FALSE	High	ALFDEQHREEM	[F].ALFDEQHREEM.[R]	1xOxidation [M11]	0.00155537	0.00111234	1	1	4	P21675	P21675 [1210-1220]		Transcription initiation factor TFIID subunit 1 OS=Homo sapiens (Human) OX=9606 GN=TAF1 PE=1 SV=2	0	1420.62	2.28526e+06		High	0.001302	0.0007951	43	50.26
K562 WT	FALSE	High	KILEDDKGAFQL	[K].KILEDDKGAFQL.[Y]		4.21556e-05	0.00111234	1	1	5	Q9UKT4	Q9UKT4 [283-294]		F-box only protein 5 OS=Homo sapiens (Human) OX=9606 GN=FBXO5 PE=1 SV=1	0	1376.74	6.86995e+06		High	0.001302	2.374e-05	44	78.21
K562 WT	FALSE	High	SLVAVELEKV	[T].SLVAVELEKV.[V]		0.00148938	0.00111234	1	1	2	Q9H9E3	Q9H9E3 [681-690]		Conserved oligomeric Golgi complex subunit 4 OS=Homo sapiens (Human) OX=9606 GN=COG4 PE=1 SV=3	0	1086.64	4403112		High	0.001302	0.0007583	49	90.85
K562 WT	FALSE	High	KLLELDPEHQRA	[K].KLLELDPEHQRA.[N]		0.000269771	0.00111234	1	1	5	P13674	P13674 [230-241]		Prolyl 4-hydroxylase subunit alpha-1 OS=Homo sapiens (Human) OX=9606 GN=P4HA1 PE=1 SV=2	0	1448.79	7.28238e+06		High	0.001302	0.0001441	66	56.24
K562 WT	FALSE	High	FLSEKLERI	[E].FLSEKLERI.[-]		0.001711	0.00111234	1	1	5	O60613	O60613 [157-165]		Selenoprotein F OS=Homo sapiens (Human) OX=9606 GN=SELENOF PE=1 SV=4	0	1134.65	4.9877e+06		High	0.001302	0.0008717	32	69.67
K562 WT	FALSE	High	ALEEADKMFL	[A].ALEEADKMFL.[R]	1xOxidation [M8]	0.000301971	0.00111234	1	1	1	Q9Y6B2	Q9Y6B2 [127-136]		EP300-interacting inhibitor of differentiation 1 OS=Homo sapiens (Human) OX=9606 GN=EID1 PE=1 SV=1	0	1182.57	479049		High	0.001302	0.0001614	57	76.75
K562 WT	FALSE	High	FISEFEHRV	[N].FISEFEHRV.[N]		0.000877564	0.00111234	1	1	9	Q9UNM6	Q9UNM6 [63-71]		26S proteasome non-ATPase regulatory subunit 13 OS=Homo sapiens (Human) OX=9606 GN=PSMD13 PE=1 SV=2	0	1163.58	8.74883e+06		High	0.001302	0.0004536	63	66.58
K562 WT	FALSE	High	ILLDIHIFM	[R].ILLDIHIFM.[K]	1xOxidation [M9]	0.00109002	0.00111234	1	1	1	Q14008	Q14008 [1732-1740]		Cytoskeleton-associated protein 5 OS=Homo sapiens (Human) OX=9606 GN=CKAP5 PE=1 SV=3	0	1130.63	267523		High	0.001302	0.0005622	27	119
K562 WT	FALSE	High	FLNKEITSV	[K].FLNKEITSV.[G]		0.000877564	0.00111234	1	1	1	Q9UI10	Q9UI10 [279-287]		Translation initiation factor eIF-2B subunit delta OS=Homo sapiens (Human) OX=9606 GN=EIF2B4 PE=1 SV=2	0	1050.58	1.91495e+06		High	0.001302	0.0004549	55	69.99
K562 WT	FALSE	High	ALDPSLDNHQV	[Y].ALDPSLDNHQV.[S]		0.0019151	0.00111234	1	1	1	O60508	O60508 [138-148]		Pre-mRNA-processing factor 17 OS=Homo sapiens (Human) OX=9606 GN=CDC40 PE=1 SV=1	0	1208.59	309978		High	0.001302	0.0009701	62	61.65
K562 WT	FALSE	High	LSLENLEKI	[R].LSLENLEKI.[E]		0.000184182	0.00111234	1	1	2	Q9Y2H2	Q9Y2H2 [667-675]		Phosphatidylinositide phosphatase SAC2 OS=Homo sapiens (Human) OX=9606 GN=INPP5F PE=1 SV=3	0	1058.61	661910		High	0.001302	9.926e-05	59	107.63
K562 WT	FALSE	High	FLNNQIKEL	[S].FLNNQIKEL.[F]		4.51847e-05	0.00111234	1	1	4	Q96JI7	Q96JI7 [617-625]		Spatacsin OS=Homo sapiens (Human) OX=9606 GN=SPG11 PE=1 SV=3	0	1118.62	2.80278e+06		High	0.001302	2.541e-05	45	78.45
K562 WT	FALSE	High	ILLDERGQIKL	[N].ILLDERGQIKL.[C]		0.000973812	0.00111234	1	1	3	O14733	O14733 [249-259]		Dual specificity mitogen-activated protein kinase kinase 7 OS=Homo sapiens (Human) OX=9606 GN=MAP2K7 PE=1 SV=2	0	1297.78	8.41564e+06		High	0.001302	0.0005048	47	83.16
K562 WT	FALSE	High	QLFSQQHFL	[L].QLFSQQHFL.[R]		0.00111875	0.00111234	1	1	2	O15417	O15417 [900-908]		Trinucleotide repeat-containing gene 18 protein OS=Homo sapiens (Human) OX=9606 GN=TNRC18 PE=1 SV=3	0	1147.59	6422274		High	0.001302	0.0005758	45	91.48
K562 WT	FALSE	High	KVDQEVKL	[L].KVDQEVKL.[K]		0.00137758	0.00111234	1	1	3	P61289	P61289 [6-13]		Proteasome activator complex subunit 3 OS=Homo sapiens (Human) OX=9606 GN=PSME3 PE=1 SV=1	0	958.557	1.44398e+06		High	0.001302	0.0007042	46	47.88
K562 WT	FALSE	High	KVLDLKINL	[Q].KVLDLKINL.[K]		0.00129645	0.00111234	1	1	1	Q96RL7	Q96RL7 [643-651]		Vacuolar protein sorting-associated protein 13A OS=Homo sapiens (Human) OX=9606 GN=VPS13A PE=1 SV=2	0	1055.68	2.46253e+06		High	0.001302	0.0006617	49	87.71
K562 WT	FALSE	High	LLIDDKGTIKL	[N].LLIDDKGTIKL.[A]		0.000438473	0.00111234	1	1	9	P06493	P06493 [134-144]		Cyclin-dependent kinase 1 OS=Homo sapiens (Human) OX=9606 GN=CDK1 PE=1 SV=3	0	1228.75	3.46114e+07		High	0.001302	0.0002326	57	85.82
K562 WT	FALSE	High	FLQEKSPAV	[V].FLQEKSPAV.[A]		0.000706505	0.00111234	1	1	1	Q14157	Q14157 [434-442]		Ubiquitin-associated protein 2-like OS=Homo sapiens (Human) OX=9606 GN=UBAP2L PE=1 SV=2	0	1018.56	3793789		High	0.001302	0.0003675	56	57.25
K562 WT	FALSE	High	FLQENTHVRL	[A].FLQENTHVRL.[R]		0.000609651	0.00111234	1	2	4	Q9UH17	Q9UH17 [296-305]		DNA dC->dU-editing enzyme APOBEC-3B OS=Homo sapiens (Human) OX=9606 GN=APOBEC3B PE=1 SV=1	0	1256.67	2.72313e+06		High	0.001302	0.0003204	55	63.62
K562 WT	FALSE	High	SLLDSRSYETL	[A].SLLDSRSYETL.[V]		0.000664888	0.00111234	1	1	1	O43402	O43402 [173-183]		ER membrane protein complex subunit 8 OS=Homo sapiens (Human) OX=9606 GN=EMC8 PE=1 SV=1	0	1283.65	827427		High	0.001302	0.0003478	40	87.65
K562 WT	FALSE	High	QIDNARLAADDF	[L].QIDNARLAADDF.[R]		0.000141984	0.00111234	7	7	4	P02533; Q7Z3Y7; P08727; P13645; P05783; Q04695; P08779	P02533 [189-200]; Q7Z3Y7 [164-175]; P08727 [154-165]; P13645 [223-234]; P05783 [153-164]; Q04695 [158-169]; P08779 [191-202]		Keratin, type I cytoskeletal 14 OS=Homo sapiens (Human) OX=9606 GN=KRT14 PE=1 SV=4 Keratin, type I cytoskeletal 28 OS=Homo sapiens (Human) OX=9606 GN=KRT28 PE=1 SV=2 Keratin, type I cytoskeletal 19 OS=Homo sapiens (Human) OX=9606 GN=KRT19 PE=1 SV=4 Keratin, type I cytoskeletal 10 OS=Homo sapiens (Human) OX=9606 GN=KRT10 PE=1 SV=6 Keratin, type I cytoskeletal 18 OS=Homo sapiens (Human) OX=9606 GN=…	0	1348.65	1.24934e+06	Shared	High	0.001302	7.736e-05	51	74.54
K562 WT	FALSE	High	KLLELTQKM	[H].KLLELTQKM.[A]	1xOxidation [M9]	0.000103902	0.00111234	1	1	3	Q5JRA6	Q5JRA6 [1625-1633]		Transport and Golgi organization protein 1 homolog OS=Homo sapiens (Human) OX=9606 GN=MIA3 PE=1 SV=1	0	1119.64	567227		High	0.001302	5.683e-05	48	52.5
K562 WT	FALSE	High	SLIDMRGIETV	[N].SLIDMRGIETV.[L]		0.00147653	0.00111234	1	1	1	Q96SB8	Q96SB8 [601-611]		Structural maintenance of chromosomes protein 6 OS=Homo sapiens (Human) OX=9606 GN=SMC6 PE=1 SV=2	0	1233.65	649751		High	0.001302	0.0007514	30	97.87
K562 WT	FALSE	High	RNVSTGDVNVEM	[L].RNVSTGDVNVEM.[N]		0.000368642	0.00111234	1	1	2	P13645	P13645 [295-306]		Keratin, type I cytoskeletal 10 OS=Homo sapiens (Human) OX=9606 GN=KRT10 PE=1 SV=6	0	1320.62	885691		High	0.001302	0.0001959	74	60.29
K562 WT	FALSE	High	FLSEEGGHVAV	[R].FLSEEGGHVAV.[F]		0.000908541	0.00111234	1	1	3	Q16877	Q16877 [117-127]		6-phosphofructo-2-kinase/fructose-2,6-bisphosphatase 4 OS=Homo sapiens (Human) OX=9606 GN=PFKFB4 PE=1 SV=6	0	1144.56	1.60524e+07		High	0.001302	0.000472	35	67.21
K562 WT	FALSE	High	GMYGKIAVMEL	[V].GMYGKIAVMEL.[F]	1xOxidation [M]	0.000154849	0.00111234	1	1	4	Q16531	Q16531 [56-66]		DNA damage-binding protein 1 OS=Homo sapiens (Human) OX=9606 GN=DDB1 PE=1 SV=1	0	1227.61	4.73073e+06		High	0.001302	8.432e-05	38	91.71
K562 WT	FALSE	High	RLYSEDELPAEF	[D].RLYSEDELPAEF.[K]		0.000171835	0.00111234	1	1	2	Q9Y6A4	Q9Y6A4 [170-181]		Cilia- and flagella-associated protein 20 OS=Homo sapiens (Human) OX=9606 GN=CFAP20 PE=1 SV=1	0	1468.7	3.68764e+06		High	0.001302	9.344e-05	53	91.78
K562 WT	FALSE	High	NLLEKDYFGI	[L].NLLEKDYFGI.[RLT]		0.00145114	0.00111234	3	4	6	O43491; Q9Y2J2; Q9H4G0	O43491 [252-261]; Q9Y2J2 [144-153]; Q9H4G0 [131-140]		Band 4.1-like protein 2 OS=Homo sapiens (Human) OX=9606 GN=EPB41L2 PE=1 SV=1 Band 4.1-like protein 3 OS=Homo sapiens (Human) OX=9606 GN=EPB41L3 PE=1 SV=2 Band 4.1-like protein 1 OS=Homo sapiens (Human) OX=9606 GN=EPB41L1 PE=1 SV=2	0	1211.63	13787483	Shared	High	0.001302	0.0007381	38	107.5
K562 WT	FALSE	High	NLIDQQQQKIIAL	[T].NLIDQQQQKIIAL.[Q]		0.00136568	0.00111234	1	1	1	O14503	O14503 [109-121]		Class E basic helix-loop-helix protein 40 OS=Homo sapiens (Human) OX=9606 GN=BHLHE40 PE=1 SV=1	0	1524.87	301078		High	0.001302	0.0006996	36	93.95
K562 WT	FALSE	High	VMQDIVYKL	[R].VMQDIVYKL.[V]		0.00103476	0.00111234	1	1	1	Q9BSM1	Q9BSM1 [103-111]		Polycomb group RING finger protein 1 OS=Homo sapiens (Human) OX=9606 GN=PCGF1 PE=1 SV=2	0	1108.61	632662		High	0.001302	0.0005332	36	89.01
K562 WT	FALSE	High	FLDENVHFF	[G].FLDENVHFF.[H]		0.00128526	0.00111234	1	1	2	Q86TI2	Q86TI2 [806-814]		Dipeptidyl peptidase 9 OS=Homo sapiens (Human) OX=9606 GN=DPP9 PE=1 SV=3	0	1167.55	2.58715e+06		High	0.001302	0.0006603	28	106.65
K562 WT	FALSE	High	FLDESRSTQYM	[L].FLDESRSTQYM.[K]		0.000323669	0.00111234	1	1	2	Q9Y230	Q9Y230 [433-443]		RuvB-like 2 OS=Homo sapiens (Human) OX=9606 GN=RUVBL2 PE=1 SV=3	0	1376.62	1.9257e+06		High	0.001302	0.0001721	43	71.53
K562 WT	FALSE	High	SLDPNAVKAL	[A].SLDPNAVKAL.[N]		0.00193178	0.00111234	1	1	1	Q29RF7	Q29RF7 [493-502]		Sister chromatid cohesion protein PDS5 homolog A OS=Homo sapiens (Human) OX=9606 GN=PDS5A PE=1 SV=1	0	1027.58	1.40931e+06		High	0.001302	0.0009753	41	70.42
K562 WT	FALSE	High	FLDESRSTQYM	[L].FLDESRSTQYM.[K]	1xOxidation [M11]	3.05827e-05	0.00111234	1	1	4	Q9Y230	Q9Y230 [433-443]		RuvB-like 2 OS=Homo sapiens (Human) OX=9606 GN=RUVBL2 PE=1 SV=3	0	1392.61	3.23187e+06		High	0.001302	1.731e-05	52	56.92
K562 WT	FALSE	High	AQDFRVLYV	[S].AQDFRVLYV.[F]		0.0017868	0.00111234	1	1	1	Q9BZG8	Q9BZG8 [145-153]		2-(3-amino-3-carboxypropyl)histidine synthase subunit 1 OS=Homo sapiens (Human) OX=9606 GN=DPH1 PE=1 SV=2	0	1110.59	700796		High	0.001302	0.000906	29	93.05
K562 WT	FALSE	High	FLDKNDHSL	[E].FLDKNDHSL.[A]		0.000365458	0.00111234	1	1	3	O14578	O14578 [1764-1772]		Citron Rho-interacting kinase OS=Homo sapiens (Human) OX=9606 GN=CIT PE=1 SV=2	0	1088.54	5.78747e+06		High	0.001302	0.0001933	59	52.04
K562 WT	FALSE	High	ALADFAELLRA	[Q].ALADFAELLRA.[L]		0.000346926	0.00111234	1	1	2	Q9UHL4	Q9UHL4 [134-144]		Dipeptidyl peptidase 2 OS=Homo sapiens (Human) OX=9606 GN=DPP7 PE=1 SV=3	0	1189.66	914537		High	0.001302	0.0001846	67	120.44
K562 WT	FALSE	High	LIMELINNV	[V].LIMELINNV.[A]		0.00106203	0.00111234	1	1	2	P06576	P06576 [215-223]		ATP synthase subunit beta, mitochondrial OS=Homo sapiens (Human) OX=9606 GN=ATP5F1B PE=1 SV=3	0	1058.59	3.8949e+06		High	0.001302	0.0005495	38	117.64
K562 WT	FALSE	High	LLMEHIQEI	[D].LLMEHIQEI.[R]	1xOxidation [M3]	0.00159635	0.00111234	1	1	2	Q96SN8	Q96SN8 [1394-1402]		CDK5 regulatory subunit-associated protein 2 OS=Homo sapiens (Human) OX=9606 GN=CDK5RAP2 PE=1 SV=5	0	1141.59	1.51744e+06		High	0.001302	0.0008099	32	73.04
K562 WT	FALSE	High	FLDNERHEV	[D].FLDNERHEV.[Q]		0.00120956	0.00111234	1	1	8	Q16512	Q16512 [452-460]		Serine/threonine-protein kinase N1 OS=Homo sapiens (Human) OX=9606 GN=PKN1 PE=1 SV=2	0	1158.55	7.33521e+07		High	0.001302	0.000622	34	51.19
K562 WT	FALSE	High	RLVESTSLRKA	[H].RLVESTSLRKA.[I]		0.000102115	0.00111234	1	1	1	P40692	P40692 [265-275]		DNA mismatch repair protein Mlh1 OS=Homo sapiens (Human) OX=9606 GN=MLH1 PE=1 SV=1	0	1259.74	249768		High	0.001302	5.618e-05	57	41.2
K562 WT	FALSE	High	ILMEHIHKL	[R].ILMEHIHKL.[K]	1xOxidation [M3]	0.000329333	0.00111234	1	1	54	P84098	P84098 [137-145]		60S ribosomal protein L19 OS=Homo sapiens (Human) OX=9606 GN=RPL19 PE=1 SV=1	0	1149.64	1.34049e+08		High	0.001302	0.0001758	43	48.9
K562 WT	FALSE	High	FLDNLHINL	[Q].FLDNLHINL.[L]		0.00150235	0.00111234	1	1	2	Q9NYU1	Q9NYU1 [97-105]		UDP-glucose:glycoprotein glucosyltransferase 2 OS=Homo sapiens (Human) OX=9606 GN=UGGT2 PE=1 SV=4	0	1098.59	4.52201e+06		High	0.001302	0.0007684	32	110.48
K562 WT	FALSE	High	ALADLDELLIRA	[M].ALADLDELLIRA.[T]		7.0325e-05	0.00111234	1	1	2	P98160	P98160 [1484-1495]		Basement membrane-specific heparan sulfate proteoglycan core protein OS=Homo sapiens (Human) OX=9606 GN=HSPG2 PE=1 SV=4	0	1312.75	1.62686e+06		High	0.001302	3.891e-05	94	120.02
K562 WT	FALSE	High	ALADIVWRA	[L].ALADIVWRA.[G]		0.000482368	0.00111234	1	1	2	Q4G0A6	Q4G0A6 [498-506]		Probable ubiquitin carboxyl-terminal hydrolase MINDY-4 OS=Homo sapiens (Human) OX=9606 GN=MINDY4 PE=1 SV=2	0	1014.57	21086054		High	0.001302	0.0002539	43	95.98
K562 WT	FALSE	High	FLDPDRHFL	[S].FLDPDRHFL.[S]		0.00145114	0.00111234	1	1	3	Q6ZRV2	Q6ZRV2 [343-351]		Protein FAM83H OS=Homo sapiens (Human) OX=9606 GN=FAM83H PE=1 SV=3	0	1159.59	2.6086e+06		High	0.001302	0.0007409	32	80.21
K562 WT	FALSE	High	FLDEKTHEL	[S].FLDEKTHEL.[L]		0.00155537	0.00111234	1	1	5	Q9H0K6	Q9H0K6 [128-136]		Pseudouridylate synthase 7 homolog-like protein OS=Homo sapiens (Human) OX=9606 GN=PUS7L PE=1 SV=1	0	1131.57	2.89723e+07		High	0.001302	0.0007905	47	57.13
K562 WT	FALSE	High	FLDDLSQKL	[A].FLDDLSQKL.[K]		0.00107128	0.00111234	1	1	1	Q9BYT8	Q9BYT8 [318-326]		Neurolysin, mitochondrial OS=Homo sapiens (Human) OX=9606 GN=NLN PE=1 SV=1	0	1078.58	2.33413e+06		High	0.001302	0.0005528	54	90.99
K562 WT	FALSE	High	KIMDVGQSYVV	[I].KIMDVGQSYVV.[N]		0.00175608	0.00111234	1	1	2	Q16877	Q16877 [217-227]		6-phosphofructo-2-kinase/fructose-2,6-bisphosphatase 4 OS=Homo sapiens (Human) OX=9606 GN=PFKFB4 PE=1 SV=6	0	1238.64	417852		High	0.001302	0.0008914	55	78.51
K562 WT	FALSE	High	SLLEQGKEPWMV	[I].SLLEQGKEPWMV.[DSKGE]		0.000544645	0.00111234	1	5	2	A8MQ14	A8MQ14 [57-68]		Zinc finger protein 850 OS=Homo sapiens (Human) OX=9606 GN=ZNF850 PE=3 SV=2	0	1416.72	1.81296e+06		High	0.001302	0.0002861	26	101.76
K562 WT	FALSE	High	YQSKYEEL	[L].YQSKYEEL.[Q]		0.00169623	0.00111234	1	1	5	P04264	P04264 [373-380]		Keratin, type II cytoskeletal 1 OS=Homo sapiens (Human) OX=9606 GN=KRT1 PE=1 SV=6	0	1059.5	7.35235e+06		High	0.001302	0.0008629	32	56.74
K562 WT	FALSE	High	FLADAKWIL	[A].FLADAKWIL.[H]		0.000457907	0.00111234	1	1	1	Q9ULU4	Q9ULU4 [213-221]		Protein kinase C-binding protein 1 OS=Homo sapiens (Human) OX=9606 GN=ZMYND8 PE=1 SV=2	0	1076.61	4753025		High	0.001302	0.0002414	37	113.26
K562 WT	FALSE	High	VMFKEPIEI	[R].VMFKEPIEI.[L]	1xOxidation [M2]	0.000177902	0.00111234	1	1	1	Q9H0C5	Q9H0C5 [409-417]		BTB/POZ domain-containing protein 1 OS=Homo sapiens (Human) OX=9606 GN=BTBD1 PE=1 SV=1	0	1121.59	627741		High	0.001302	9.6e-05	30	88.67
K562 WT	FALSE	High	VMFKKIKSFEV	[M].VMFKKIKSFEV.[V]		0.00163842	0.00111234	1	1	6	Q9H3M7	Q9H3M7 [2-12]		Thioredoxin-interacting protein OS=Homo sapiens (Human) OX=9606 GN=TXNIP PE=1 SV=1	0	1355.78	4539602		High	0.001302	0.0008309	18	71.73
K562 WT	FALSE	High	YLTDRVMTV	[F].YLTDRVMTV.[S]		0.00196556	0.00111234	1	1	2	O15379	O15379 [182-190]		Histone deacetylase 3 OS=Homo sapiens (Human) OX=9606 GN=HDAC3 PE=1 SV=2	0	1097.57	2.85554e+07		High	0.001302	0.0009947	38	75.88
K562 WT	FALSE	High	FLADPDTVNHL	[D].FLADPDTVNHL.[L]		0.00128526	0.00111234	1	1	3	Q9Y5W7	Q9Y5W7 [285-295]		Sorting nexin-14 OS=Homo sapiens (Human) OX=9606 GN=SNX14 PE=1 SV=3	0	1241.62	848560		High	0.001302	0.0006603	29	80.79
K562 WT	FALSE	High	FLADPDTVNHLL	[D].FLADPDTVNHLL.[I]		0.000688359	0.00111234	1	1	2	Q9Y5W7	Q9Y5W7 [285-296]		Sorting nexin-14 OS=Homo sapiens (Human) OX=9606 GN=SNX14 PE=1 SV=3	0	1354.7	685481		High	0.001302	0.0003593	45	100.7
K562 WT	FALSE	High	FLAEEGFYKF	[R].FLAEEGFYKF.[H]		0.00163842	0.00111234	1	1	2	P46977	P46977 [59-68]		Dolichyl-diphosphooligosaccharide--protein glycosyltransferase subunit STT3A OS=Homo sapiens (Human) OX=9606 GN=STT3A PE=1 SV=2	0	1250.61	8249111		High	0.001302	0.0008342	38	103.64
K562 WT	FALSE	High	RLVQGSILKKV	[A].RLVQGSILKKV.[L]		0.00037836	0.00111234	1	1	3	P12004	P12004 [5-15]		Proliferating cell nuclear antigen OS=Homo sapiens (Human) OX=9606 GN=PCNA PE=1 SV=1	0	1240.81	609248		High	0.001302	0.0002011	51	54.52
K562 WT	FALSE	High	FLAEIFKKI	[D].FLAEIFKKI.[G]		0.00180235	0.00111234	1	1	2	Q14008	Q14008 [1832-1840]		Cytoskeleton-associated protein 5 OS=Homo sapiens (Human) OX=9606 GN=CKAP5 PE=1 SV=3	0	1108.68	1.44161e+06		High	0.001302	0.0009127	43	100.27
K562 WT	FALSE	High	YQLEEIQRV	[E].YQLEEIQRV.[F]		0.0017259	0.00111234	1	1	1	Q9C0C4	Q9C0C4 [332-340]		Semaphorin-4C OS=Homo sapiens (Human) OX=9606 GN=SEMA4C PE=1 SV=2	0	1177.62	274581		High	0.001302	0.0008752	45	74.12
K562 WT	FALSE	High	KLMELYERL	[E].KLMELYERL.[E]	1xOxidation [M3]	0.000352996	0.00111234	1	1	4	Q9UG63	Q9UG63 [188-196]		ATP-binding cassette sub-family F member 2 OS=Homo sapiens (Human) OX=9606 GN=ABCF2 PE=1 SV=2	0	1210.65	2.33404e+06		High	0.001302	0.0001884	49	70.61
K562 WT	FALSE	High	KLMELYERL	[E].KLMELYERL.[E]		0.000309932	0.00111234	1	1	3	Q9UG63	Q9UG63 [188-196]		ATP-binding cassette sub-family F member 2 OS=Homo sapiens (Human) OX=9606 GN=ABCF2 PE=1 SV=2	0	1194.66	2.80156e+06		High	0.001302	0.0001656	41	81.96
K562 WT	FALSE	High	KAFTKPEEA	[W].KAFTKPEEA.[C]		0.000530656	0.00111234	1	1	4	P22102	P22102 [125-133]		Trifunctional purine biosynthetic protein adenosine-3 OS=Homo sapiens (Human) OX=9606 GN=GART PE=1 SV=1	0	1020.54	5.42115e+06		High	0.001302	0.0002799	44	37.25
K562 WT	FALSE	High	KLMEEIREL	[Q].KLMEEIREL.[K]	1xOxidation [M3]	0.00114824	0.00111234	1	1	6	Q9H582	Q9H582 [476-484]		Zinc finger protein 644 OS=Homo sapiens (Human) OX=9606 GN=ZNF644 PE=1 SV=2	0	1176.63	5.19932e+06		High	0.001302	0.0005904	35	60.44
K562 WT	FALSE	High	TLYEAVREV	[D].TLYEAVREV.[L]		0.00585405	0.0019302	1	1	6	P62906	P62906 [9-17]		60S ribosomal protein L10a OS=Homo sapiens (Human) OX=9606 GN=RPL10A PE=1 SV=2	0	1079.57	31740137		High	0.001492	0.002831	54	73.45
K562 WT	FALSE	High	KLMEEIREL	[Q].KLMEEIREL.[K]		0.000368642	0.00111234	1	1	5	Q9H582	Q9H582 [476-484]		Zinc finger protein 644 OS=Homo sapiens (Human) OX=9606 GN=ZNF644 PE=1 SV=2	0	1160.63	3.86918e+06		High	0.001302	0.0001955	58	74.74
K562 WT	FALSE	High	SLLEQGKEPWMV	[I].SLLEQGKEPWMV.[DSKGE]	1xOxidation [M11]	0.000109453	0.00111234	1	5	3	A8MQ14	A8MQ14 [57-68]		Zinc finger protein 850 OS=Homo sapiens (Human) OX=9606 GN=ZNF850 PE=3 SV=2	0	1432.71	972501		High	0.001302	5.981e-05	60	92.87
K562 WT	FALSE	High	MTDKAPPGV	[N].MTDKAPPGV.[-]	1xOxidation [M1]	0.000982294	0.00111234	1	1	4	Q7Z7J9	Q7Z7J9 [70-78]		Calcium/calmodulin-dependent protein kinase II inhibitor 1 OS=Homo sapiens (Human) OX=9606 GN=CAMK2N1 PE=1 SV=1	0	931.455	1.53871e+06		High	0.001302	0.0005084	59	41.72
K562 WT	FALSE	High	FLWAGGRASYGV	[A].FLWAGGRASYGV.[S]		0.0019151	0.00111234	1	1	1	Q00839	Q00839 [318-329]		Heterogeneous nuclear ribonucleoprotein U OS=Homo sapiens (Human) OX=9606 GN=HNRNPU PE=1 SV=6	0	1283.65	963929		High	0.001302	0.0009673	29	94.96
K562 WT	FALSE	High	FLDPGGPMMKL	[E].FLDPGGPMMKL.[V]		0.000381656	0.00111234	1	1	1	Q9NXE4	Q9NXE4 [125-135]		Sphingomyelin phosphodiesterase 4 OS=Homo sapiens (Human) OX=9606 GN=SMPD4 PE=1 SV=3	0	1205.61	538519		High	0.001302	0.000202	51	100.53
K562 WT	FALSE	High	NDRLASYLDKVRAL	[L].NDRLASYLDKVRAL.[E]		0.000535279	0.00111234	7	7	1	P02533; P08727; P13645; P19012; Q99456; Q04695; P08779	P02533 [123-136]; P08727 [88-101]; P13645 [154-167]; P19012 [113-126]; Q99456 [133-146]; Q04695 [92-105]; P08779 [125-138]		Keratin, type I cytoskeletal 14 OS=Homo sapiens (Human) OX=9606 GN=KRT14 PE=1 SV=4 Keratin, type I cytoskeletal 19 OS=Homo sapiens (Human) OX=9606 GN=KRT19 PE=1 SV=4 Keratin, type I cytoskeletal 10 OS=Homo sapiens (Human) OX=9606 GN=KRT10 PE=1 SV=6 Keratin, type I cytoskeletal 15 OS=Homo sapiens (Human) OX=9606 GN=KRT15 PE=1 SV=3 Keratin, type I cytoskeletal 12 OS=Homo sapiens (Human) OX=9606 GN=…	0	1633.9	583488	Shared	High	0.001302	0.0002819	30	92.53
K562 WT	FALSE	High	NLFDLGGQYLRV	[M].NLFDLGGQYLRV.[G]		0.000900696	0.00111234	1	1	1	Q9UHX1	Q9UHX1 [288-299]		Poly(U)-binding-splicing factor PUF60 OS=Homo sapiens (Human) OX=9606 GN=PUF60 PE=1 SV=1	0	1394.74	285208		High	0.001302	0.0004654	44	120.93
K562 WT	FALSE	High	VLLGESAVGKSSL	[L].VLLGESAVGKSSL.[V]		0.000908541	0.00111234	1	3	2	P51148	P51148 [25-37]		Ras-related protein Rab-5C OS=Homo sapiens (Human) OX=9606 GN=RAB5C PE=1 SV=2	0	1259.72	3.8882e+06		High	0.001302	0.0004707	66	75.51
K562 WT	FALSE	High	RLYHEADKTYM	[T].RLYHEADKTYM.[L]	1xOxidation [M11]	0.00161025	0.00111234	1	1	1	O75663	O75663 [200-210]		TIP41-like protein OS=Homo sapiens (Human) OX=9606 GN=TIPRL PE=1 SV=2	0	1442.67	68683.9		High	0.001302	0.0008175	19	39.85
K562 WT	FALSE	High	FLFNTENKL	[V].FLFNTENKL.[L]		0.00120956	0.00111234	1	1	2	Q13907	Q13907 [57-65]		Isopentenyl-diphosphate Delta-isomerase 1 OS=Homo sapiens (Human) OX=9606 GN=IDI1 PE=1 SV=2	0	1125.59	5951489		High	0.001302	0.0006201	50	91.24
K562 WT	FALSE	High	YMADRLLGV	[H].YMADRLLGV.[V]	1xOxidation [M2]	0.00110909	0.00111234	1	1	2	Q14999	Q14999 [1271-1279]		Cullin-7 OS=Homo sapiens (Human) OX=9606 GN=CUL7 PE=1 SV=2	0	1053.54	1.66402e+06		High	0.001302	0.0005725	43	78.4
K562 WT	FALSE	High	YMAELIERL	[Q].YMAELIERL.[N]		0.000236859	0.00111234	1	1	2	O75496	O75496 [150-158]		Geminin OS=Homo sapiens (Human) OX=9606 GN=GMNN PE=1 SV=1	0	1137.6	5606656		High	0.001302	0.0001269	57	103.95
K562 WT	FALSE	High	KLLSKFYEL	[S].KLLSKFYEL.[E]		0.00103476	0.00111234	1	1	7	Q86UV5	Q86UV5 [231-239]		Ubiquitin carboxyl-terminal hydrolase 48 OS=Homo sapiens (Human) OX=9606 GN=USP48 PE=1 SV=1	0	1140.67	56806794		High	0.001302	0.0005318	45	83.2
K562 WT	FALSE	High	KLLSHEESV	[L].KLLSHEESV.[S]		0.000855026	0.00111234	1	1	2	O60381	O60381 [263-271]		HMG box-containing protein 1 OS=Homo sapiens (Human) OX=9606 GN=HBP1 PE=1 SV=2	0	1041.56	1.56829e+06		High	0.001302	0.0004428	44	44.71
K562 WT	FALSE	High	KVIDTQQKV	[A].KVIDTQQKV.[K]		0.00136568	0.00111234	1	1	4	O60925	O60925 [19-27]		Prefoldin subunit 1 OS=Homo sapiens (Human) OX=9606 GN=PFDN1 PE=1 SV=2	0	1058.62	7.22231e+06		High	0.001302	0.0006988	52	39.21
K562 WT	FALSE	High	ALANQKLYSV	[A].ALANQKLYSV.[S]		0.00011834	0.00111234	1	1	3	Q9NU22	Q9NU22 [1405-1414]		Midasin OS=Homo sapiens (Human) OX=9606 GN=MDN1 PE=1 SV=2	0	1106.62	2.84076e+06		High	0.001302	6.476e-05	49	65.39
K562 WT	FALSE	High	QLNKENWTV	[A].QLNKENWTV.[V]		0.00102582	0.00111234	1	1	4	Q13112	Q13112 [113-121]		Chromatin assembly factor 1 subunit B OS=Homo sapiens (Human) OX=9606 GN=CHAF1B PE=1 SV=1	0	1131.58	3.84378e+06		High	0.001302	0.000531	30	67.34
K562 WT	FALSE	High	QLNEQVHSL	[I].QLNEQVHSL.[K]		0.000508135	0.00111234	1	1	2	Q15555	Q15555 [246-254]		Microtubule-associated protein RP/EB family member 2 OS=Homo sapiens (Human) OX=9606 GN=MAPRE2 PE=1 SV=1	0	1067.55	8.47118e+06		High	0.001302	0.0002675	63	55.77
K562 WT	FALSE	High	FLGDDVFLREL	[S].FLGDDVFLREL.[A]		0.000862474	0.00111234	1	1	1	P06737	P06737 [525-535]		Glycogen phosphorylase, liver form OS=Homo sapiens (Human) OX=9606 GN=PYGL PE=1 SV=4	0	1323.69	472236		High	0.001302	0.0004469	89	121.96
K562 WT	FALSE	High	KLISELQKL	[T].KLISELQKL.[F]		0.000102115	0.00111234	1	1	8	Q5UIP0	Q5UIP0 [232-240]		Telomere-associated protein RIF1 OS=Homo sapiens (Human) OX=9606 GN=RIF1 PE=1 SV=2	0	1071.68	23182494		High	0.001302	5.607e-05	51	73.93
K562 WT	FALSE	High	YMAELIERL	[Q].YMAELIERL.[N]	1xOxidation [M2]	0.00137758	0.00111234	1	1	2	O75496	O75496 [150-158]		Geminin OS=Homo sapiens (Human) OX=9606 GN=GMNN PE=1 SV=1	0	1153.59	4.00312e+06		High	0.001302	0.0007067	48	86.86
K562 WT	FALSE	High	RLYPWGIVEV	[G].RLYPWGIVEV.[E]		0.000750726	0.00111234	1	2	2	Q99719	Q99719 [263-272]		Septin-5 OS=Homo sapiens (Human) OX=9606 GN=SEPTIN5 PE=1 SV=1	0	1231.68	3.65333e+06		High	0.001302	0.0003897	40	111.84
K562 WT	FALSE	High	RLYPWGVVEV	[G].RLYPWGVVEV.[E]		0.000139542	0.00111234	1	1	4	Q15019	Q15019 [256-265]		Septin-2 OS=Homo sapiens (Human) OX=9606 GN=SEPTIN2 PE=1 SV=1	0	1217.67	8.33774e+06		High	0.001302	7.621e-05	51	106.02
K562 WT	FALSE	High	KLLSSEDIEGMRL	[I].KLLSSEDIEGMRL.[V]		7.9405e-05	0.00111234	1	1	2	P53582	P53582 [129-141]		Methionine aminopeptidase 1 OS=Homo sapiens (Human) OX=9606 GN=METAP1 PE=1 SV=2	0	1490.79	1.27845e+06		High	0.001302	4.408e-05	79	88.77
K562 WT	FALSE	High	RLYEDSGYSSF	[S].RLYEDSGYSSF.[S]		0.000599167	0.00111234	1	1	2	Q9UKT4	Q9UKT4 [140-150]		F-box only protein 5 OS=Homo sapiens (Human) OX=9606 GN=FBXO5 PE=1 SV=1	0	1323.59	521856		High	0.001302	0.0003134	88	72.48
K562 WT	FALSE	High	RVPPPPPIA	[A].RVPPPPPIA.[LR]		0.000568784	0.00111234	1	6	27	P07910	P07910 [142-150]		Heterogeneous nuclear ribonucleoproteins C1/C2 OS=Homo sapiens (Human) OX=9606 GN=HNRNPC PE=1 SV=4	0	943.572	1.69555e+07		High	0.001302	0.0002979	48	54.69
K562 WT	FALSE	High	RVPPPPQSV	[L].RVPPPPQSV.[S]		0.00184984	0.00111234	1	1	20	P29353	P29353 [469-477]		SHC-transforming protein 1 OS=Homo sapiens (Human) OX=9606 GN=SHC1 PE=1 SV=4	0	976.557	4.09423e+07		High	0.001302	0.0009354	55	47.36
K562 WT	FALSE	High	FLDPNNIPKA	[K].FLDPNNIPKA.[S]		0.000885208	0.00111234	1	1	5	Q9BVK2	Q9BVK2 [305-314]		Probable dolichyl pyrophosphate Glc1Man9GlcNAc2 alpha-1,3-glucosyltransferase OS=Homo sapiens (Human) OX=9606 GN=ALG8 PE=1 SV=2	0	1128.6	2.56824e+07		High	0.001302	0.0004572	48	72.9
K562 WT	FALSE	High	ILMDERTFL	[C].ILMDERTFL.[N]	1xOxidation [M3]	0.00109952	0.00111234	1	1	2	Q70CQ2	Q70CQ2 [3220-3228]		Ubiquitin carboxyl-terminal hydrolase 34 OS=Homo sapiens (Human) OX=9606 GN=USP34 PE=1 SV=2	0	1153.59	5853334		High	0.001302	0.0005655	30	82.95
K562 WT	FALSE	High	FLDQHGHNL	[A].FLDQHGHNL.[T]		0.000599167	0.00111234	1	1	3	Q9UPN3	Q9UPN3 [3836-3844]		Microtubule-actin cross-linking factor 1, isoforms 1/2/3/5 OS=Homo sapiens (Human) OX=9606 GN=MACF1 PE=1 SV=4	0	1080.52	8.43247e+06		High	0.001302	0.0003128	45	51.65
K562 WT	FALSE	High	KVLEVTEEFGV	[I].KVLEVTEEFGV.[H]		0.000908541	0.00111234	1	1	1	Q96P70	Q96P70 [48-58]		Importin-9 OS=Homo sapiens (Human) OX=9606 GN=IPO9 PE=1 SV=3	0	1249.67	694189		High	0.001302	0.0004725	57	91.61
K562 WT	FALSE	High	KIIYIVHDEV	[A].KIIYIVHDEV.[K]		0.00134221	0.00111234	1	1	4	P25788	P25788 [196-205]		Proteasome subunit alpha type-3 OS=Homo sapiens (Human) OX=9606 GN=PSMA3 PE=1 SV=2	0	1228.69	1.53881e+06		High	0.001302	0.0006856	31	67
K562 WT	FALSE	High	IMAQLPQEQKA	[A].IMAQLPQEQKA.[K]		0.000359173	0.00111234	1	1	3	P35221	P35221 [672-682]		Catenin alpha-1 OS=Homo sapiens (Human) OX=9606 GN=CTNNA1 PE=1 SV=1	0	1256.67	570681		High	0.001302	0.0001904	40	58.3
K562 WT	FALSE	High	IMAQLPQEQKA	[A].IMAQLPQEQKA.[K]	1xOxidation [M2]	0.000135957	0.00111234	1	1	3	P35221	P35221 [672-682]		Catenin alpha-1 OS=Homo sapiens (Human) OX=9606 GN=CTNNA1 PE=1 SV=1	0	1272.66	489705		High	0.001302	7.44e-05	57	52.51
K562 WT	FALSE	High	FLEPGDLRLL	[L].FLEPGDLRLL.[D]		0.000653454	0.00111234	1	1	1	P00403	P00403 [127-136]		Cytochrome c oxidase subunit 2 OS=Homo sapiens (Human) OX=9606 GN=MT-CO2 PE=1 SV=1	0	1172.67	1.58938e+06		High	0.001302	0.0003414	50	114.41
K562 WT	FALSE	High	FLDPGGPMMKL	[E].FLDPGGPMMKL.[V]	1xOxidation [M]	0.000737816	0.00111234	1	1	7	Q9NXE4	Q9NXE4 [125-135]		Sphingomyelin phosphodiesterase 4 OS=Homo sapiens (Human) OX=9606 GN=SMPD4 PE=1 SV=3	0	1221.6	751056		High	0.001302	0.000383	49	88.08
K562 WT	FALSE	High	RLWGEPVNL	[F].RLWGEPVNL.[R]		0.00127416	0.00111234	2	2	6	O00507; Q93008	O00507 [1674-1682]; Q93008 [1672-1680]		Probable ubiquitin carboxyl-terminal hydrolase FAF-Y OS=Homo sapiens (Human) OX=9606 GN=USP9Y PE=2 SV=2 Probable ubiquitin carboxyl-terminal hydrolase FAF-X OS=Homo sapiens (Human) OX=9606 GN=USP9X PE=1 SV=3	0	1083.59	7.81852e+07	Shared	High	0.001302	0.0006508	56	91.81
K562 WT	FALSE	High	RIWNLEGVQTA	[C].RIWNLEGVQTA.[H]		0.00145114	0.00111234	1	1	1	Q8NFH4	Q8NFH4 [150-160]		Nucleoporin Nup37 OS=Homo sapiens (Human) OX=9606 GN=NUP37 PE=1 SV=1	0	1286.69	303305		High	0.001302	0.0007436	55	82.29
K562 WT	FALSE	High	ALAEMLKENKV	[Y].ALAEMLKENKV.[L]	1xOxidation [M5]	0.00181804	0.00111234	1	1	3	P28289	P28289 [243-253]		Tropomodulin-1 OS=Homo sapiens (Human) OX=9606 GN=TMOD1 PE=1 SV=1	0	1261.68	859846		High	0.001302	0.000924	42	53.42
K562 WT	FALSE	High	VAIDAGHESFL	[S].VAIDAGHESFL.[F]		0.000862474	0.00111234	1	1	5	P07711	P07711 [247-257]		Cathepsin L1 OS=Homo sapiens (Human) OX=9606 GN=CTSL PE=1 SV=2	0	1158.58	30672631		High	0.001302	0.0004473	47	83.16
K562 WT	FALSE	High	NLAEKPKTV	[F].NLAEKPKTV.[Q]		0.00133062	0.00111234	1	1	4	Q5VYK3	Q5VYK3 [162-170]		Proteasome adapter and scaffold protein ECM29 OS=Homo sapiens (Human) OX=9606 GN=ECPAS PE=1 SV=2	0	999.583	5.49965e+06		High	0.001302	0.0006833	52	38.26
K562 WT	FALSE	High	ILDEVIFKL	[S].ILDEVIFKL.[F]		0.000461896	0.00111234	1	1	1	Q15051	Q15051 [210-218]		IQ calmodulin-binding motif-containing protein 1 OS=Homo sapiens (Human) OX=9606 GN=IQCB1 PE=1 SV=1	0	1089.66	1.84739e+06		High	0.001302	0.0002431	45	115.88
K562 WT	FALSE	High	KLLSSEDIEGMRL	[I].KLLSSEDIEGMRL.[V]	1xOxidation [M11]	0.000469978	0.00111234	1	1	3	P53582	P53582 [129-141]		Methionine aminopeptidase 1 OS=Homo sapiens (Human) OX=9606 GN=METAP1 PE=1 SV=2	0	1506.78	1.1011e+06		High	0.001302	0.0002473	50	70.25
HRD1 KO	FALSE	High	TLYEAVREV	[D].TLYEAVREV.[L]		0.00750157	0.000947276	1	1	3	P62906	P62906 [9-17]		60S ribosomal protein L10a OS=Homo sapiens (Human) OX=9606 GN=RPL10A PE=1 SV=2	0	1079.57	1.79637e+06		High	0.0009158	0.003539	52	73.46
K562 WT	FALSE	High	YLYESGETEKL	[D].YLYESGETEKL.[Y]		0.00137758	0.00111234	1	1	2	Q96DB5	Q96DB5 [92-102]		Regulator of microtubule dynamics protein 1 OS=Homo sapiens (Human) OX=9606 GN=RMDN1 PE=1 SV=1	0	1331.64	408383		High	0.001302	0.0007022	43	69.83
K562 WT	FALSE	High	RLWKAIHTA	[T].RLWKAIHTA.[P]		0.000609651	0.00111234	1	1	8	Q12788	Q12788 [102-110]		Transducin beta-like protein 3 OS=Homo sapiens (Human) OX=9606 GN=TBL3 PE=1 SV=2	0	1095.64	1.61033e+06		High	0.001302	0.0003202	45	48.24
K562 WT	FALSE	High	SLDKTSPEM	[G].SLDKTSPEM.[S]	1xOxidation [M9]	0.000206167	0.00111234	1	1	3	Q5UIP0	Q5UIP0 [1157-1165]		Telomere-associated protein RIF1 OS=Homo sapiens (Human) OX=9606 GN=RIF1 PE=1 SV=2	0	1023.47	2.1252e+06		High	0.001302	0.0001111	52	35.32
K562 WT	FALSE	High	GLYGIKDDVFL	[K].GLYGIKDDVFL.[S]		0.00145114	0.00111234	1	1	1	P00338	P00338 [279-289]		L-lactate dehydrogenase A chain OS=Homo sapiens (Human) OX=9606 GN=LDHA PE=1 SV=2	0	1239.66	848699		High	0.001302	0.0007393	30	108.04
K562 WT	FALSE	High	GIYDGILHSI	[L].GIYDGILHSI.[Y]		0.00138957	0.00111234	1	2	1	A0A0J9YX57	A0A0J9YX57 [315-324]		MAGE domain-containing protein OS=Homo sapiens (Human) OX=9606 GN=MAGEB6B PE=1 SV=1	0	1087.58	1.9326e+06		High	0.001302	0.0007086	41	107.94
K562 WT	FALSE	High	PLFDFPVKEV	[L].PLFDFPVKEV.[F]		0.00102582	0.00111234	1	1	1	Q6IQ26	Q6IQ26 [280-289]		DENN domain-containing protein 5A OS=Homo sapiens (Human) OX=9606 GN=DENND5A PE=1 SV=2	0	1190.65		No Quan Values	High	0.001302	0.0005291	32
K562 WT	FALSE	High	KLFEFMHET	[N].KLFEFMHET.[H]	1xOxidation [M6]	0.00168159	0.00111234	1	1	20	O14980	O14980 [568-576]		Exportin-1 OS=Homo sapiens (Human) OX=9606 GN=XPO1 PE=1 SV=1	0	1197.56	1.76776e+07		High	0.001302	0.000856	39	65.16
K562 WT	FALSE	High	ALQEASEAYLV	[GM].ALQEASEAYLV.[GQ]		0.00198267	0.00111234	1	5	2	P84243	P84243 [92-102]		Histone H3.3 OS=Homo sapiens (Human) OX=9606 GN=H3-3B PE=1 SV=2	0	1193.6	1139471		High	0.001302	0.0009989	47	88.59
K562 WT	FALSE	High	KLFEFMHET	[N].KLFEFMHET.[H]		0.000495084	0.00111234	1	1	4	O14980	O14980 [568-576]		Exportin-1 OS=Homo sapiens (Human) OX=9606 GN=XPO1 PE=1 SV=1	0	1181.57	1.61702e+07		High	0.001302	0.0002605	44	79.15
K562 WT	FALSE	High	KLFEEIREILL	[I].KLFEEIREILL.[S]		0.000258321	0.00111234	1	1	1	Q8N4U5	Q8N4U5 [131-141]		T-complex protein 11-like protein 2 OS=Homo sapiens (Human) OX=9606 GN=TCP11L2 PE=1 SV=1	0	1402.83	1.64428e+06		High	0.001302	0.000138	40	118.1
K562 WT	FALSE	High	KLFEEIREI	[I].KLFEEIREI.[L]		0.000368642	0.00111234	1	1	4	Q8N4U5	Q8N4U5 [131-139]		T-complex protein 11-like protein 2 OS=Homo sapiens (Human) OX=9606 GN=TCP11L2 PE=1 SV=1	0	1176.66	4.19555e+06		High	0.001302	0.0001961	57	81.14
K562 WT	FALSE	High	KLFEDTKYTTL	[G].KLFEDTKYTTL.[I]		0.000461896	0.00111234	1	1	3	Q9UGI8	Q9UGI8 [65-75]		Testin OS=Homo sapiens (Human) OX=9606 GN=TES PE=1 SV=1	0	1358.72	1.62407e+06		High	0.001302	0.0002442	47	74.83
K562 WT	FALSE	High	KLFEDGKTGF	[D].KLFEDGKTGF.[R]		0.000869986	0.00111234	1	1	4	Q9Y2R4	Q9Y2R4 [322-331]		Probable ATP-dependent RNA helicase DDX52 OS=Homo sapiens (Human) OX=9606 GN=DDX52 PE=1 SV=3	0	1141.59	900556		High	0.001302	0.0004498	33	64.69
K562 WT	FALSE	High	KLFDRPQEL	[L].KLFDRPQEL.[K]		0.000554175	0.00111234	1	1	4	Q5VZ89	Q5VZ89 [717-725]		DENN domain-containing protein 4C OS=Homo sapiens (Human) OX=9606 GN=DENND4C PE=1 SV=3	0	1145.63	1.3185e+07		High	0.001302	0.0002919	36	65.08
K562 WT	FALSE	High	TLQEFLERI	[K].TLQEFLERI.[H]		0.000133619	0.00111234	1	1	7	Q9NSI8	Q9NSI8 [245-253]		SAM domain-containing protein SAMSN-1 OS=Homo sapiens (Human) OX=9606 GN=SAMSN1 PE=1 SV=1	0	1148.63	1.09636e+08		High	0.001302	7.265e-05	48	117.47
K562 WT	FALSE	High	ALLENPKMEL	[E].ALLENPKMEL.[LH]		0.00135389	0.00111234	1	2	2	Q8TDR2	Q8TDR2 [479-488]		Serine/threonine-protein kinase 35 OS=Homo sapiens (Human) OX=9606 GN=STK35 PE=1 SV=2	0	1157.62	1.33551e+06		High	0.001302	0.0006903	32	85.7
K562 WT	FALSE	High	ALLENPKMEL	[E].ALLENPKMEL.[LH]	1xOxidation [M8]	0.000236859	0.00111234	1	2	3	Q8TDR2	Q8TDR2 [479-488]		Serine/threonine-protein kinase 35 OS=Homo sapiens (Human) OX=9606 GN=STK35 PE=1 SV=2	0	1173.62	724159		High	0.001302	0.0001273	42	69.54
K562 WT	FALSE	High	KLAELKQECL	[L].KLAELKQECL.[A]	1xCysteinyl [C9]	0.000113317	0.00111234	1	1	3	P82979	P82979 [12-21]	P82979 1xCysteinyl [C20]	SAP domain-containing ribonucleoprotein OS=Homo sapiens (Human) OX=9606 GN=SARNP PE=1 SV=3	0	1293.65	912434		High	0.001302	6.232e-05	56	54.33
K562 WT	FALSE	High	ALLERGYSL	[D].ALLERGYSL.[V]		0.00114824	0.00111234	1	1	1	P34897	P34897 [364-372]		Serine hydroxymethyltransferase, mitochondrial OS=Homo sapiens (Human) OX=9606 GN=SHMT2 PE=1 SV=3	0	1021.57	902298		High	0.001302	0.0005913	32	78.22
K562 WT	FALSE	High	SMLEEGKEPWTV	[I].SMLEEGKEPWTV.[K]	1xOxidation [M2]	0.000517026	0.00111234	1	1	1	Q9HCG1	Q9HCG1 [58-69]		Zinc finger protein 160 OS=Homo sapiens (Human) OX=9606 GN=ZNF160 PE=2 SV=3	0	1421.66	963650		High	0.001302	0.0002727	22	78.67
K562 WT	FALSE	High	ALNSKILSV	[C].ALNSKILSV.[M]		0.00165268	0.00111234	1	1	4	Q96NW4	Q96NW4 [605-613]		Ankyrin repeat domain-containing protein 27 OS=Homo sapiens (Human) OX=9606 GN=ANKRD27 PE=1 SV=2	0	944.578	9.40696e+06		High	0.001302	0.0008408	41	74.16
K562 WT	FALSE	High	KLFDDDETGKISF	[F].KLFDDDETGKISF.[K]		9.28227e-05	0.00111234	1	1	1	P41208	P41208 [111-123]		Centrin-2 OS=Homo sapiens (Human) OX=9606 GN=CETN2 PE=1 SV=1	0	1514.74	465832		High	0.001302	5.114e-05	58	86.99
K562 WT	FALSE	High	KLFEGENEHL	[N].KLFEGENEHL.[S]		0.00052153	0.00111234	1	1	5	Q13576	Q13576 [1152-1161]		Ras GTPase-activating-like protein IQGAP2 OS=Homo sapiens (Human) OX=9606 GN=IQGAP2 PE=1 SV=4	0	1215.6	4.71263e+06		High	0.001302	0.0002749	39	60.03
K562 WT	FALSE	High	KLFDDDDSGKISL	[F].KLFDDDDSGKISL.[R]		2.80265e-06	0.00111234	1	1	10	O15182	O15182 [108-120]		Centrin-3 OS=Homo sapiens (Human) OX=9606 GN=CETN3 PE=1 SV=2	0	1452.72	1.37252e+07		High	0.00130208	1.69108e-06	84	81.64
K562 WT	FALSE	High	AIQEQITRV	[E].AIQEQITRV.[L]		0.000384981	0.00111234	1	1	2	A5YKK6	A5YKK6 [2299-2307]		CCR4-NOT transcription complex subunit 1 OS=Homo sapiens (Human) OX=9606 GN=CNOT1 PE=1 SV=2	0	1057.6	3.83526e+06		High	0.001302	0.0002036	56	58.62
K562 WT	FALSE	High	LLDDPTNAHFI	[A].LLDDPTNAHFI.[A]		8.07945e-05	0.00111234	1	1	2	P43268	P43268 [350-360]		ETS translocation variant 4 OS=Homo sapiens (Human) OX=9606 GN=ETV4 PE=1 SV=3	0	1255.63	714634		High	0.001302	4.446e-05	60	89.12
K562 WT	FALSE	High	KLFVDTDADTRL	[M].KLFVDTDADTRL.[S]		0.00130774	0.00111234	1	1	3	Q9BZX2	Q9BZX2 [152-163]		Uridine-cytidine kinase 2 OS=Homo sapiens (Human) OX=9606 GN=UCK2 PE=1 SV=1	0	1393.73	577737		High	0.001302	0.0006685	44	73.18
K562 WT	FALSE	High	ALSDLHAHKL	[S].ALSDLHAHKL.[R]		0.00128526	0.00111234	1	1	3	P69905	P69905 [83-92]		Hemoglobin subunit alpha OS=Homo sapiens (Human) OX=9606 GN=HBA2 PE=1 SV=2	0	1104.62	1.46796e+06		High	0.001302	0.0006588	41	48.7
K562 WT	FALSE	High	KIFSGVFVKV	[K].KIFSGVFVKV.[T]		0.000563872	0.00111234	1	1	3	Q6DKI1	Q6DKI1 [123-132]		60S ribosomal protein L7-like 1 OS=Homo sapiens (Human) OX=9606 GN=RPL7L1 PE=1 SV=2	0	1123.69	4.29867e+06		High	0.001302	0.000297	41	84.8
K562 WT	FALSE	High	ALSDLALHFL	[D].ALSDLALHFL.[N]		0.000362302	0.00111234	1	1	2	P50991	P50991 [308-317]		T-complex protein 1 subunit delta OS=Homo sapiens (Human) OX=9606 GN=CCT4 PE=1 SV=4	0	1099.61	1.58712e+06		High	0.001302	0.0001928	55	125.59
K562 WT	FALSE	High	ALSDHHIYL	[K].ALSDHHIYL.[E]		0.00145114	0.00111234	1	1	10	P04075	P04075 [216-224]		Fructose-bisphosphate aldolase A OS=Homo sapiens (Human) OX=9606 GN=ALDOA PE=1 SV=2	0	1068.55	1.36234e+08		High	0.001302	0.0007419	35	66.21
K562 WT	FALSE	High	VIDQKVYEI	[D].VIDQKVYEI.[Q]		0.00145114	0.00111234	1	1	4	Q9Y262	Q9Y262 [83-91]		Eukaryotic translation initiation factor 3 subunit L OS=Homo sapiens (Human) OX=9606 GN=EIF3L PE=1 SV=1	0	1106.61	2.22411e+06		High	0.001302	0.0007432	28	71.58
K562 WT	FALSE	High	RQIEYYFSV	[K].RQIEYYFSV.[DE]		0.00181804	0.00111234	2	2	1	Q6PKG0; Q659C4	Q6PKG0 [409-417]; Q659C4 [221-229]		La-related protein 1 OS=Homo sapiens (Human) OX=9606 GN=LARP1 PE=1 SV=2 La-related protein 1B OS=Homo sapiens (Human) OX=9606 GN=LARP1B PE=1 SV=2	0	1204.6	689793	Shared	High	0.001302	0.0009234	29	93.85
K562 WT	FALSE	High	SMDNNRNLDL	[L].SMDNNRNLDL.[D]		0.000924437	0.00111234	4	9	3	Q5XKE5; P04259; Q3SY84; P13647	Q5XKE5 [302-311]; P04259 [321-330]; Q3SY84 [288-297]; P13647 [326-335]		Keratin, type II cytoskeletal 79 OS=Homo sapiens (Human) OX=9606 GN=KRT79 PE=1 SV=2 Keratin, type II cytoskeletal 6B OS=Homo sapiens (Human) OX=9606 GN=KRT6B PE=1 SV=5 Keratin, type II cytoskeletal 71 OS=Homo sapiens (Human) OX=9606 GN=KRT71 PE=1 SV=3 Keratin, type II cytoskeletal 5 OS=Homo sapiens (Human) OX=9606 GN=KRT5 PE=1 SV=3	0	1191.54	1.1742e+06	Shared	High	0.001302	0.0004796	40	61.21
K562 WT	FALSE	High	KLADDVDLEQV	[M].KLADDVDLEQV.[A]		0.00188219	0.00111234	1	1	4	P55072	P55072 [389-399]		Transitional endoplasmic reticulum ATPase OS=Homo sapiens (Human) OX=9606 GN=VCP PE=1 SV=4	0	1244.64	3.36443e+06		High	0.001302	0.000952	54	76.27
K562 WT	FALSE	High	KQLDDLKVEL	[L].KQLDDLKVEL.[S]		3.24971e-05	0.00111234	1	1	6	P42766	P42766 [19-28]		60S ribosomal protein L35 OS=Homo sapiens (Human) OX=9606 GN=RPL35 PE=1 SV=2	0	1200.68	8.59222e+06		High	0.001302	1.842e-05	55	76.34
K562 WT	FALSE	High	SMDNNRSLDL	[L].SMDNNRSLDL.[D]		0.000434686	0.00111234	2	3	4	P04264; P12035	P04264 [338-347]; P12035 [358-367]		Keratin, type II cytoskeletal 1 OS=Homo sapiens (Human) OX=9606 GN=KRT1 PE=1 SV=6 Keratin, type II cytoskeletal 3 OS=Homo sapiens (Human) OX=9606 GN=KRT3 PE=1 SV=3	0	1164.53	3.97641e+06	Shared	High	0.001302	0.0002289	34	63.5
K562 WT	FALSE	High	KLFPDTPLAL	[E].KLFPDTPLAL.[D]		0.0017868	0.00111234	1	1	3	Q12906	Q12906 [587-596]		Interleukin enhancer-binding factor 3 OS=Homo sapiens (Human) OX=9606 GN=ILF3 PE=1 SV=3	0	1114.65	5861477		High	0.001302	0.0009081	49	109.14
K562 WT	FALSE	High	ALIDRMVNL	[R].ALIDRMVNL.[H]	1xOxidation [M6]	0.00154194	0.00111234	1	1	3	P35638	P35638 [158-166]		DNA damage-inducible transcript 3 protein OS=Homo sapiens (Human) OX=9606 GN=DDIT3 PE=1 SV=1	0	1060.58	5.88052e+06		High	0.001302	0.000787	44	74.21
K562 WT	FALSE	High	GLLDCPIFL	[D].GLLDCPIFL.[T]	1xCysteinyl [C5]	0.000284182	0.00111234	1	1	2	Q9BXW9	Q9BXW9 [754-762]	Q9BXW9 1xCysteinyl [C758]	Fanconi anemia group D2 protein OS=Homo sapiens (Human) OX=9606 GN=FANCD2 PE=1 SV=2	0	1109.54	5626637		High	0.001302	0.0001523	33	128.12
K562 WT	FALSE	High	SVAEGRALMSV	[E].SVAEGRALMSV.[K]	1xOxidation [M9]	0.000948804	0.00111234	1	1	2	Q9UJV9	Q9UJV9 [119-129]		Probable ATP-dependent RNA helicase DDX41 OS=Homo sapiens (Human) OX=9606 GN=DDX41 PE=1 SV=2	0	1135.58	1.35433e+06		High	0.001302	0.0004896	35	55.57
K562 WT	FALSE	High	RQSVEADINGL	[L].RQSVEADINGL.[R]		0.00141388	0.00111234	2	3	2	Q2M2I5; P13645	Q2M2I5 [241-251]; P13645 [245-255]		Keratin, type I cytoskeletal 24 OS=Homo sapiens (Human) OX=9606 GN=KRT24 PE=1 SV=1 Keratin, type I cytoskeletal 10 OS=Homo sapiens (Human) OX=9606 GN=KRT10 PE=1 SV=6	0	1201.62	788795	Shared	High	0.001302	0.0007195	65	69.13
K562 WT	FALSE	High	ILDQKINEV	[D].ILDQKINEV.[S]		0.000777227	0.00111234	1	1	4	P11926	P11926 [23-31]		Ornithine decarboxylase OS=Homo sapiens (Human) OX=9606 GN=ODC1 PE=1 SV=2	0	1071.6	1.04956e+08		High	0.001302	0.0004059	39	61.42
K562 WT	FALSE	High	KLFEKVKEV	[S].KLFEKVKEV.[C]		0.000371854	0.00111234	1	1	10	Q96K12	Q96K12 [63-71]		Fatty acyl-CoA reductase 2 OS=Homo sapiens (Human) OX=9606 GN=FAR2 PE=1 SV=1	0	1119.68	3.3418e+07		High	0.001302	0.0001969	47	49.54
K562 WT	FALSE	High	ILDDTAKNLRV	[E].ILDDTAKNLRV.[M]		0.00188219	0.00111234	1	1	4	Q5JRA6	Q5JRA6 [1278-1288]		Transport and Golgi organization protein 1 homolog OS=Homo sapiens (Human) OX=9606 GN=MIA3 PE=1 SV=1	0	1257.72	4.61201e+06		High	0.001302	0.0009518	38	63.79
K562 WT	FALSE	High	RTFEKIEEV	[A].RTFEKIEEV.[S]		0.00155537	0.00111234	1	1	8	P18858	P18858 [294-302]		DNA ligase 1 OS=Homo sapiens (Human) OX=9606 GN=LIG1 PE=1 SV=1	0	1150.61	21079093		High	0.001302	0.0007907	36	55.26
K562 WT	FALSE	High	STFDHPELVKL	[A].STFDHPELVKL.[G]		0.000388335	0.00111234	1	1	3	P78371	P78371 [333-343]		T-complex protein 1 subunit beta OS=Homo sapiens (Human) OX=9606 GN=CCT2 PE=1 SV=4	0	1285.68	2.04958e+06		High	0.001302	0.0002051	30	79.68
K562 WT	FALSE	High	ILDKIVQKV	[N].ILDKIVQKV.[L]		0.00111875	0.00111234	1	1	2	Q8TCJ0	Q8TCJ0 [151-159]		F-box only protein 25 OS=Homo sapiens (Human) OX=9606 GN=FBXO25 PE=1 SV=3	0	1055.68	4.47058e+06		High	0.001302	0.0005757	42	62.82
K562 WT	FALSE	High	AIMDIVIKV	[A].AIMDIVIKV.[S]	1xOxidation [M3]	0.0019151	0.00111234	1	1	3	Q9NZJ5	Q9NZJ5 [304-312]		Eukaryotic translation initiation factor 2-alpha kinase 3 OS=Homo sapiens (Human) OX=9606 GN=EIF2AK3 PE=1 SV=3	0	1017.6	7039107		High	0.001302	0.0009681	29	88.07
K562 WT	FALSE	High	SNTQAERSIIGM	[M].SNTQAERSIIGM.[I]	1xAcetyl [N-Term]	6.87937e-06	0.00111234	1	2	9	P31151	P31151 [2-13]	P31151 1xAcetyl [N-Term]	Protein S100-A7 OS=Homo sapiens (Human) OX=9606 GN=S100A7 PE=1 SV=4	0	1348.65	1.17045e+07		High	0.001302	4.055e-06	71	86.75
K562 WT	FALSE	High	TLQEHLRQA	[L].TLQEHLRQA.[Q]		0.00161025	0.00111234	1	1	3	Q6P2H3	Q6P2H3 [648-656]		Centrosomal protein of 85 kDa OS=Homo sapiens (Human) OX=9606 GN=CEP85 PE=1 SV=1	0	1095.59	940104		High	0.001302	0.0008175	44	44.85
K562 WT	FALSE	High	SNTQAERSIIGM	[M].SNTQAERSIIGM.[I]	1xAcetyl [N-Term]; 1xOxidation [M12]	0.000453952	0.00111234	1	2	8	P31151	P31151 [2-13]	P31151 1xAcetyl [N-Term]	Protein S100-A7 OS=Homo sapiens (Human) OX=9606 GN=S100A7 PE=1 SV=4	0	1364.65	312685		High	0.001302	0.0002391	35	67.38
K562 WT	FALSE	High	ALMDEVVKA	[K].ALMDEVVKA.[T]	1xOxidation [M3]	0.0019151	0.00111234	1	1	5	P00558	P00558 [354-362]		Phosphoglycerate kinase 1 OS=Homo sapiens (Human) OX=9606 GN=PGK1 PE=1 SV=3	0	991.513	1.43695e+07		High	0.001302	0.0009686	42	53.48
K562 WT	FALSE	High	ILDEPTNHL	[YL].ILDEPTNHL.[D]		0.00130774	0.00111234	2	2	10	Q9NUQ8; Q9UG63	Q9NUQ8 [633-641]; Q9UG63 [251-259]		ATP-binding cassette sub-family F member 3 OS=Homo sapiens (Human) OX=9606 GN=ABCF3 PE=1 SV=2 ATP-binding cassette sub-family F member 2 OS=Homo sapiens (Human) OX=9606 GN=ABCF2 PE=1 SV=2	0	1051.54	1.13176e+07	Shared	High	0.001302	0.0006696	58	64.7
K562 WT	FALSE	High	KLDNQVSKV	[E].KLDNQVSKV.[H]		0.000757265	0.00111234	1	1	3	Q9Y2D8	Q9Y2D8 [355-363]		Afadin- and alpha-actinin-binding protein OS=Homo sapiens (Human) OX=9606 GN=SSX2IP PE=1 SV=3	0	1030.59	1.07338e+07		High	0.001302	0.0003939	36	39.99
K562 WT	FALSE	High	ILDKKVEKV	[E].ILDKKVEKV.[T]		0.000614962	0.00111234	2	2	59	P08238; Q58FF7	P08238 [570-578]; Q58FF7 [443-451]		Heat shock protein HSP 90-beta OS=Homo sapiens (Human) OX=9606 GN=HSP90AB1 PE=1 SV=4 Putative heat shock protein HSP 90-beta-3 OS=Homo sapiens (Human) OX=9606 GN=HSP90AB3P PE=5 SV=1	0	1071.68	1.94743e+09	Shared	High	0.001302	0.000322	49	39.61
K562 WT	FALSE	High	ILDKKVEK	[E].ILDKKVEK.[V]		0.00124144	0.00111234	2	2	3	P08238; Q58FF7	P08238 [570-577]; Q58FF7 [443-450]		Heat shock protein HSP 90-beta OS=Homo sapiens (Human) OX=9606 GN=HSP90AB1 PE=1 SV=4 Putative heat shock protein HSP 90-beta-3 OS=Homo sapiens (Human) OX=9606 GN=HSP90AB3P PE=5 SV=1	0	972.609	2.16093e+06	Shared	High	0.001302	0.0006387	56	39.59
K562 WT	FALSE	High	KLDEILKEI	[A].KLDEILKEI.[K]		0.000965404	0.00111234	1	1	2	Q9ULV4	Q9ULV4 [440-448]		Coronin-1C OS=Homo sapiens (Human) OX=9606 GN=CORO1C PE=1 SV=1	0	1100.66	3.88757e+06		High	0.001302	0.0004979	46	88.7
K562 WT	FALSE	High	LIDEQILCV	[A].LIDEQILCV.[H]	1xCysteinyl [C8]	0.000804663	0.00111234	1	1	2	O00743	O00743 [154-162]	O00743 1xCysteinyl [C161]	Serine/threonine-protein phosphatase 6 catalytic subunit OS=Homo sapiens (Human) OX=9606 GN=PPP6C PE=1 SV=1	0	1164.56	4.46565e+06		High	0.001302	0.0004186	32	102.32
K562 WT	FALSE	High	GLDPLGYEIQL	[Q].GLDPLGYEIQL.[-]		0.000149568	0.00111234	1	1	2	P57740	P57740 [915-925]		Nuclear pore complex protein Nup107 OS=Homo sapiens (Human) OX=9606 GN=NUP107 PE=1 SV=1	0	1217.64	6378561		High	0.001302	8.166e-05	57	125.59
K562 WT	FALSE	High	RSIEYSPQL	[T].RSIEYSPQL.[E]		0.00161025	0.00111234	1	1	2	P98160	P98160 [92-100]		Basement membrane-specific heparan sulfate proteoglycan core protein OS=Homo sapiens (Human) OX=9606 GN=HSPG2 PE=1 SV=4	0	1092.57	599343		High	0.001302	0.0008192	37	66.42
K562 WT	FALSE	High	KLDDTYIKA	[V].KLDDTYIKA.[Y]		0.000517026	0.00111234	1	1	3	Q99615	Q99615 [322-330]		DnaJ homolog subfamily C member 7 OS=Homo sapiens (Human) OX=9606 GN=DNAJC7 PE=1 SV=2	0	1066.58	5.69043e+06		High	0.001302	0.0002726	46	53.67
K562 WT	FALSE	High	IIDGKIFCV	[A].IIDGKIFCV.[H]	1xCysteinyl [C8]	0.00106203	0.00111234	1	1	2	P60510	P60510 [155-163]	P60510 1xCysteinyl [C162]	Serine/threonine-protein phosphatase 4 catalytic subunit OS=Homo sapiens (Human) OX=9606 GN=PPP4C PE=1 SV=1	0	1126.56	1.01576e+07		High	0.001302	0.0005467	38	89.66
K562 WT	FALSE	High	SRSGGGGGGGLGSGGSIRSS	[L].SRSGGGGGGGLGSGGSIRSS.[Y]		0.000833067	0.00111234	1	1	2	P35527	P35527 [12-31]		Keratin, type I cytoskeletal 9 OS=Homo sapiens (Human) OX=9606 GN=KRT9 PE=1 SV=3	0	1649.8	471674		High	0.001302	0.0004333	30	39.23
K562 WT	FALSE	High	TLQEFLKLA	[N].TLQEFLKLA.[-]		0.0017259	0.00111234	1	1	1	Q9H299	Q9H299 [85-93]		SH3 domain-binding glutamic acid-rich-like protein 3 OS=Homo sapiens (Human) OX=9606 GN=SH3BGRL3 PE=1 SV=1	0	1062.62	1.637e+06		High	0.001302	0.0008776	32	107.89
K562 WT	FALSE	High	ILDEMSHKLRL	[E].ILDEMSHKLRL.[G]		0.000539942	0.00111234	1	1	1	O15228	O15228 [106-116]		Dihydroxyacetone phosphate acyltransferase OS=Homo sapiens (Human) OX=9606 GN=GNPAT PE=1 SV=1	0	1354.75	576052		High	0.001302	0.0002844	50	74.34
K562 WT	FALSE	High	SNTQAERSIIG	[M].SNTQAERSIIG.[M]	1xAcetyl [N-Term]	0.000352996	0.00111234	1	2	6	P31151	P31151 [2-12]	P31151 1xAcetyl [N-Term]	Protein S100-A7 OS=Homo sapiens (Human) OX=9606 GN=S100A7 PE=1 SV=4	0	1217.61	6.38172e+06		High	0.001302	0.0001883	53	65.99
K562 WT	FALSE	High	ILDKYPLAV	[Y].ILDKYPLAV.[R]		0.00163842	0.00111234	1	1	2	P14868	P14868 [390-398]		Aspartate--tRNA ligase, cytoplasmic OS=Homo sapiens (Human) OX=9606 GN=DARS1 PE=1 SV=2	0	1031.61	1.87901e+06		High	0.001302	0.0008335	32	84.87
K562 WT	FALSE	High	ALNELLQHV	[Q].ALNELLQHV.[K]		0.00152863	0.00111234	1	1	5	Q9Y490	Q9Y490 [777-785]		Talin-1 OS=Homo sapiens (Human) OX=9606 GN=TLN1 PE=1 SV=3	0	1036.58	3.17185e+07		High	0.001302	0.0007811	53	91.81
K562 WT	FALSE	High	KLEEIIHQI	[K].KLEEIIHQI.[T]		0.00048657	0.00111234	1	1	6	Q15042	Q15042 [828-836]		Rab3 GTPase-activating protein catalytic subunit OS=Homo sapiens (Human) OX=9606 GN=RAB3GAP1 PE=1 SV=3	0	1122.65	1.36245e+07		High	0.001302	0.0002568	53	73.03
K562 WT	FALSE	High	ILDDVSLTHL	[L].ILDDVSLTHL.[T]		0.000833067	0.00111234	1	1	1	P35232	P35232 [164-173]		Prohibitin OS=Homo sapiens (Human) OX=9606 GN=PHB PE=1 SV=1	0	1125.62	551557		High	0.001302	0.0004319	70	96.13
K562 WT	FALSE	High	KLAESVEKA	[S].KLAESVEKA.[I]		0.00168159	0.00111234	1	1	4	Q9Y5B9	Q9Y5B9 [216-224]		FACT complex subunit SPT16 OS=Homo sapiens (Human) OX=9606 GN=SUPT16H PE=1 SV=1	0	974.552	1.16164e+07		High	0.001302	0.0008561	51	37.18
K562 WT	FALSE	High	GGGGGGGLGSGGSIR	[S].GGGGGGGLGSGGSIR.[S]		0.000381656	0.00111234	1	1	1	P35527	P35527 [15-29]		Keratin, type I cytoskeletal 9 OS=Homo sapiens (Human) OX=9606 GN=KRT9 PE=1 SV=3	0	1145.57	171937		High	0.001302	0.0002026	62	44.07
K562 WT	FALSE	High	GGGGGGGLGSGGSIRSSY	[S].GGGGGGGLGSGGSIRSSY.[S]		0.00099085	0.00111234	1	1	1	P35527	P35527 [15-32]		Keratin, type I cytoskeletal 9 OS=Homo sapiens (Human) OX=9606 GN=KRT9 PE=1 SV=3	0	1482.69		No Quan Values	High	0.001302	0.000513	52
K562 WT	FALSE	High	LLDEEISRV	[R].LLDEEISRV.[R]		0.00168159	0.00111234	1	1	2	Q96PU8	Q96PU8 [44-52]		Protein quaking OS=Homo sapiens (Human) OX=9606 GN=QKI PE=1 SV=1	0	1073.58	3.25757e+06		High	0.001302	0.0008512	59	74.85
K562 WT	FALSE	High	VTDHNLHEL	[E].VTDHNLHEL.[R]		0.000419864	0.00111234	1	1	2	Q9NV31	Q9NV31 [23-31]		U3 small nucleolar ribonucleoprotein protein IMP3 OS=Homo sapiens (Human) OX=9606 GN=IMP3 PE=1 SV=1	0	1077.53	561073		High	0.001302	0.0002225	31	47.95
K562 WT	FALSE	High	FVNEIISRI	[S].FVNEIISRI.[K]		0.00116833	0.00111234	1	1	1	P43246	P43246 [922-930]		DNA mismatch repair protein Msh2 OS=Homo sapiens (Human) OX=9606 GN=MSH2 PE=1 SV=1	0	1090.63	837468		High	0.001302	0.0005985	64	96.3
K562 WT	FALSE	High	SMYDKVLML	[T].SMYDKVLML.[R]	2xOxidation [M2; M8]	0.00189858	0.00111234	1	1	3	Q9Y5Q8	Q9Y5Q8 [144-152]		General transcription factor 3C polypeptide 5 OS=Homo sapiens (Human) OX=9606 GN=GTF3C5 PE=1 SV=2	0	1131.54	9634338		High	0.001302	0.0009598	14	82.71
K562 WT	FALSE	High	ILDEHVQRV	[S].ILDEHVQRV.[L]		0.000554175	0.00111234	1	1	6	O15169	O15169 [470-478]		Axin-1 OS=Homo sapiens (Human) OX=9606 GN=AXIN1 PE=1 SV=2	0	1108.61	2.86687e+07		High	0.001302	0.0002902	52	49.97
K562 WT	FALSE	High	ALMEQVAHQTI	[C].ALMEQVAHQTI.[V]	1xOxidation [M3]	3.30658e-05	0.00111234	1	1	3	Q16543	Q16543 [204-214]		Hsp90 co-chaperone Cdc37 OS=Homo sapiens (Human) OX=9606 GN=CDC37 PE=1 SV=1	0	1256.63	777038		High	0.001302	1.877e-05	51	57.07
K562 WT	FALSE	High	KLAETTDKV	[S].KLAETTDKV.[K]		0.000222906	0.00111234	1	1	1	Q06124	Q06124 [235-243]		Tyrosine-protein phosphatase non-receptor type 11 OS=Homo sapiens (Human) OX=9606 GN=PTPN11 PE=1 SV=3	0	1004.56	342587		High	0.001302	0.0001203	39	37.57
K562 WT	FALSE	High	ALMELFPKL	[E].ALMELFPKL.[Q]	1xOxidation [M3]	0.00162428	0.00111234	1	1	3	O75691	O75691 [626-634]		Small subunit processome component 20 homolog OS=Homo sapiens (Human) OX=9606 GN=UTP20 PE=1 SV=3	0	1077.6	1.81707e+06		High	0.001302	0.0008277	32	104.53
K562 WT	FALSE	High	KLAEVTKV	[K].KLAEVTKV.[V]		0.000924437	0.00111234	1	1	1	P23921	P23921 [465-472]		Ribonucleoside-diphosphate reductase large subunit OS=Homo sapiens (Human) OX=9606 GN=RRM1 PE=1 SV=1	0	887.556	802153		High	0.001302	0.0004786	46	43.95
K562 WT	FALSE	High	ALMELFPKL	[E].ALMELFPKL.[Q]		0.00158257	0.00111234	1	1	2	O75691	O75691 [626-634]		Small subunit processome component 20 homolog OS=Homo sapiens (Human) OX=9606 GN=UTP20 PE=1 SV=3	0	1061.61	1.0175e+06		High	0.001302	0.0008025	58	118.08
K562 WT	FALSE	High	SLFEKGLKNV	[L].SLFEKGLKNV.[K]		0.000982294	0.00111234	1	1	3	Q9UKA1	Q9UKA1 [90-99]		F-box/LRR-repeat protein 5 OS=Homo sapiens (Human) OX=9606 GN=FBXL5 PE=1 SV=2	0	1134.65	3.02447e+06		High	0.001302	0.0005069	34	66.71
K562 WT	FALSE	High	ILDIERPDLMI	[A].ILDIERPDLMI.[Y]	1xOxidation [M10]	0.000508135	0.00111234	1	1	1	Q08495	Q08495 [53-63]		Dematin OS=Homo sapiens (Human) OX=9606 GN=DMTN PE=1 SV=3	0	1343.72		No Quan Values	High	0.001302	0.0002676	29
K562 WT	FALSE	High	LLDEHGHVRI	[I].LLDEHGHVRI.[S]		0.00163842	0.00111234	1	1	3	P25098	P25098 [324-333]		Beta-adrenergic receptor kinase 1 OS=Homo sapiens (Human) OX=9606 GN=GRK2 PE=1 SV=2	0	1188.65	1.90975e+06		High	0.001302	0.0008303	32	53.14
K562 WT	FALSE	High	FVMETFVHL	[A].FVMETFVHL.[C]	1xOxidation [M3]	0.000647811	0.00111234	1	1	2	Q9BVK8	Q9BVK8 [181-189]		Transmembrane protein 147 OS=Homo sapiens (Human) OX=9606 GN=TMEM147 PE=1 SV=1	0	1138.56	1.0563e+06		High	0.001302	0.0003382	43	94.62
K562 WT	FALSE	High	RQLEEEGITFV	[L].RQLEEEGITFV.[P]		0.000559003	0.00111234	1	1	3	Q92503	Q92503 [168-178]		SEC14-like protein 1 OS=Homo sapiens (Human) OX=9606 GN=SEC14L1 PE=1 SV=2	0	1320.68	4115418		High	0.001302	0.0002924	69	86.09
K562 WT	FALSE	High	ALSGHLETV	[S].ALSGHLETV.[I]		0.00140168	0.00111234	1	2	3	A6NMY6	A6NMY6 [90-98]		Putative annexin A2-like protein OS=Homo sapiens (Human) OX=9606 GN=ANXA2P2 PE=5 SV=2	0	926.494	1.67651e+07		High	0.001302	0.0007193	36	57.45
K562 WT	FALSE	High	AMADLEQKV	[L].AMADLEQKV.[L]	1xOxidation [M2]	0.000274492	0.00111234	1	1	2	Q12933	Q12933 [334-342]		TNF receptor-associated factor 2 OS=Homo sapiens (Human) OX=9606 GN=TRAF2 PE=1 SV=2	0	1020.5	1.99451e+06		High	0.001302	0.0001465	42	49.54
K562 WT	FALSE	High	VLGDDPQLMKV	[A].VLGDDPQLMKV.[A]		0.00159635	0.00111234	1	1	1	Q9Y6J9	Q9Y6J9 [168-178]		TAF6-like RNA polymerase II p300/CBP-associated factor-associated factor 65 kDa subunit 6L OS=Homo sapiens (Human) OX=9606 GN=TAF6L PE=1 SV=1	0	1214.64	733358		High	0.001302	0.000811	38	81.7
K562 WT	FALSE	High	KLLDLMPRL	[D].KLLDLMPRL.[M]	1xOxidation [M6]	0.000573739	0.00111234	1	1	2	Q96HW7	Q96HW7 [779-787]		Integrator complex subunit 4 OS=Homo sapiens (Human) OX=9606 GN=INTS4 PE=1 SV=2	0	1114.67	1318526		High	0.001302	0.0003008	36	81.46
K562 WT	FALSE	High	YMIAHITGL	[T].YMIAHITGL.[K]	1xOxidation [M2]	0.000625722	0.00111234	1	1	1	P04818	P04818 [235-243]		Thymidylate synthase OS=Homo sapiens (Human) OX=9606 GN=TYMS PE=1 SV=3	0	1034.53	3414688		High	0.001302	0.0003273	38	84.26
K562 WT	FALSE	High	TLNDREYQL	[Q].TLNDREYQL.[L]		0.000469978	0.00111234	1	1	4	P27708	P27708 [639-647]		CAD protein OS=Homo sapiens (Human) OX=9606 GN=CAD PE=1 SV=3	0	1151.57	7557169		High	0.001302	0.0002482	38	65.24
K562 WT	FALSE	High	GLSEEEQLERA	[A].GLSEEEQLERA.[L]		0.000323669	0.00111234	1	1	1	Q8TEB9	Q8TEB9 [267-277]		Rhomboid-related protein 4 OS=Homo sapiens (Human) OX=9606 GN=RHBDD1 PE=1 SV=1	0	1260.61		No Quan Values	High	0.001302	0.0001718	82
K562 WT	FALSE	High	FMFDEKLVTV	[K].FMFDEKLVTV.[W]		0.000578737	0.00111234	1	1	3	O00743	O00743 [246-255]		Serine/threonine-protein phosphatase 6 catalytic subunit OS=Homo sapiens (Human) OX=9606 GN=PPP6C PE=1 SV=1	0	1228.63	9625495		High	0.001302	0.0003037	27	107.41
K562 WT	FALSE	High	FMFDEKLVTV	[K].FMFDEKLVTV.[W]	1xOxidation [M2]	8.88831e-05	0.00111234	1	1	3	O00743	O00743 [246-255]		Serine/threonine-protein phosphatase 6 catalytic subunit OS=Homo sapiens (Human) OX=9606 GN=PPP6C PE=1 SV=1	0	1244.62	8093797		High	0.001302	4.9e-05	36	100.45
K562 WT	FALSE	High	KLLDLMPRL	[D].KLLDLMPRL.[M]		0.000544645	0.00111234	1	1	3	Q96HW7	Q96HW7 [779-787]		Integrator complex subunit 4 OS=Homo sapiens (Human) OX=9606 GN=INTS4 PE=1 SV=2	0	1098.67	3.54375e+06		High	0.001302	0.0002866	58	103.22
K562 WT	FALSE	High	ALYHLAIKL	[N].ALYHLAIKL.[T]		0.000301971	0.00111234	1	1	2	Q9UKA4	Q9UKA4 [579-587]		A-kinase anchor protein 11 OS=Homo sapiens (Human) OX=9606 GN=AKAP11 PE=1 SV=1	0	1041.65	3.18686e+06		High	0.001302	0.0001614	43	89.53
K562 WT	FALSE	High	FMNPHLISV	[E].FMNPHLISV.[R]	1xOxidation [M2]	0.00040908	0.00111234	1	1	1	Q9UG01	Q9UG01 [435-443]		Intraflagellar transport protein 172 homolog OS=Homo sapiens (Human) OX=9606 GN=IFT172 PE=1 SV=2	0	1073.54	2.81052e+06		High	0.001302	0.0002158	37	78.86
K562 WT	FALSE	High	FNDPNAKEM	[S].FNDPNAKEM.[H]	1xOxidation [M9]	0.00194859	0.00111234	1	1	8	Q96KR1	Q96KR1 [591-599]		Zinc finger RNA-binding protein OS=Homo sapiens (Human) OX=9606 GN=ZFR PE=1 SV=2	0	1081.46	3.21219e+07		High	0.001302	0.000984	45	38.46
K562 WT	FALSE	High	VLFENTDSVHL	[Y].VLFENTDSVHL.[A]		0.000982294	0.00111234	1	1	4	P42696	P42696 [333-343]		RNA-binding protein 34 OS=Homo sapiens (Human) OX=9606 GN=RBM34 PE=1 SV=2	0	1273.64	1.53425e+07		High	0.001302	0.000509	103	91.44
K562 WT	FALSE	High	LLFKDVKNA	[L].LLFKDVKNA.[G]		0.00166707	0.00111234	1	1	2	Q9Y3C4	Q9Y3C4 [18-26]		EKC/KEOPS complex subunit TPRKB OS=Homo sapiens (Human) OX=9606 GN=TPRKB PE=1 SV=1	0	1047.62	929592		High	0.001302	0.0008499	44	57.59
K562 WT	FALSE	High	KLIDETQDMLL	[T].KLIDETQDMLL.[E]	1xOxidation [M9]	0.000304602	0.00111234	1	1	1	Q5T4S7	Q5T4S7 [4282-4292]		E3 ubiquitin-protein ligase UBR4 OS=Homo sapiens (Human) OX=9606 GN=UBR4 PE=1 SV=1	0	1334.69	1.49738e+06		High	0.001302	0.0001631	59	81.61
K562 WT	FALSE	High	KLIDETQDMLL	[T].KLIDETQDMLL.[E]		0.00104377	0.00111234	1	1	2	Q5T4S7	Q5T4S7 [4282-4292]		E3 ubiquitin-protein ligase UBR4 OS=Homo sapiens (Human) OX=9606 GN=UBR4 PE=1 SV=1	0	1318.69	1.06666e+06		High	0.001302	0.0005372	66	95.43
K562 WT	FALSE	High	KLLDEDEIRGYKL	[L].KLLDEDEIRGYKL.[H]		9.77814e-05	0.00111234	1	1	1	O43719	O43719 [199-211]		HIV Tat-specific factor 1 OS=Homo sapiens (Human) OX=9606 GN=HTATSF1 PE=1 SV=1	0	1591.87	1.46058e+06		High	0.001302	5.367e-05	39	78.5
K562 WT	FALSE	High	KIIDIQEKV	[A].KIIDIQEKV.[K]		0.000243104	0.00111234	1	1	5	P12270	P12270 [1420-1428]		Nucleoprotein TPR OS=Homo sapiens (Human) OX=9606 GN=TPR PE=1 SV=3	0	1085.66	1.11645e+07		High	0.001302	0.0001306	43	60.25
K562 WT	FALSE	High	KLLDISELDMV	[V].KLLDISELDMV.[G]		0.00184984	0.00111234	1	1	2	Q9H3P2	Q9H3P2 [255-265]		Negative elongation factor A OS=Homo sapiens (Human) OX=9606 GN=NELFA PE=1 SV=3	0	1275.69	3.6394e+06		High	0.001302	0.000939	88	113.18
K562 WT	FALSE	High	KLLDISELDMV	[V].KLLDISELDMV.[G]	1xOxidation [M10]	4.03664e-05	0.00111234	1	1	2	Q9H3P2	Q9H3P2 [255-265]		Negative elongation factor A OS=Homo sapiens (Human) OX=9606 GN=NELFA PE=1 SV=3	0	1291.68	4419829		High	0.001302	2.278e-05	95	103.92
K562 WT	FALSE	High	ALGDFDRALL	[L].ALGDFDRALL.[R]		0.000932489	0.00111234	1	1	1	Q9BX10	Q9BX10 [478-487]		GTP-binding protein 2 OS=Homo sapiens (Human) OX=9606 GN=GTPBP2 PE=1 SV=1	0	1090.59	1.12164e+06		High	0.001302	0.0004825	41	100.31
K562 WT	FALSE	High	FLWKEPATM	[H].FLWKEPATM.[S]	1xOxidation [M9]	0.000236859	0.00111234	1	1	3	Q9BQ70	Q9BQ70 [508-516]		Transcription factor 25 OS=Homo sapiens (Human) OX=9606 GN=TCF25 PE=1 SV=1	0	1138.56	5218671		High	0.001302	0.0001274	46	77.13
K562 WT	FALSE	High	RVIDDSLVVGV	[Y].RVIDDSLVVGV.[K]		0.00158257	0.00111234	1	1	3	Q8NB91	Q8NB91 [481-491]		Fanconi anemia group B protein OS=Homo sapiens (Human) OX=9606 GN=FANCB PE=1 SV=1	0	1171.67	1.86534e+06		High	0.001302	0.0008053	49	84.97
K562 WT	FALSE	High	VLGGKAFLEHL	[Q].VLGGKAFLEHL.[Q]		0.000388335	0.00111234	1	1	4	Q8TAP6	Q8TAP6 [112-122]		Centrosomal protein of 76 kDa OS=Homo sapiens (Human) OX=9606 GN=CEP76 PE=1 SV=1	0	1183.68	7.53877e+06		High	0.001302	0.0002063	58	86.45
K562 WT	FALSE	High	ISDHAKVL	[E].ISDHAKVL.[T]		0.00184984	0.00111234	1	1	4	P55010	P55010 [219-226]		Eukaryotic translation initiation factor 5 OS=Homo sapiens (Human) OX=9606 GN=EIF5 PE=1 SV=2	0	882.504	5.66474e+06		High	0.001302	0.0009398	49	42.8
K562 WT	FALSE	High	ALFPALRPGGFQA	[A].ALFPALRPGGFQA.[H]		0.00198267	0.00111234	1	1	3	Q13501	Q13501 [53-65]		Sequestosome-1 OS=Homo sapiens (Human) OX=9606 GN=SQSTM1 PE=1 SV=1	0	1344.74	2.90546e+06		High	0.001302	0.001001	31	104.37
K562 WT	FALSE	High	ALFPAPLAQI	[R].ALFPAPLAQI.[S]		0.00168159	0.00111234	1	1	5	Q8ND24	Q8ND24 [622-631]		RING finger protein 214 OS=Homo sapiens (Human) OX=9606 GN=RNF214 PE=1 SV=2	0	1040.61	1.04655e+07		High	0.001302	0.0008511	55	124.52
K562 WT	FALSE	High	SVMEVNSGIYRV	[L].SVMEVNSGIYRV.[L]	1xOxidation [M3]	0.000253879	0.00111234	1	1	1	Q0VDF9	Q0VDF9 [206-217]		Heat shock 70 kDa protein 14 OS=Homo sapiens (Human) OX=9606 GN=HSPA14 PE=1 SV=1	0	1369.68	101602		High	0.001302	0.0001358	43	67.97
K562 WT	FALSE	High	GLVGIGLSRLFSA	[A].GLVGIGLSRLFSA.[S]		0.000982294	0.00111234	1	1	2	P37268	P37268 [177-189]		Squalene synthase OS=Homo sapiens (Human) OX=9606 GN=FDFT1 PE=1 SV=1	0	1289.76	324138		High	0.001302	0.000509	36	123.83
K562 WT	FALSE	High	KLLDEAIQAV	[E].KLLDEAIQAV.[K]		0.00115824	0.00111234	1	1	2	Q96QK1	Q96QK1 [14-23]		Vacuolar protein sorting-associated protein 35 OS=Homo sapiens (Human) OX=9606 GN=VPS35 PE=1 SV=2	0	1099.64	6.08565e+06		High	0.001302	0.0005949	63	85.16
K562 WT	FALSE	High	FLYFEDHGL	[M].FLYFEDHGL.[V]		0.00174093	0.00111234	1	1	1	Q9HAD4	Q9HAD4 [411-419]		WD repeat-containing protein 41 OS=Homo sapiens (Human) OX=9606 GN=WDR41 PE=1 SV=3	0	1140.54	2562039		High	0.001302	0.0008855	56	103.12
K562 WT	FALSE	High	KLLDPSTPVHI	[A].KLLDPSTPVHI.[L]		0.000731445	0.00111234	1	1	2	Q9NXF7	Q9NXF7 [79-89]		DDB1- and CUL4-associated factor 16 OS=Homo sapiens (Human) OX=9606 GN=DCAF16 PE=1 SV=1	0	1219.7	856448		High	0.001302	0.0003802	39	73.36
K562 WT	FALSE	High	KLLDMVGKVQI	[G].KLLDMVGKVQI.[P]	1xOxidation [M5]	0.00193178	0.00111234	1	1	6	Q15382	Q15382 [102-112]		GTP-binding protein Rheb OS=Homo sapiens (Human) OX=9606 GN=RHEB PE=1 SV=1	0	1259.74	1.33873e+06		High	0.001302	0.0009801	36	78.37
K562 WT	FALSE	High	FLYQYSTRL	[Y].FLYQYSTRL.[E]		0.00175608	0.00111234	1	1	1	Q9BUN8	Q9BUN8 [78-86]		Derlin-1 OS=Homo sapiens (Human) OX=9606 GN=DERL1 PE=1 SV=1	0	1190.62	477476		High	0.001302	0.000893	30	86.15
K562 WT	FALSE	High	KLLDMVGKVQI	[G].KLLDMVGKVQI.[P]		0.000391718	0.00111234	1	1	3	Q15382	Q15382 [102-112]		GTP-binding protein Rheb OS=Homo sapiens (Human) OX=9606 GN=RHEB PE=1 SV=1	0	1243.74	1.68019e+06		High	0.001302	0.0002074	42	93.39
K562 WT	FALSE	High	GLTSTDLLFHL	[F].GLTSTDLLFHL.[G]		0.000900696	0.00111234	1	1	2	Q14181	Q14181 [470-480]		DNA polymerase alpha subunit B OS=Homo sapiens (Human) OX=9606 GN=POLA2 PE=1 SV=2	0	1216.66	1.41498e+06		High	0.001302	0.0004657	64	118.91
K562 WT	FALSE	High	KLLDMVGKV	[G].KLLDMVGKV.[Q]		0.00134221	0.00111234	1	1	1	Q15382	Q15382 [102-110]		GTP-binding protein Rheb OS=Homo sapiens (Human) OX=9606 GN=RHEB PE=1 SV=1	0	1002.6	1.51168e+06		High	0.001302	0.0006858	45	76.63
K562 WT	FALSE	High	SLHDRIYVI	[V].SLHDRIYVI.[G]		0.0011785	0.00111234	1	1	4	Q53G59	Q53G59 [326-334]		Kelch-like protein 12 OS=Homo sapiens (Human) OX=9606 GN=KLHL12 PE=1 SV=2	0	1115.62	5.24426e+06		High	0.001302	0.0006039	32	71.71
K562 WT	FALSE	High	TLYNPERTITV	[L].TLYNPERTITV.[K]		0.000110406	0.00111234	2	2	3	Q9NZI8; O00425	Q9NZI8 [319-329]; O00425 [319-329]		Insulin-like growth factor 2 mRNA-binding protein 1 OS=Homo sapiens (Human) OX=9606 GN=IGF2BP1 PE=1 SV=2 Insulin-like growth factor 2 mRNA-binding protein 3 OS=Homo sapiens (Human) OX=9606 GN=IGF2BP3 PE=1 SV=2	0	1306.7	527449	Shared	High	0.001302	6.057e-05	47	77.9
K562 WT	FALSE	High	KLIDTIPDDKL	[C].KLIDTIPDDKL.[K]		9.04384e-05	0.00111234	1	1	3	P54132	P54132 [381-391]		Bloom syndrome protein OS=Homo sapiens (Human) OX=9606 GN=BLM PE=1 SV=1	0	1270.73	289229		High	0.001302	4.997e-05	51	74.71
K562 WT	FALSE	High	FLWERPTLL	[E].FLWERPTLL.[V]		0.000818742	0.00111234	1	1	1	Q6IN84	Q6IN84 [246-254]		rRNA methyltransferase 1, mitochondrial OS=Homo sapiens (Human) OX=9606 GN=MRM1 PE=1 SV=1	0	1174.66	1.37058e+06		High	0.001302	0.0004248	36	112.57
K562 WT	FALSE	High	ALWDIETGQQTVGF	[C].ALWDIETGQQTVGF.[A]		0.00109002	0.00111234	1	1	2	P62879	P62879 [167-180]		Guanine nucleotide-binding protein G(I)/G(S)/G(T) subunit beta-2 OS=Homo sapiens (Human) OX=9606 GN=GNB2 PE=1 SV=3	0	1564.76	628975		High	0.001302	0.0005598	30	123.29
K562 WT	FALSE	High	ALWDIETGQQTT	[C].ALWDIETGQQTT.[T]		0.000204386	0.00111234	1	1	2	P62873	P62873 [167-178]		Guanine nucleotide-binding protein G(I)/G(S)/G(T) subunit beta-1 OS=Homo sapiens (Human) OX=9606 GN=GNB1 PE=1 SV=3	0	1362.65	2949764		High	0.001302	0.0001099	46	97.27
K562 WT	FALSE	High	ILEKKVEKV	[D].ILEKKVEKV.[V]		0.00141388	0.00111234	1	1	16	P07900	P07900 [578-586]		Heat shock protein HSP 90-alpha OS=Homo sapiens (Human) OX=9606 GN=HSP90AA1 PE=1 SV=5	0	1085.69	1.07397e+08		High	0.001302	0.0007211	40	37.78
K562 WT	FALSE	High	IMVDDSKTV	[T].IMVDDSKTV.[T]	1xOxidation [M2]	0.00146378	0.00111234	1	1	1	Q9Y490	Q9Y490 [100-108]		Talin-1 OS=Homo sapiens (Human) OX=9606 GN=TLN1 PE=1 SV=3	0	1023.5	432969		High	0.001302	0.0007493	44	48.17
K562 WT	FALSE	High	LMVDHVTEV	[S].LMVDHVTEV.[S]		0.00142619	0.00111234	1	1	4	Q9HD15	Q9HD15 [183-191]		Steroid receptor RNA activator 1 OS=Homo sapiens (Human) OX=9606 GN=SRA1 PE=1 SV=1	0	1042.52	1.75374e+07		High	0.001302	0.0007301	31	67.81
K562 WT	FALSE	High	SLFRVITEV	[E].SLFRVITEV.[S]		0.00163842	0.00111234	1	1	2	Q93063	Q93063 [468-476]		Exostosin-2 OS=Homo sapiens (Human) OX=9606 GN=EXT2 PE=1 SV=1	0	1063.61	2.32008e+07		High	0.001302	0.0008356	54	101.67
K562 WT	FALSE	High	FTWEGLYNV	[R].FTWEGLYNV.[L]		0.00138957	0.00111234	1	1	2	P51784	P51784 [626-634]		Ubiquitin carboxyl-terminal hydrolase 11 OS=Homo sapiens (Human) OX=9606 GN=USP11 PE=1 SV=3	0	1128.54	1.09258e+06		High	0.001302	0.0007121	32	121.41
K562 WT	FALSE	High	FVADEGICYL	[E].FVADEGICYL.[P]	1xCysteinyl [C8]	0.000276883	0.00111234	1	1	1	Q92890	Q92890 [85-94]	Q92890 1xCysteinyl [C92]	Ubiquitin recognition factor in ER-associated degradation protein 1 OS=Homo sapiens (Human) OX=9606 GN=UFD1 PE=1 SV=3	0	1248.53	2.59438e+06		High	0.001302	0.0001477	38	100.63
K562 WT	FALSE	High	SLFQGVEFHYV	[T].SLFQGVEFHYV.[Y]		0.00154194	0.00111234	1	1	1	Q14739	Q14739 [312-322]		Delta(14)-sterol reductase LBR OS=Homo sapiens (Human) OX=9606 GN=LBR PE=1 SV=2	0	1325.65	1.39718e+06		High	0.001302	0.0007843	39	109.16
K562 WT	FALSE	High	RQHEIVLKV	[I].RQHEIVLKV.[A]		0.00155537	0.00111234	1	1	3	Q8WUM0	Q8WUM0 [780-788]		Nuclear pore complex protein Nup133 OS=Homo sapiens (Human) OX=9606 GN=NUP133 PE=1 SV=2	0	1121.68	926570		High	0.001302	0.0007911	37	51.92
K562 WT	FALSE	High	SMADIPLGFGV	[Y].SMADIPLGFGV.[A]		0.000419864	0.00111234	1	1	4	Q9Y221	Q9Y221 [135-145]		60S ribosome subunit biogenesis protein NIP7 homolog OS=Homo sapiens (Human) OX=9606 GN=NIP7 PE=1 SV=1	0	1106.56	2175796		High	0.001302	0.0002214	51	122.76
K562 WT	FALSE	High	GLLERVKEL	[A].GLLERVKEL.[Q]		0.00188219	0.00111234	1	1	7	Q00341	Q00341 [1033-1041]		Vigilin OS=Homo sapiens (Human) OX=9606 GN=HDLBP PE=1 SV=2	0	1056.64	2.06606e+07		High	0.001302	0.0009507	37	79.76
K562 WT	FALSE	High	RTLETLIRL	[A].RTLETLIRL.[A]		0.00136568	0.00111234	1	1	2	P25205	P25205 [616-624]		DNA replication licensing factor MCM3 OS=Homo sapiens (Human) OX=9606 GN=MCM3 PE=1 SV=3	0	1114.69	13541880		High	0.001302	0.0006996	32	86.59
K562 WT	FALSE	High	ALIDEQILCV	[A].ALIDEQILCV.[H]	1xCysteinyl [C9]	0.00119912	0.00111234	1	1	2	O00743	O00743 [153-162]	O00743 1xCysteinyl [C161]	Serine/threonine-protein phosphatase 6 catalytic subunit OS=Homo sapiens (Human) OX=9606 GN=PPP6C PE=1 SV=1	0	1235.6	10078828		High	0.001302	0.000617	26	110.57
K562 WT	FALSE	High	ALLDGGSEAYWRV	[D].ALLDGGSEAYWRV.[L]		0.000676522	0.00111234	1	1	1	Q86UY5	Q86UY5 [41-53]		Protein FAM83A OS=Homo sapiens (Human) OX=9606 GN=FAM83A PE=1 SV=1	0	1436.72	1.65332e+06		High	0.001302	0.0003523	67	101.56
K562 WT	FALSE	High	SLFPHNPQFI	[A].SLFPHNPQFI.[G]		0.000108508	0.00111234	1	1	2	Q9H9Y2	Q9H9Y2 [265-274]		Ribosome production factor 1 OS=Homo sapiens (Human) OX=9606 GN=RPF1 PE=1 SV=2	0	1199.62	10880057		High	0.001302	5.95e-05	36	97.69
K562 WT	FALSE	High	SMADIPLGFGV	[Y].SMADIPLGFGV.[A]	1xOxidation [M2]	0.000474072	0.00111234	1	1	3	Q9Y221	Q9Y221 [135-145]		60S ribosome subunit biogenesis protein NIP7 homolog OS=Homo sapiens (Human) OX=9606 GN=NIP7 PE=1 SV=1	0	1122.55	2.88558e+06		High	0.001302	0.0002491	55	110.35
K562 WT	FALSE	High	RQLDMELVSV	[L].RQLDMELVSV.[K]	1xOxidation [M5]	0.00119912	0.00111234	1	1	4	Q9UKL0	Q9UKL0 [339-348]		REST corepressor 1 OS=Homo sapiens (Human) OX=9606 GN=RCOR1 PE=1 SV=2	0	1205.62	5.77525e+06		High	0.001302	0.0006154	65	74.33
K562 WT	FALSE	High	FVLPELPSV	[N].FVLPELPSV.[P]		0.00103476	0.00111234	1	1	6	P53990	P53990 [321-329]		IST1 homolog OS=Homo sapiens (Human) OX=9606 GN=IST1 PE=1 SV=1	0	1000.57	2.25642e+07		High	0.001302	0.000534	38	125.17
K562 WT	FALSE	High	FTDEESRVFL	[R].FTDEESRVFL.[L]		0.000228782	0.00111234	1	1	1	Q9NYF8	Q9NYF8 [340-349]		Bcl-2-associated transcription factor 1 OS=Homo sapiens (Human) OX=9606 GN=BCLAF1 PE=1 SV=2	0	1242.6	320276		High	0.001302	0.0001232	55	86.05
K562 WT	FALSE	High	ILENPPEEMKL	[E].ILENPPEEMKL.[E]		0.000544645	0.00111234	1	1	2	O43432	O43432 [389-399]		Eukaryotic translation initiation factor 4 gamma 3 OS=Homo sapiens (Human) OX=9606 GN=EIF4G3 PE=1 SV=2	0	1312.68	289521		High	0.001302	0.0002867	35	81.61
K562 WT	FALSE	High	LQIDNARLAADDF	[LIV].LQIDNARLAADDF.[R]		0.000122518	0.00111234	7	7	5	P02533; Q7Z3Y7; P08727; P13645; P05783; Q04695; P08779	P02533 [188-200]; Q7Z3Y7 [163-175]; P08727 [153-165]; P13645 [222-234]; P05783 [152-164]; Q04695 [157-169]; P08779 [190-202]		Keratin, type I cytoskeletal 14 OS=Homo sapiens (Human) OX=9606 GN=KRT14 PE=1 SV=4 Keratin, type I cytoskeletal 28 OS=Homo sapiens (Human) OX=9606 GN=KRT28 PE=1 SV=2 Keratin, type I cytoskeletal 19 OS=Homo sapiens (Human) OX=9606 GN=KRT19 PE=1 SV=4 Keratin, type I cytoskeletal 10 OS=Homo sapiens (Human) OX=9606 GN=KRT10 PE=1 SV=6 Keratin, type I cytoskeletal 18 OS=Homo sapiens (Human) OX=9606 GN=…	0	1461.73	2.01753e+06	Shared	High	0.001302	6.674e-05	38	89.81
K562 WT	FALSE	High	FTDEESRVF	[R].FTDEESRVF.[L]		0.00162428	0.00111234	1	1	4	Q9NYF8	Q9NYF8 [340-348]		Bcl-2-associated transcription factor 1 OS=Homo sapiens (Human) OX=9606 GN=BCLAF1 PE=1 SV=2	0	1129.52	2.16593e+06		High	0.001302	0.0008275	44	68.39
K562 WT	FALSE	High	KLLDDEQPLRL	[R].KLLDDEQPLRL.[R]		0.000725129	0.00111234	1	1	3	Q9NS23	Q9NS23 [262-272]		Ras association domain-containing protein 1 OS=Homo sapiens (Human) OX=9606 GN=RASSF1 PE=1 SV=1	0	1339.76	2.23946e+06		High	0.001302	0.0003792	50	80.47
K562 WT	FALSE	High	FQDPVPLTV	[A].FQDPVPLTV.[P]		0.00152863	0.00111234	1	1	9	O15164	O15164 [924-932]		Transcription intermediary factor 1-alpha OS=Homo sapiens (Human) OX=9606 GN=TRIM24 PE=1 SV=3	0	1015.55	3.61571e+07		High	0.001302	0.000782	52	102.52
K562 WT	FALSE	High	SLWKEVSEL	[E].SLWKEVSEL.[R]		0.000731445	0.00111234	1	1	3	Q03933	Q03933 [156-164]		Heat shock factor protein 2 OS=Homo sapiens (Human) OX=9606 GN=HSF2 PE=1 SV=1	0	1090.58	2.17021e+07		High	0.001302	0.0003802	39	102.27
K562 WT	FALSE	High	LLFEGEKITI	[F].LLFEGEKITI.[N]		0.00194859	0.00111234	1	2	2	Q9H1A7	Q9H1A7 [11-20]		DNA-directed RNA polymerase II subunit RPB11-b2 OS=Homo sapiens (Human) OX=9606 GN=POLR2J3 PE=1 SV=1	0	1162.67	14909491		High	0.001302	0.0009837	32	105.42
K562 WT	FALSE	High	SLGEFHVRL	[S].SLGEFHVRL.[Q]		0.000840323	0.00111234	1	1	2	Q9NU22	Q9NU22 [3879-3887]		Midasin OS=Homo sapiens (Human) OX=9606 GN=MDN1 PE=1 SV=2	0	1057.58	4.1025e+06		High	0.001302	0.0004345	78	81.28
K562 WT	FALSE	High	KLHVDPENFKL	[D].KLHVDPENFKL.[L]		0.000167421	0.00111234	2	3	6	P69891; P69892	P69891 [96-106]; P69892 [96-106]		Hemoglobin subunit gamma-1 OS=Homo sapiens (Human) OX=9606 GN=HBG1 PE=1 SV=2 Hemoglobin subunit gamma-2 OS=Homo sapiens (Human) OX=9606 GN=HBG2 PE=1 SV=2	0	1339.74	4.8259e+06	Shared	High	0.001302	9.109e-05	41	74.52
K562 WT	FALSE	High	VSVSVSTSH	[N].VSVSVSTSH.[T]		0.00198267	0.00111234	1	1	1	P04264	P04264 [501-509]		Keratin, type II cytoskeletal 1 OS=Homo sapiens (Human) OX=9606 GN=KRT1 PE=1 SV=6	0	902.458		No Quan Values	High	0.001302	0.001003	59
K562 WT	FALSE	High	TLSDLRVYL	[S].TLSDLRVYL.[G]		0.0011285	0.00111234	1	1	2	Q9BYN0	Q9BYN0 [121-129]		Sulfiredoxin-1 OS=Homo sapiens (Human) OX=9606 GN=SRXN1 PE=1 SV=2	0	1079.61	22169844		High	0.001302	0.0005804	55	102.95
K562 WT	FALSE	High	ALWDIETGQQTV	[C].ALWDIETGQQTV.[G]		0.000249513	0.00111234	1	1	4	P62879	P62879 [167-178]		Guanine nucleotide-binding protein G(I)/G(S)/G(T) subunit beta-2 OS=Homo sapiens (Human) OX=9606 GN=GNB2 PE=1 SV=3	0	1360.67	1.07412e+08		High	0.001302	0.0001334	55	105.74
K562 WT	FALSE	High	LMTKEISSV	[S].LMTKEISSV.[P]	1xOxidation [M2]	0.000706505	0.00111234	1	1	2	P78527	P78527 [3482-3490]		DNA-dependent protein kinase catalytic subunit OS=Homo sapiens (Human) OX=9606 GN=PRKDC PE=1 SV=3	0	1023.54	7.29783e+06		High	0.001302	0.0003671	34	51.87
K562 WT	FALSE	High	GLLQINDKIAL	[N].GLLQINDKIAL.[K]		0.000706505	0.00111234	1	1	1	O43929	O43929 [101-111]		Origin recognition complex subunit 4 OS=Homo sapiens (Human) OX=9606 GN=ORC4 PE=1 SV=2	0	1197.72	485871		High	0.001302	0.0003685	32	103.89
K562 WT	FALSE	High	SVEERITQV	[A].SVEERITQV.[A]		0.00141388	0.00111234	3	3	1	Q12873; Q14839; Q8TDI0	Q12873 [1189-1197]; Q14839 [1179-1187]; Q8TDI0 [1153-1161]		Chromodomain-helicase-DNA-binding protein 3 OS=Homo sapiens (Human) OX=9606 GN=CHD3 PE=1 SV=3 Chromodomain-helicase-DNA-binding protein 4 OS=Homo sapiens (Human) OX=9606 GN=CHD4 PE=1 SV=2 Chromodomain-helicase-DNA-binding protein 5 OS=Homo sapiens (Human) OX=9606 GN=CHD5 PE=1 SV=1	0	1060.56	4689886	Shared	High	0.001302	0.0007244	24	58.36
K562 WT	FALSE	High	VIFDEVHYI	[WY].VIFDEVHYI.[NG]		0.000750726	0.00111234	2	2	2	Q15477; Q5H9U9	Q15477 [420-428]; Q5H9U9 [866-874]		Helicase SKI2W OS=Homo sapiens (Human) OX=9606 GN=SKIV2L PE=1 SV=3 Probable ATP-dependent RNA helicase DDX60-like OS=Homo sapiens (Human) OX=9606 GN=DDX60L PE=2 SV=2	0	1134.58	390871	Shared	High	0.001302	0.0003925	36	101.2
K562 WT	FALSE	High	TMAKESSIIGV	[D].TMAKESSIIGV.[T]		0.0019151	0.00111234	1	1	3	Q08257	Q08257 [259-269]		Quinone oxidoreductase OS=Homo sapiens (Human) OX=9606 GN=CRYZ PE=1 SV=1	0	1135.6	4.43207e+06		High	0.001302	0.0009685	55	68.81
K562 WT	FALSE	High	SIYNGDMEKI	[V].SIYNGDMEKI.[L]	1xOxidation [M7]	0.00181804	0.00111234	1	1	2	Q12983	Q12983 [102-111]		BCL2/adenovirus E1B 19 kDa protein-interacting protein 3 OS=Homo sapiens (Human) OX=9606 GN=BNIP3 PE=1 SV=3	0	1185.55	1.04755e+06		High	0.001302	0.0009192	38	58.55
K562 WT	FALSE	High	FTADPLSLLRNV	[A].FTADPLSLLRNV.[-]		0.000757265	0.00111234	1	1	1	Q96P48	Q96P48 [1439-1450]		Arf-GAP with Rho-GAP domain, ANK repeat and PH domain-containing protein 1 OS=Homo sapiens (Human) OX=9606 GN=ARAP1 PE=1 SV=3	0	1345.75	193407		High	0.001302	0.0003952	63	125.31
K562 WT	FALSE	High	RQADKVWRL	[L].RQADKVWRL.[D]		0.000718867	0.00111234	1	4	3	O00712	O00712 [122-130]		Nuclear factor 1 B-type OS=Homo sapiens (Human) OX=9606 GN=NFIB PE=1 SV=2	0	1171.67	2.89722e+06		High	0.001302	0.0003757	33	56.1
K562 WT	FALSE	High	ALTGHLEEV	[K].ALTGHLEEV.[V]		0.00101697	0.00111234	1	1	4	P04083	P04083 [99-107]		Annexin A1 OS=Homo sapiens (Human) OX=9606 GN=ANXA1 PE=1 SV=2	0	968.505	1.48045e+07		High	0.001302	0.0005258	35	61.84
K562 WT	FALSE	High	SLFSEETPVVL	[H].SLFSEETPVVL.[Q]		0.00114824	0.00111234	1	1	2	O75787	O75787 [115-125]		Renin receptor OS=Homo sapiens (Human) OX=9606 GN=ATP6AP2 PE=1 SV=2	0	1220.64	1.14334e+06		High	0.001302	0.0005882	37	117.83
K562 WT	FALSE	High	QMQGGDGDGGALGHHV	[M].QMQGGDGDGGALGHHV.[-]	1xOxidation [M2]	0.000419864	0.00111234	1	1	2	Q15019	Q15019 [346-361]		Septin-2 OS=Homo sapiens (Human) OX=9606 GN=SEPTIN2 PE=1 SV=1	0	1551.66	372157		High	0.001302	0.0002216	37	42.95
K562 WT	FALSE	High	FLFEYDTPRM	[A].FLFEYDTPRM.[V]		0.00147653	0.00111234	1	1	1	P51575	P51575 [12-21]		P2X purinoceptor 1 OS=Homo sapiens (Human) OX=9606 GN=P2RX1 PE=1 SV=1	0	1318.61	849082		High	0.001302	0.0007564	64	103.66
K562 WT	FALSE	High	YAEENFKTF	[K].YAEENFKTF.[V]		0.00101697	0.00111234	1	1	1	O43435	O43435 [255-263]		T-box transcription factor TBX1 OS=Homo sapiens (Human) OX=9606 GN=TBX1 PE=1 SV=1	0	1148.53	156261		High	0.001302	0.0005258	24	72.04
K562 WT	FALSE	High	KMWDLSSNQAI	[A].KMWDLSSNQAI.[Q]	1xOxidation [M2]	0.000948804	0.00111234	1	1	1	P78406	P78406 [111-121]		mRNA export factor OS=Homo sapiens (Human) OX=9606 GN=RAE1 PE=1 SV=1	0	1308.63	228788		High	0.001302	0.0004905	50	75.4
K562 WT	FALSE	High	YLMGERLGV	[R].YLMGERLGV.[H]	1xOxidation [M3]	0.00113833	0.00111234	1	1	1	P00338	P00338 [172-180]		L-lactate dehydrogenase A chain OS=Homo sapiens (Human) OX=9606 GN=LDHA PE=1 SV=2	0	1053.54	841380		High	0.001302	0.0005858	45	66.67
K562 WT	FALSE	High	HAVFPTSSM	[S].HAVFPTSSM.[N]	1xOxidation [M9]	0.00152863	0.00111234	1	1	2	P35612	P35612 [99-107]		Beta-adducin OS=Homo sapiens (Human) OX=9606 GN=ADD2 PE=1 SV=3	0	992.451	1.07284e+06		High	0.001302	0.0007811	54	50.28
K562 WT	FALSE	High	RLLQETMYMTV	[F].RLLQETMYMTV.[S]	2xOxidation [M7; M9]	0.000517026	0.00111234	1	1	1	P14635	P14635 [217-227]		G2/mitotic-specific cyclin-B1 OS=Homo sapiens (Human) OX=9606 GN=CCNB1 PE=1 SV=1	0	1416.69	140249		High	0.001302	0.0002728	37	66.96
K562 WT	FALSE	High	YLDEIVKEV	[K].YLDEIVKEV.[E]		0.000412643	0.00111234	1	1	2	P12270	P12270 [422-430]		Nucleoprotein TPR OS=Homo sapiens (Human) OX=9606 GN=TPR PE=1 SV=3	0	1107.59	2.92942e+06		High	0.001302	0.000219	35	87.07
K562 WT	FALSE	High	RLAHYIDRV	[D].RLAHYIDRV.[R]		0.000112338	0.00111234	1	1	12	Q03252	Q03252 [56-64]		Lamin-B2 OS=Homo sapiens (Human) OX=9606 GN=LMNB2 PE=1 SV=4	0	1142.64	7.10833e+06		High	0.001302	6.144e-05	39	50.02
K562 WT	FALSE	High	EDIAQKSKAEAESL	[Y].EDIAQKSKAEAESL.[Y]		0.00181804	0.00111234	1	1	3	P04264	P04264 [359-372]		Keratin, type II cytoskeletal 1 OS=Homo sapiens (Human) OX=9606 GN=KRT1 PE=1 SV=6	0	1518.76	1.67128e+06		High	0.001302	0.0009218	31	61.5
K562 WT	FALSE	High	MLDSLRIYL	[D].MLDSLRIYL.[L]	1xOxidation [M1]	0.00129645	0.00111234	1	1	1	Q9Y4A5	Q9Y4A5 [1824-1832]		Transformation/transcription domain-associated protein OS=Homo sapiens (Human) OX=9606 GN=TRRAP PE=1 SV=3	0	1139.61		Not Reliable	High	0.001302	0.0006618	36
K562 WT	FALSE	High	HLYDYTVKL	[S].HLYDYTVKL.[L]		8.29245e-05	0.00111234	1	1	2	O00291	O00291 [234-242]		Huntingtin-interacting protein 1 OS=Homo sapiens (Human) OX=9606 GN=HIP1 PE=1 SV=5	0	1151.61	859955		High	0.001302	4.591e-05	40	77.79
K562 WT	FALSE	High	YLDEDTIYHL	[K].YLDEDTIYHL.[Q]		0.00040908	0.00111234	1	1	1	P31153	P31153 [235-244]		S-adenosylmethionine synthase isoform type-2 OS=Homo sapiens (Human) OX=9606 GN=MAT2A PE=1 SV=1	0	1281.6	1.43328e+06		High	0.001302	0.0002163	52	94.76
K562 WT	FALSE	High	TLAELQPPVQL	[G].TLAELQPPVQL.[P]		0.00119912	0.00111234	1	1	1	Q5T5Y3	Q5T5Y3 [380-390]		Calmodulin-regulated spectrin-associated protein 1 OS=Homo sapiens (Human) OX=9606 GN=CAMSAP1 PE=1 SV=2	0	1208.69	331127		High	0.001302	0.0006136	50	107.18
K562 WT	FALSE	High	KMYEEFLSKV	[R].KMYEEFLSKV.[S]		0.000131321	0.00111234	1	2	2	P10644	P10644 [244-253]		cAMP-dependent protein kinase type I-alpha regulatory subunit OS=Homo sapiens (Human) OX=9606 GN=PRKAR1A PE=1 SV=1	0	1273.65	3.52659e+06		High	0.001302	7.155e-05	44	84.2
K562 WT	FALSE	High	KMYEEFLSKV	[R].KMYEEFLSKV.[S]	1xOxidation [M2]	4.84315e-05	0.00111234	1	2	5	P10644	P10644 [244-253]		cAMP-dependent protein kinase type I-alpha regulatory subunit OS=Homo sapiens (Human) OX=9606 GN=PRKAR1A PE=1 SV=1	0	1289.64	3.66518e+06		High	0.001302	2.71e-05	46	73.34
K562 WT	FALSE	High	SGGGGGGGLGSGGSIR	[R].SGGGGGGGLGSGGSIR.[S]		0.000474072	0.00111234	1	1	1	P35527	P35527 [14-29]		Keratin, type I cytoskeletal 9 OS=Homo sapiens (Human) OX=9606 GN=KRT9 PE=1 SV=3	0	1232.6	177456		High	0.001302	0.0002508	63	44.2
K562 WT	FALSE	High	HLYDVFGDPAYL	[L].HLYDVFGDPAYL.[Q]		0.00142619	0.00111234	1	1	1	O43813	O43813 [74-85]		Glutathione S-transferase LANCL1 OS=Homo sapiens (Human) OX=9606 GN=LANCL1 PE=1 SV=1	0	1409.67		No Quan Values	High	0.001302	0.0007301	43
K562 WT	FALSE	High	YLDEYIARM	[C].YLDEYIARM.[V]	1xOxidation [M9]	0.000189038	0.00111234	1	1	2	P49815	P49815 [190-198]		Tuberin OS=Homo sapiens (Human) OX=9606 GN=TSC2 PE=1 SV=2	0	1189.56	893099		High	0.001302	0.0001024	57	68.62
K562 WT	FALSE	High	LEQQNQVLQTK	[F].LEQQNQVLQTK.[W]		0.00100819	0.00111234	2	3	2	P35908; P04264	P35908 [199-209]; P04264 [201-211]		Keratin, type II cytoskeletal 2 epidermal OS=Homo sapiens (Human) OX=9606 GN=KRT2 PE=1 SV=2 Keratin, type II cytoskeletal 1 OS=Homo sapiens (Human) OX=9606 GN=KRT1 PE=1 SV=6	0	1328.72	97810	Shared	High	0.001302	0.0005222	64	47.7
K562 WT	FALSE	High	YLDGHLITTV	[V].YLDGHLITTV.[Q]		0.00118877	0.00111234	1	1	2	O95544	O95544 [302-311]		NAD kinase OS=Homo sapiens (Human) OX=9606 GN=NADK PE=1 SV=1	0	1131.6	5725325		High	0.001302	0.0006096	36	85
K562 WT	FALSE	High	MLATRVFSL	[-].MLATRVFSL.[V]	1xOxidation [M1]	0.00124144	0.00111234	1	1	1	P13073	P13073 [1-9]		Cytochrome c oxidase subunit 4 isoform 1, mitochondrial OS=Homo sapiens (Human) OX=9606 GN=COX4I1 PE=1 SV=1	0	1053.58	427732		High	0.001302	0.0006386	31	89.25
K562 WT	FALSE	High	LANGQTKVL	[Y].LANGQTKVL.[T]		0.000908541	0.00111234	1	1	2	Q9H3M7	Q9H3M7 [222-230]		Thioredoxin-interacting protein OS=Homo sapiens (Human) OX=9606 GN=TXNIP PE=1 SV=1	0	943.557	5.66963e+06		High	0.001302	0.0004712	39	48.8
K562 WT	FALSE	High	RLDDNIRTV	[R].RLDDNIRTV.[V]		0.000260572	0.00111234	1	1	5	Q5VIR6	Q5VIR6 [74-82]		Vacuolar protein sorting-associated protein 53 homolog OS=Homo sapiens (Human) OX=9606 GN=VPS53 PE=1 SV=1	0	1101.6	1.12393e+07		High	0.001302	0.0001396	54	51.77
K562 WT	FALSE	High	LEEQLQQIRA	[A].LEEQLQQIRA.[E]		0.00106203	0.00111234	1	1	2	P13645	P13645 [414-423]		Keratin, type I cytoskeletal 10 OS=Homo sapiens (Human) OX=9606 GN=KRT10 PE=1 SV=6	0	1227.67	98461.9		High	0.001302	0.0005491	36	65.11
K562 WT	FALSE	High	YLDLSENRL	[L].YLDLSENRL.[E]		0.00155537	0.00111234	1	1	2	Q13045	Q13045 [155-163]		Protein flightless-1 homolog OS=Homo sapiens (Human) OX=9606 GN=FLII PE=1 SV=2	0	1122.58	694037		High	0.001302	0.0007933	29	80.76
K562 WT	FALSE	High	YLDIKGLLDV	[N].YLDIKGLLDV.[T]		0.00120956	0.00111234	1	1	3	P63208	P63208 [109-118]		S-phase kinase-associated protein 1 OS=Homo sapiens (Human) OX=9606 GN=SKP1 PE=1 SV=2	0	1148.66	33958152		High	0.001302	0.0006212	37	119.09
K562 WT	FALSE	High	RLAVYIDRV	[D].RLAVYIDRV.[R]		0.000811672	0.00111234	1	1	8	P02545	P02545 [41-49]		Prelamin-A/C OS=Homo sapiens (Human) OX=9606 GN=LMNA PE=1 SV=1	0	1104.65	4.02012e+07		High	0.001302	0.0004222	22	68.41
K562 WT	FALSE	High	RLASYLDRV	[D].RLASYLDRV.[R]		0.000352996	0.00111234	1	1	11	P05783	P05783 [90-98]		Keratin, type I cytoskeletal 18 OS=Homo sapiens (Human) OX=9606 GN=KRT18 PE=1 SV=2	0	1092.62	8.87474e+07		High	0.001302	0.0001879	35	67.15
K562 WT	FALSE	High	YLMDTSGKVV	[I].YLMDTSGKVV.[T]	1xOxidation [M3]	0.000304602	0.00111234	1	1	1	P27694	P27694 [347-356]		Replication protein A 70 kDa DNA-binding subunit OS=Homo sapiens (Human) OX=9606 GN=RPA1 PE=1 SV=2	0	1128.56	403633		High	0.001302	0.0001625	39	54.54
K562 WT	FALSE	High	AAVPRAAFL	[A].AAVPRAAFL.[S]		0.00183387	0.00111234	1	1	3	P30040	P30040 [3-11]		Endoplasmic reticulum resident protein 29 OS=Homo sapiens (Human) OX=9606 GN=ERP29 PE=1 SV=4	0	915.541	5625873		High	0.001302	0.0009315	37	77.05
K562 WT	FALSE	High	YLDKVRALEESN	[S].YLDKVRALEESN.[Y]		0.00163842	0.00111234	1	1	2	P13645	P13645 [160-171]		Keratin, type I cytoskeletal 10 OS=Homo sapiens (Human) OX=9606 GN=KRT10 PE=1 SV=6	0	1436.74	441802		High	0.001302	0.000836	39	61.14
K562 WT	FALSE	High	YLDKTFYNL	[H].YLDKTFYNL.[T]		9.04384e-05	0.00111234	1	1	1	Q2M389	Q2M389 [732-740]		WASH complex subunit 4 OS=Homo sapiens (Human) OX=9606 GN=WASHC4 PE=1 SV=2	0	1176.59	1.00676e+06		High	0.001302	4.998e-05	42	91.35
K562 WT	FALSE	High	MLDDRAYLV	[V].MLDDRAYLV.[R]		0.000900696	0.00111234	1	1	1	Q5SRE5	Q5SRE5 [522-530]		Nucleoporin NUP188 homolog OS=Homo sapiens (Human) OX=9606 GN=NUP188 PE=1 SV=1	0	1095.55	3.15886e+06		High	0.001302	0.0004656	33	82.75
K562 WT	FALSE	High	MLDDRAYLV	[V].MLDDRAYLV.[R]	1xOxidation [M1]	0.000474072	0.00111234	1	1	2	Q5SRE5	Q5SRE5 [522-530]		Nucleoporin NUP188 homolog OS=Homo sapiens (Human) OX=9606 GN=NUP188 PE=1 SV=1	0	1111.55	3.13451e+06		High	0.001302	0.0002501	28	75.2
K562 WT	FALSE	High	YLMEGSYNKV	[Q].YLMEGSYNKV.[F]	1xOxidation [M3]	0.00054939	0.00111234	1	1	3	P48556	P48556 [235-244]		26S proteasome non-ATPase regulatory subunit 8 OS=Homo sapiens (Human) OX=9606 GN=PSMD8 PE=1 SV=2	0	1219.57	2.39898e+06		High	0.001302	0.0002877	48	56.14
K562 WT	FALSE	High	KLWEMDNMLI	[S].KLWEMDNMLI.[Q]	1xOxidation [M]	0.000664888	0.00111234	1	2	4	Q9Y605	Q9Y605 [56-65]		MORF4 family-associated protein 1 OS=Homo sapiens (Human) OX=9606 GN=MRFAP1 PE=1 SV=1	0	1308.63	2.65133e+06		High	0.001302	0.000348	55	102.76
K562 WT	FALSE	High	TVADHIQKV	[V].TVADHIQKV.[M]		0.000718867	0.00111234	1	1	3	Q9Y678	Q9Y678 [759-767]		Coatomer subunit gamma-1 OS=Homo sapiens (Human) OX=9606 GN=COPG1 PE=1 SV=1	0	1010.56	1.28536e+07		High	0.001302	0.0003754	45	45.19
K562 WT	FALSE	High	KLWEAESKL	[M].KLWEAESKL.[S]		6.61821e-05	0.00111234	1	1	9	Q9NYP9	Q9NYP9 [218-226]		Protein Mis18-alpha OS=Homo sapiens (Human) OX=9606 GN=MIS18A PE=1 SV=1	0	1103.61	2.2407e+07		High	0.001302	3.67e-05	55	63.99
K562 WT	FALSE	High	MLFGHPLLV	[L].MLFGHPLLV.[S]		0.0012201	0.00111234	1	1	2	P51784	P51784 [611-619]		Ubiquitin carboxyl-terminal hydrolase 11 OS=Homo sapiens (Human) OX=9606 GN=USP11 PE=1 SV=3	0	1026.58	8003625		High	0.001302	0.0006266	34	108.42
K562 WT	FALSE	High	YLADIFTKL	[A].YLADIFTKL.[N]		0.00138957	0.00111234	1	1	2	Q49AG3	Q49AG3 [476-484]		Zinc finger BED domain-containing protein 5 OS=Homo sapiens (Human) OX=9606 GN=ZBED5 PE=2 SV=2	0	1083.61	8874243		High	0.001302	0.000712	52	114.7
K562 WT	FALSE	High	KLVDPERDMSL	[Y].KLVDPERDMSL.[R]		0.000554175	0.00111234	1	1	5	Q14444	Q14444 [191-201]		Caprin-1 OS=Homo sapiens (Human) OX=9606 GN=CAPRIN1 PE=1 SV=2	0	1302.67	1.59204e+06		High	0.001302	0.0002912	41	69.08
K562 WT	FALSE	High	MLLEIPYMAA	[A].MLLEIPYMAA.[H]	1xOxidation [M]	0.000731445	0.00111234	1	2	4	B5ME19	B5ME19 [692-701]		Eukaryotic translation initiation factor 3 subunit C-like protein OS=Homo sapiens (Human) OX=9606 GN=EIF3CL PE=1 SV=1	0	1167.58	3.48875e+06		High	0.001302	0.0003816	69	111.9
K562 WT	FALSE	High	TSVSRSGGGGGGGFGRVSL	[F].TSVSRSGGGGGGGFGRVSL.[A]		0.000877564	0.00111234	1	1	2	P13647	P13647 [33-51]		Keratin, type II cytoskeletal 5 OS=Homo sapiens (Human) OX=9606 GN=KRT5 PE=1 SV=3	0	1694.86	125135		High	0.001302	0.0004542	18	63.49
K562 WT	FALSE	High	LLWDPSTGKQV	[I].LLWDPSTGKQV.[G]		0.000530656	0.00111234	1	1	1	Q9NVX2	Q9NVX2 [181-191]		Notchless protein homolog 1 OS=Homo sapiens (Human) OX=9606 GN=NLE1 PE=1 SV=4	0	1243.67	929351		High	0.001302	0.0002784	39	83.19
K562 WT	FALSE	High	MLIEVIEKL	[E].MLIEVIEKL.[L]		0.000260572	0.00111234	1	1	2	O00203	O00203 [187-195]		AP-3 complex subunit beta-1 OS=Homo sapiens (Human) OX=9606 GN=AP3B1 PE=1 SV=3	0	1087.64	2.12653e+06		High	0.001302	0.0001398	52	116.61
K562 WT	FALSE	High	YKTIDDLKNQIL	[Y].YKTIDDLKNQIL.[N]		0.00188219	0.00111234	1	1	3	P13645	P13645 [200-211]		Keratin, type I cytoskeletal 10 OS=Homo sapiens (Human) OX=9606 GN=KRT10 PE=1 SV=6	0	1463.81	807805		High	0.001302	0.0009522	30	85.87
K562 WT	FALSE	High	LADHTVHVL	[L].LADHTVHVL.[R]		0.000182592	0.00111234	2	3	2	Q3KRB8; Q6P4F7	Q3KRB8 [163-171]; Q6P4F7 [163-171]		Rho GTPase-activating protein 11B OS=Homo sapiens (Human) OX=9606 GN=ARHGAP11B PE=2 SV=1 Rho GTPase-activating protein 11A OS=Homo sapiens (Human) OX=9606 GN=ARHGAP11A PE=1 SV=2	0	1004.55	2.40371e+06	Shared	High	0.001302	9.871e-05	45	54.36
K562 WT	FALSE	High	YKTIDDLKNQ	[Y].YKTIDDLKNQ.[I]		6.22832e-05	0.00111234	1	1	4	P13645	P13645 [200-209]		Keratin, type I cytoskeletal 10 OS=Homo sapiens (Human) OX=9606 GN=KRT10 PE=1 SV=6	0	1237.64	931617		High	0.001302	3.466e-05	62	49.65
K562 WT	FALSE	High	KLTESNQKL	[E].KLTESNQKL.[G]		0.000517026	0.00111234	1	1	4	Q16512	Q16512 [256-264]		Serine/threonine-protein kinase N1 OS=Homo sapiens (Human) OX=9606 GN=PKN1 PE=1 SV=2	0	1060.6	4.68756e+06		High	0.001302	0.0002714	40	38.59
K562 WT	FALSE	High	YTYDEAIHSV	[R].YTYDEAIHSV.[A]		0.00136568	0.00111234	1	1	3	Q5T5C0	Q5T5C0 [234-243]		Syntaxin-binding protein 5 OS=Homo sapiens (Human) OX=9606 GN=STXBP5 PE=1 SV=1	0	1197.54	3.09749e+06		High	0.001302	0.0007004	46	73.61
K562 WT	FALSE	High	RGLDDIKDLKV	[L].RGLDDIKDLKV.[G]		0.00166707	0.00111234	1	1	2	Q9HCE1	Q9HCE1 [852-862]		Helicase MOV-10 OS=Homo sapiens (Human) OX=9606 GN=MOV10 PE=1 SV=2	0	1271.73	554198		High	0.001302	0.0008502	41	73.6
K562 WT	FALSE	High	KLSELHAYI	[S].KLSELHAYI.[L]		0.00140168	0.00111234	1	1	1	P02008	P02008 [83-91]		Hemoglobin subunit zeta OS=Homo sapiens (Human) OX=9606 GN=HBZ PE=1 SV=2	0	1073.6	1.5599e+06		High	0.001302	0.0007136	37	69.37
K562 WT	FALSE	High	KLSEELSGGRL	[L].KLSEELSGGRL.[K]		0.00137758	0.00111234	1	1	5	P61158	P61158 [348-358]		Actin-related protein 3 OS=Homo sapiens (Human) OX=9606 GN=ACTR3 PE=1 SV=3	0	1188.66	3.32391e+06		High	0.001302	0.0007044	40	59.97
K562 WT	FALSE	High	GVLKVFLENV	[R].GVLKVFLENV.[I]		0.00193178	0.00111234	1	1	2	P62805	P62805 [57-66]		Histone H4 OS=Homo sapiens (Human) OX=9606 GN=H4C8 PE=1 SV=2	0	1117.66	1.61044e+06		High	0.001302	0.0009726	47	114.83
K562 WT	FALSE	High	KLVDPERDMSL	[Y].KLVDPERDMSL.[R]	1xOxidation [M9]	0.00168159	0.00111234	1	1	6	Q14444	Q14444 [191-201]		Caprin-1 OS=Homo sapiens (Human) OX=9606 GN=CAPRIN1 PE=1 SV=2	0	1318.67	1.8792e+06		High	0.001302	0.0008516	32	54.29
K562 WT	FALSE	High	HLTDITLKV	[D].HLTDITLKV.[A]		0.00100819	0.00111234	1	1	4	Q15046	Q15046 [120-128]		Lysine--tRNA ligase OS=Homo sapiens (Human) OX=9606 GN=KARS1 PE=1 SV=3	0	1039.61	1.23573e+07		High	0.001302	0.0005214	47	73.03
K562 WT	FALSE	High	VLWDRTFSL	[Q].VLWDRTFSL.[F]		0.000508135	0.00111234	1	1	2	P42224	P42224 [300-308]		Signal transducer and activator of transcription 1-alpha/beta OS=Homo sapiens (Human) OX=9606 GN=STAT1 PE=1 SV=2	0	1136.61	25696930		High	0.001302	0.0002669	37	109.98
K562 WT	FALSE	High	MLIEEGGLQHL	[S].MLIEEGGLQHL.[Y]	1xOxidation [M1]	0.00151543	0.00111234	1	1	1	Q9C0D3	Q9C0D3 [688-698]		Protein zyg-11 homolog B OS=Homo sapiens (Human) OX=9606 GN=ZYG11B PE=1 SV=2	0	1255.64	244026		High	0.001302	0.0007737	40	80.73
K562 WT	FALSE	High	MLFGHPLLV	[L].MLFGHPLLV.[S]	1xOxidation [M1]	0.000840323	0.00111234	1	1	2	P51784	P51784 [611-619]		Ubiquitin carboxyl-terminal hydrolase 11 OS=Homo sapiens (Human) OX=9606 GN=USP11 PE=1 SV=3	0	1042.58	7577780		High	0.001302	0.0004359	35	98.29
K562 WT	FALSE	High	KIWDVSVNSV	[S].KIWDVSVNSV.[V]		0.00169623	0.00111234	1	1	1	O75083	O75083 [259-268]		WD repeat-containing protein 1 OS=Homo sapiens (Human) OX=9606 GN=WDR1 PE=1 SV=4	0	1146.62	1.06781e+06		High	0.001302	0.000865	74	85.59
K562 WT	FALSE	High	RLAELKHEL	[Q].RLAELKHEL.[S]		0.0011285	0.00111234	1	1	1	Q99583	Q99583 [295-303]		Max-binding protein MNT OS=Homo sapiens (Human) OX=9606 GN=MNT PE=1 SV=1	0	1108.65	645427		High	0.001302	0.0005814	34	49.77
K562 WT	FALSE	High	RLAEEQEVNKM	[A].RLAEEQEVNKM.[T]	1xOxidation [M11]	0.000855026	0.00111234	1	2	1	Q9Y3L3	Q9Y3L3 [408-418]		SH3 domain-binding protein 1 OS=Homo sapiens (Human) OX=9606 GN=SH3BP1 PE=1 SV=3	0	1362.67	83630.4		High	0.001302	0.0004419	37	37.6
K562 WT	FALSE	High	HLYSEVKEV	[N].HLYSEVKEV.[L]		0.00130774	0.00111234	1	1	2	Q7Z333	Q7Z333 [435-443]		Probable helicase senataxin OS=Homo sapiens (Human) OX=9606 GN=SETX PE=1 SV=4	0	1103.57	1.53798e+06		High	0.001302	0.0006714	37	51.12
K562 WT	FALSE	High	YLARFLEGL	[Q].YLARFLEGL.[A]		0.000375093	0.00111234	1	1	1	Q7L3V2	Q7L3V2 [215-223]		Protein Bop OS=Homo sapiens (Human) OX=9606 GN=RTL10 PE=1 SV=1	0	1081.6	2.14859e+06		High	0.001302	0.0001986	41	110.56
K562 WT	FALSE	High	KLWDLLYKL	[S].KLWDLLYKL.[R]		4.59754e-05	0.00111234	1	1	1	Q9H6A9	Q9H6A9 [1234-1242]		Pecanex-like protein 3 OS=Homo sapiens (Human) OX=9606 GN=PCNX3 PE=1 SV=2	0	1191.71	543469		High	0.001302	2.586e-05	38	119.88
K562 WT	FALSE	High	AVSDHISKV	[L].AVSDHISKV.[L]		0.00120956	0.00111234	1	1	1	Q96EK7	Q96EK7 [266-274]		Constitutive coactivator of peroxisome proliferator-activated receptor gamma OS=Homo sapiens (Human) OX=9606 GN=FAM120B PE=1 SV=1	0	955.521	1.44778e+06		High	0.001302	0.0006192	41	42.71
K562 WT	FALSE	High	MLLDFIQHI	[V].MLLDFIQHI.[M]		0.00113833	0.00111234	1	1	1	Q13535	Q13535 [67-75]		Serine/threonine-protein kinase ATR OS=Homo sapiens (Human) OX=9606 GN=ATR PE=1 SV=3	0	1129.61	532433		High	0.001302	0.0005855	48	127.55
K562 WT	FALSE	High	TTFPRPVTV	[L].TTFPRPVTV.[E]		0.00174093	0.00111234	1	1	2	Q15233	Q15233 [216-224]		Non-POU domain-containing octamer-binding protein OS=Homo sapiens (Human) OX=9606 GN=NONO PE=1 SV=4	0	1017.57	6.88705e+06		High	0.001302	0.0008861	37	69.76
K562 WT	FALSE	High	VLDDKDYFLF	[V].VLDDKDYFLF.[R]		0.00113833	0.00111234	1	1	2	P61604	P61604 [82-91]		10 kDa heat shock protein, mitochondrial OS=Homo sapiens (Human) OX=9606 GN=HSPE1 PE=1 SV=2	0	1274.63	1.08366e+06		High	0.001302	0.0005868	26	115.07
K562 WT	FALSE	High	RLAADDFRV	[A].RLAADDFRV.[K]		0.000682415	0.00111234	1	1	7	P05783	P05783 [158-166]		Keratin, type I cytoskeletal 18 OS=Homo sapiens (Human) OX=9606 GN=KRT18 PE=1 SV=2	0	1062.57	2.094e+07		High	0.001302	0.0003552	35	66.16
K562 WT	FALSE	High	YLNQHIEHV	[N].YLNQHIEHV.[Q]		8.07945e-05	0.00111234	1	1	2	P28715	P28715 [242-250]		DNA repair protein complementing XP-G cells OS=Homo sapiens (Human) OX=9606 GN=ERCC5 PE=1 SV=3	0	1152.58	523709		High	0.001302	4.469e-05	42	50.39
K562 WT	FALSE	High	VLDDNKLLTL	[S].VLDDNKLLTL.[P]		0.00163842	0.00111234	1	1	1	Q14204	Q14204 [2318-2327]		Cytoplasmic dynein 1 heavy chain 1 OS=Homo sapiens (Human) OX=9606 GN=DYNC1H1 PE=1 SV=5	0	1143.66	2.17957e+06		High	0.001302	0.0008346	34	94.6
K562 WT	FALSE	High	ELDRTPPEV	[E].ELDRTPPEV.[S]		0.00113833	0.00111234	1	1	2	Q15393	Q15393 [1196-1204]		Splicing factor 3B subunit 3 OS=Homo sapiens (Human) OX=9606 GN=SF3B3 PE=1 SV=4	0	1055.54	1.79722e+06		High	0.001302	0.0005871	37	55.4
K562 WT	FALSE	High	SLDAHEICL	[C].SLDAHEICL.[Q]	1xCysteinyl [C8]	0.00180235	0.00111234	1	1	2	Q06546	Q06546 [62-70]	Q06546 1xCysteinyl [C69]	GA-binding protein alpha chain OS=Homo sapiens (Human) OX=9606 GN=GABPA PE=1 SV=1	0	1119.48	1.32507e+06		High	0.001302	0.0009135	22	75.86
K562 WT	FALSE	High	TLFSEPKFAQV	[D].TLFSEPKFAQV.[S]		0.000535279	0.00111234	1	1	2	Q9H425	Q9H425 [300-310]		Uncharacterized protein C1orf198 OS=Homo sapiens (Human) OX=9606 GN=C1orf198 PE=1 SV=1	0	1266.67	894595		High	0.001302	0.0002821	36	93.71
K562 WT	FALSE	High	YLLTHPPPIM	[E].YLLTHPPPIM.[G]	1xOxidation [M10]	0.00194859	0.00111234	1	1	1	Q7Z6Z7	Q7Z6Z7 [1351-1360]		E3 ubiquitin-protein ligase HUWE1 OS=Homo sapiens (Human) OX=9606 GN=HUWE1 PE=1 SV=3	0	1197.63		No Quan Values	High	0.001302	0.0009846	39
K562 WT	FALSE	High	VLTGHNHYV	[C].VLTGHNHYV.[M]		0.000517026	0.00111234	1	1	2	P53621	P53621 [130-138]		Coatomer subunit alpha OS=Homo sapiens (Human) OX=9606 GN=COPA PE=1 SV=2	0	1039.53	2.2921e+06		High	0.001302	0.0002717	38	44.82
K562 WT	FALSE	High	TLDDKKVYL	[N].TLDDKKVYL.[E]		0.00108061	0.00111234	1	1	5	Q567U6	Q567U6 [524-532]		Coiled-coil domain-containing protein 93 OS=Homo sapiens (Human) OX=9606 GN=CCDC93 PE=1 SV=2	0	1094.61	1.17155e+07		High	0.001302	0.0005576	32	58.51
K562 WT	FALSE	High	KMMEEVEKL	[V].KMMEEVEKL.[C]	2xOxidation [M2; M3]	0.00145114	0.00111234	1	1	2	Q99543	Q99543 [375-383]		DnaJ homolog subfamily C member 2 OS=Homo sapiens (Human) OX=9606 GN=DNAJC2 PE=1 SV=4	0	1168.56	1.57451e+06		High	0.001302	0.0007391	33	43.33
K562 WT	FALSE	High	MEHIHKL	[L].MEHIHKL.[K]		0.000391718	0.00111234	1	1	6	P84098	P84098 [139-145]		60S ribosomal protein L19 OS=Homo sapiens (Human) OX=9606 GN=RPL19 PE=1 SV=1	0	907.482	1.61797e+06		High	0.001302	0.0002077	31	57.35
K562 WT	FALSE	High	DENSVIKSF	[Q].DENSVIKSF.[T]		0.000840323	0.00111234	1	1	1	Q9H8H0	Q9H8H0 [199-207]		Nucleolar protein 11 OS=Homo sapiens (Human) OX=9606 GN=NOL11 PE=1 SV=1	0	1038.51	397455		High	0.001302	0.0004344	34	75.15
K562 WT	FALSE	High	LDKKVEKV	[I].LDKKVEKV.[T]		0.00134221	0.00111234	2	2	11	P08238; Q58FF7	P08238 [571-578]; Q58FF7 [444-451]		Heat shock protein HSP 90-beta OS=Homo sapiens (Human) OX=9606 GN=HSP90AB1 PE=1 SV=4 Putative heat shock protein HSP 90-beta-3 OS=Homo sapiens (Human) OX=9606 GN=HSP90AB3P PE=5 SV=1	0	958.593	4.15511e+07	Shared	High	0.001302	0.0006858	39	39.61
K562 WT	FALSE	High	HLDTDVKRV	[T].HLDTDVKRV.[A]		0.000490808	0.00111234	1	1	5	Q9NPQ8	Q9NPQ8 [383-391]		Synembryn-A OS=Homo sapiens (Human) OX=9606 GN=RIC8A PE=1 SV=3	0	1082.6	2.378e+06		High	0.001302	0.0002584	51	39.96
K562 WT	FALSE	High	YLFERIKEL	[E].YLFERIKEL.[S]		0.0012201	0.00111234	1	1	3	Q96SK2	Q96SK2 [409-417]		Transmembrane protein 209 OS=Homo sapiens (Human) OX=9606 GN=TMEM209 PE=1 SV=2	0	1210.68	14957966		High	0.001302	0.0006287	35	88.97
K562 WT	FALSE	High	KMDDPDYWRTV	[D].KMDDPDYWRTV.[Q]	1xOxidation [M2]	0.000412643	0.00111234	1	1	3	Q14137	Q14137 [175-185]		Ribosome biogenesis protein BOP1 OS=Homo sapiens (Human) OX=9606 GN=BOP1 PE=1 SV=2	0	1441.64	1.07654e+06		High	0.001302	0.0002187	52	67.31
K562 WT	FALSE	High	LDKVRALEESN	[Y].LDKVRALEESN.[Y]		4.03664e-05	0.00111234	1	1	7	P13645	P13645 [161-171]		Keratin, type I cytoskeletal 10 OS=Homo sapiens (Human) OX=9606 GN=KRT10 PE=1 SV=6	0	1273.67	4.65007e+06		High	0.001302	2.264e-05	59	48.11
K562 WT	FALSE	High	YLIDRDPTYF	[A].YLIDRDPTYF.[G]		0.000512561	0.00111234	1	3	1	Q8N5Z5	Q8N5Z5 [76-85]		BTB/POZ domain-containing protein KCTD17 OS=Homo sapiens (Human) OX=9606 GN=KCTD17 PE=1 SV=3	0	1302.64		No Quan Values	High	0.001302	0.0002707	35
K562 WT	FALSE	High	HIMPTVHTV	[H].HIMPTVHTV.[L]	1xOxidation [M3]	0.00184984	0.00111234	1	1	3	Q6IQ32	Q6IQ32 [899-907]		Activity-dependent neuroprotector homeobox protein 2 OS=Homo sapiens (Human) OX=9606 GN=ADNP2 PE=1 SV=1	0	1050.54	2.76852e+06		High	0.001302	0.0009383	33	45.74
K562 WT	FALSE	High	YLFDVQRNNIAM	[H].YLFDVQRNNIAM.[A]	1xOxidation [M12]	0.000982294	0.00111234	1	1	1	P24539	P24539 [165-176]		ATP synthase F(0) complex subunit B1, mitochondrial OS=Homo sapiens (Human) OX=9606 GN=ATP5PB PE=1 SV=2	0	1499.73	293967		High	0.001302	0.0005086	38	83.68
K562 WT	FALSE	High	YLFDVQRNNIAM	[H].YLFDVQRNNIAM.[A]		0.00052153	0.00111234	1	1	1	P24539	P24539 [165-176]		ATP synthase F(0) complex subunit B1, mitochondrial OS=Homo sapiens (Human) OX=9606 GN=ATP5PB PE=1 SV=2	0	1483.74	263850		High	0.001302	0.0002754	41	97.44
K562 WT	FALSE	High	KMNEKLYTV	[A].KMNEKLYTV.[C]		0.000908541	0.00111234	1	1	1	Q9NTI5	Q9NTI5 [1060-1068]		Sister chromatid cohesion protein PDS5 homolog B OS=Homo sapiens (Human) OX=9606 GN=PDS5B PE=1 SV=1	0	1125.6	779366		High	0.001302	0.0004713	39	54.68
K562 WT	FALSE	High	DTNADKQLSF	[L].DTNADKQLSF.[E]		0.000101234	0.00111234	1	1	2	P06702	P06702 [67-76]		Protein S100-A9 OS=Homo sapiens (Human) OX=9606 GN=S100A9 PE=1 SV=1	0	1138.54	991376		High	0.001302	5.572e-05	44	65.76
K562 WT	FALSE	High	YLFREPATI	[S].YLFREPATI.[N]		0.000554175	0.00111234	1	1	2	O00217	O00217 [74-82]		NADH dehydrogenase [ubiquinone] iron-sulfur protein 8, mitochondrial OS=Homo sapiens (Human) OX=9606 GN=NDUFS8 PE=1 SV=1	0	1109.6	1.74633e+06		High	0.001302	0.0002912	38	86.09
K562 WT	FALSE	High	IDKVRFLEQQ	[FY].IDKVRFLEQQ.[N]		8.43756e-05	0.00111234	13	24	4	Q5XKE5; P08729; P08670; P35908; P04264; P04259; Q01546; P78386; Q9NSB2; P12035; Q3SY84; P05787; P13647	Q5XKE5 [157-166]; P08729 [106-115]; P08670 [118-127]; P35908 [193-202]; P04264 [195-204]; P04259 [178-187]; Q01546 [198-207]; P78386 [138-147]; Q9NSB2 [180-189]; P12035 [213-222]; Q3SY84 [145-154]; P05787 [106-115]; P13647 [183-192]		Keratin, type II cytoskeletal 79 OS=Homo sapiens (Human) OX=9606 GN=KRT79 PE=1 SV=2 Keratin, type II cytoskeletal 7 OS=Homo sapiens (Human) OX=9606 GN=KRT7 PE=1 SV=5 Vimentin OS=Homo sapiens (Human) OX=9606 GN=VIM PE=1 SV=4 Keratin, type II cytoskeletal 2 epidermal OS=Homo sapiens (Human) OX=9606 GN=KRT2 PE=1 SV=2 Keratin, type II cytoskeletal 1 OS=Homo sapiens (Human) OX=9606 GN=KRT1 PE=1 SV=6 K…	0	1275.71	2.40283e+06	Shared	High	0.001302	4.659e-05	44	63.27
K562 WT	FALSE	High	RLGEAEGLMKV	[G].RLGEAEGLMKV.[E]	1xOxidation [M9]	0.00177137	0.00111234	1	1	3	Q9HBR0	Q9HBR0 [413-423]		Putative sodium-coupled neutral amino acid transporter 10 OS=Homo sapiens (Human) OX=9606 GN=SLC38A10 PE=1 SV=2	0	1218.65	561218		High	0.001302	0.0008996	38	52.4
K562 WT	FALSE	High	KMMEEVEKL	[V].KMMEEVEKL.[C]		0.000783997	0.00111234	1	1	1	Q99543	Q99543 [375-383]		DnaJ homolog subfamily C member 2 OS=Homo sapiens (Human) OX=9606 GN=DNAJC2 PE=1 SV=4	0	1136.57	289671		High	0.001302	0.0004074	20	60.81
K562 WT	FALSE	High	HLLKSETSV	[M].HLLKSETSV.[A]		0.00039513	0.00111234	1	1	1	Q92575	Q92575 [113-121]		UBX domain-containing protein 4 OS=Homo sapiens (Human) OX=9606 GN=UBXN4 PE=1 SV=2	0	1013.56	453111		High	0.001302	0.0002087	47	44.22
K562 WT	FALSE	High	YLHDQNPDAAL	[I].YLHDQNPDAAL.[R]		0.00110909	0.00111234	1	1	3	O14579	O14579 [127-137]		Coatomer subunit epsilon OS=Homo sapiens (Human) OX=9606 GN=COPE PE=1 SV=3	0	1256.59	5.10929e+06		High	0.001302	0.0005696	45	58.62
HRD1 KO	FALSE	Medium	NMVAKVDEV	[E].NMVAKVDEV.[K]	1xOxidation [M2]	0.10196	0.0202024	1	1	2	P62906	P62906 [143-151]		60S ribosomal protein L10a OS=Homo sapiens (Human) OX=9606 GN=RPL10A PE=1 SV=2	0	1020.5	3.87911e+06		Medium	0.01287	0.06246	18	47.32
K562 WT	FALSE	High	RILDIDIPMSV	[D].RILDIDIPMSV.[G]		0.00136568	0.00111234	1	2	4	Q12800	Q12800 [148-158]		Alpha-globin transcription factor CP2 OS=Homo sapiens (Human) OX=9606 GN=TFCP2 PE=1 SV=2	0	1271.7	7.54845e+06		High	0.001302	0.0006961	55	114.36
K562 WT	FALSE	High	YLHDFLKYL	[GN].YLHDFLKYL.[A]		0.000862474	0.00111234	1	2	3	Q9UBU8	Q9UBU8 [329-337]		Mortality factor 4-like protein 1 OS=Homo sapiens (Human) OX=9606 GN=MORF4L1 PE=1 SV=2	0	1211.65	5.52458e+06		High	0.001302	0.000448	39	109.64
K562 WT	FALSE	High	HLIHEVTKV	[V].HLIHEVTKV.[L]		0.00145114	0.00111234	1	1	6	Q14697	Q14697 [77-85]		Neutral alpha-glucosidase AB OS=Homo sapiens (Human) OX=9606 GN=GANAB PE=1 SV=3	0	1075.63	4.52234e+06		High	0.001302	0.0007382	34	45.19
K562 WT	FALSE	High	TLDQHSFSL	[N].TLDQHSFSL.[P]		0.00196556	0.00111234	1	1	2	O43264	O43264 [466-474]		Centromere/kinetochore protein zw10 homolog OS=Homo sapiens (Human) OX=9606 GN=ZW10 PE=1 SV=3	0	1047.51	834331		High	0.001302	0.0009941	37	79.49
K562 WT	FALSE	High	RILDESHSI	[D].RILDESHSI.[D]		6.01594e-05	0.00111234	1	1	4	Q9HCK8	Q9HCK8 [728-736]		Chromodomain-helicase-DNA-binding protein 8 OS=Homo sapiens (Human) OX=9606 GN=CHD8 PE=1 SV=5	0	1069.56	3.29953e+06		High	0.001302	3.357e-05	57	52.81
K562 WT	FALSE	High	ILTDITKGV	[N].ILTDITKGV.[Q]		0.000682415	0.00111234	1	1	10	P13639	P13639 [661-669]		Elongation factor 2 OS=Homo sapiens (Human) OX=9606 GN=EEF2 PE=1 SV=4	0	959.577	1.79037e+08		High	0.001302	0.000357	54	72.82
K562 WT	FALSE	High	RLIDRIKTV	[A].RLIDRIKTV.[C]		0.00150235	0.00111234	1	1	6	Q5VZE5	Q5VZE5 [331-339]		N-alpha-acetyltransferase 35, NatC auxiliary subunit OS=Homo sapiens (Human) OX=9606 GN=NAA35 PE=1 SV=1	0	1113.71	1.40055e+07		High	0.001302	0.0007663	31	56.74
K562 WT	FALSE	High	YLGPHIASV	[L].YLGPHIASV.[T]		0.00127416	0.00111234	1	1	4	Q96GC9	Q96GC9 [137-145]		Vacuole membrane protein 1 OS=Homo sapiens (Human) OX=9606 GN=VMP1 PE=1 SV=1	0	956.52	4.66006e+06		High	0.001302	0.0006559	36	71.34
K562 WT	FALSE	High	KMLDEILLQL	[V].KMLDEILLQL.[S]		0.000224848	0.00111234	1	1	2	P49005	P49005 [277-286]		DNA polymerase delta subunit 2 OS=Homo sapiens (Human) OX=9606 GN=POLD2 PE=1 SV=1	0	1215.7	2422610		High	0.001302	0.0001208	61	125.98
K562 WT	FALSE	High	RLHQINIYL	[V].RLHQINIYL.[S]		0.00146378	0.00111234	1	1	4	Q8IXK2	Q8IXK2 [99-107]		Polypeptide N-acetylgalactosaminyltransferase 12 OS=Homo sapiens (Human) OX=9606 GN=GALNT12 PE=1 SV=3	0	1169.68	2.37685e+06		High	0.001302	0.0007456	32	78.77
K562 WT	FALSE	High	KMFESFIESV	[R].KMFESFIESV.[P]		0.00115824	0.00111234	1	1	2	P13861	P13861 [250-259]		cAMP-dependent protein kinase type II-alpha regulatory subunit OS=Homo sapiens (Human) OX=9606 GN=PRKAR2A PE=1 SV=2	0	1216.59	3.03235e+06		High	0.001302	0.0005935	54	105.29
K562 WT	FALSE	High	SLAERLFFQV	[L].SLAERLFFQV.[R]		0.0017259	0.00111234	1	1	1	Q8N9F0	Q8N9F0 [281-290]		N-acetylaspartate synthetase OS=Homo sapiens (Human) OX=9606 GN=NAT8L PE=1 SV=3	0	1209.66		No Quan Values	High	0.001302	0.0008762	32
K562 WT	FALSE	High	RLLEEIHAM	[Q].RLLEEIHAM.[K]	1xOxidation [M9]	0.000368642	0.00111234	1	1	10	Q8NEF9	Q8NEF9 [57-65]		Serum response factor-binding protein 1 OS=Homo sapiens (Human) OX=9606 GN=SRFBP1 PE=1 SV=1	0	1127.59	3.52754e+06		High	0.001302	0.0001957	38	55.69
K562 WT	FALSE	High	RLMMDPLTGL	[L].RLMMDPLTGL.[N]		0.00126316	0.00111234	1	1	2	O60506	O60506 [192-201]		Heterogeneous nuclear ribonucleoprotein Q OS=Homo sapiens (Human) OX=9606 GN=SYNCRIP PE=1 SV=2	0	1146.6	1.58011e+06		High	0.001302	0.000647	46	106.7
K562 WT	FALSE	High	IDKVRFLEQQN	[FY].IDKVRFLEQQN.[KQ]		0.000323669	0.00111234	13	24	5	Q5XKE5; P08729; P08670; P35908; P04264; P04259; Q01546; P78386; Q9NSB2; P12035; Q3SY84; P05787; P13647	Q5XKE5 [157-167]; P08729 [106-116]; P08670 [118-128]; P35908 [193-203]; P04264 [195-205]; P04259 [178-188]; Q01546 [198-208]; P78386 [138-148]; Q9NSB2 [180-190]; P12035 [213-223]; Q3SY84 [145-155]; P05787 [106-116]; P13647 [183-193]		Keratin, type II cytoskeletal 79 OS=Homo sapiens (Human) OX=9606 GN=KRT79 PE=1 SV=2 Keratin, type II cytoskeletal 7 OS=Homo sapiens (Human) OX=9606 GN=KRT7 PE=1 SV=5 Vimentin OS=Homo sapiens (Human) OX=9606 GN=VIM PE=1 SV=4 Keratin, type II cytoskeletal 2 epidermal OS=Homo sapiens (Human) OX=9606 GN=KRT2 PE=1 SV=2 Keratin, type II cytoskeletal 1 OS=Homo sapiens (Human) OX=9606 GN=KRT1 PE=1 SV=6 K…	0	1389.75	2.34332e+06	Shared	High	0.001302	0.0001723	44	61.57
K562 WT	FALSE	High	YLFDRNGVCL	[L].YLFDRNGVCL.[H]	1xCysteinyl [C9]	0.001711	0.00111234	1	1	3	Q9Y5R8	Q9Y5R8 [7-16]	Q9Y5R8 1xCysteinyl [C15]	Trafficking protein particle complex subunit 1 OS=Homo sapiens (Human) OX=9606 GN=TRAPPC1 PE=1 SV=1	0	1318.59	3.27746e+06		High	0.001302	0.0008689	28	94.81
K562 WT	FALSE	High	SLADDSVLERL	[I].SLADDSVLERL.[N]		0.00130774	0.00111234	1	1	3	Q9NU22	Q9NU22 [1471-1481]		Midasin OS=Homo sapiens (Human) OX=9606 GN=MDN1 PE=1 SV=2	0	1217.64	7.08813e+06		High	0.001302	0.0006702	33	96.37
K562 WT	FALSE	High	TLAKYLMEL	[H].TLAKYLMEL.[T]	1xOxidation [M7]	0.000700404	0.00111234	2	2	3	O95067; P14635	O95067 [285-293]; P14635 [321-329]		G2/mitotic-specific cyclin-B2 OS=Homo sapiens (Human) OX=9606 GN=CCNB2 PE=1 SV=1 G2/mitotic-specific cyclin-B1 OS=Homo sapiens (Human) OX=9606 GN=CCNB1 PE=1 SV=1	0	1097.59	13704078	Shared	High	0.001302	0.0003656	45	100.53
K562 WT	FALSE	High	MKENFPNF	[ML].MKENFPNF.[L]		0.000940611	0.00111234	1	3	5	P31151	P31151 [36-43]		Protein S100-A7 OS=Homo sapiens (Human) OX=9606 GN=S100A7 PE=1 SV=4	0	1026.47	10218165		High	0.001302	0.000485	37	80.04
K562 WT	FALSE	High	RLLGEEVVRV	[F].RLLGEEVVRV.[L]		0.000676522	0.00111234	1	1	5	Q9Y4R8	Q9Y4R8 [186-195]		Telomere length regulation protein TEL2 homolog OS=Homo sapiens (Human) OX=9606 GN=TELO2 PE=1 SV=2	0	1169.7	6.77447e+06		High	0.001302	0.0003525	43	70.65
K562 WT	FALSE	High	YLDRYLSCV	[N].YLDRYLSCV.[P]	1xCysteinyl [C8]	0.000352996	0.00111234	1	1	2	P30281	P30281 [84-92]	P30281 1xCysteinyl [C91]	G1/S-specific cyclin-D3 OS=Homo sapiens (Human) OX=9606 GN=CCND3 PE=1 SV=2	0	1250.55	2.8359e+06		High	0.001302	0.0001882	30	81
K562 WT	FALSE	High	YVQDFLNHL	[E].YVQDFLNHL.[T]		0.000453952	0.00111234	1	1	1	Q9H074	Q9H074 [161-169]		Polyadenylate-binding protein-interacting protein 1 OS=Homo sapiens (Human) OX=9606 GN=PAIP1 PE=1 SV=1	0	1148.57		No Quan Values	High	0.001302	0.0002393	51
K562 WT	FALSE	High	YLDQQLQKL	[E].YLDQQLQKL.[V]		0.00109952	0.00111234	1	1	1	Q9NQT8	Q9NQT8 [1105-1113]		Kinesin-like protein KIF13B OS=Homo sapiens (Human) OX=9606 GN=KIF13B PE=1 SV=2	0	1148.63	188985		High	0.001302	0.000564	43	75.46
K562 WT	FALSE	High	RLDQLLRHV	[G].RLDQLLRHV.[M]		0.000156198	0.00111234	1	1	6	P78395	P78395 [312-320]		Melanoma antigen preferentially expressed in tumors OS=Homo sapiens (Human) OX=9606 GN=PRAME PE=1 SV=1	0	1149.69	711904		High	0.001302	8.476e-05	56	67.57
K562 WT	FALSE	High	TLAKYLMEL	[H].TLAKYLMEL.[T]		0.00134221	0.00111234	2	2	4	O95067; P14635	O95067 [285-293]; P14635 [321-329]		G2/mitotic-specific cyclin-B2 OS=Homo sapiens (Human) OX=9606 GN=CCNB2 PE=1 SV=1 G2/mitotic-specific cyclin-B1 OS=Homo sapiens (Human) OX=9606 GN=CCNB1 PE=1 SV=1	0	1081.6	25868768	Shared	High	0.001302	0.0006868	36	109.59
K562 WT	FALSE	High	YLDPRLAFTV	[T].YLDPRLAFTV.[D]		0.00100819	0.00111234	1	1	1	Q9NZC7	Q9NZC7 [85-94]		WW domain-containing oxidoreductase OS=Homo sapiens (Human) OX=9606 GN=WWOX PE=1 SV=1	0	1194.65	785240		High	0.001302	0.0005197	28	107.03
K562 WT	FALSE	High	KIYEKTFTL	[S].KIYEKTFTL.[G]		0.000694355	0.00111234	1	1	3	Q8N184	Q8N184 [112-120]		Zinc finger protein 567 OS=Homo sapiens (Human) OX=9606 GN=ZNF567 PE=1 SV=3	0	1142.65	4.22954e+06		High	0.001302	0.000361	37	68.56
K562 WT	FALSE	High	YLDPALELGPRNV	[T].YLDPALELGPRNV.[L]		0.000737816	0.00111234	1	1	1	Q15904	Q15904 [77-89]		V-type proton ATPase subunit S1 OS=Homo sapiens (Human) OX=9606 GN=ATP6AP1 PE=1 SV=2	0	1456.78		No Quan Values	High	0.001302	0.0003845	41
K562 WT	FALSE	High	CLYGNVEKV	[F].CLYGNVEKV.[K]	1xCysteinyl [C1]	0.000797714	0.00111234	1	1	2	P14866	P14866 [404-412]	P14866 1xCysteinyl [C404]	Heterogeneous nuclear ribonucleoprotein L OS=Homo sapiens (Human) OX=9606 GN=HNRNPL PE=1 SV=2	0	1143.52	1.08016e+06		High	0.001302	0.0004151	36	57.41
K562 WT	FALSE	High	YLITGNLEKL	[L].YLITGNLEKL.[R]		0.00143861	0.00111234	1	1	2	P53621	P53621 [707-716]		Coatomer subunit alpha OS=Homo sapiens (Human) OX=9606 GN=COPA PE=1 SV=2	0	1163.67	2279098		High	0.001302	0.0007319	53	93.81
K562 WT	FALSE	High	YIDNLLVRV	[D].YIDNLLVRV.[M]		0.000744243	0.00111234	1	2	1	Q6WKZ4	Q6WKZ4 [1254-1262]		Rab11 family-interacting protein 1 OS=Homo sapiens (Human) OX=9606 GN=RAB11FIP1 PE=1 SV=3	0	1104.64	535353		High	0.001302	0.000388	40	97.44
K562 WT	FALSE	High	KLYQEVEIASV	[T].KLYQEVEIASV.[D]		0.000892918	0.00111234	1	1	3	Q92900	Q92900 [827-837]		Regulator of nonsense transcripts 1 OS=Homo sapiens (Human) OX=9606 GN=UPF1 PE=1 SV=2	0	1278.69	7.00354e+06		High	0.001302	0.000464	61	79.96
K562 WT	FALSE	High	YLFDVQRNNIA	[H].YLFDVQRNNIA.[M]		0.00186594	0.00111234	1	1	2	P24539	P24539 [165-175]		ATP synthase F(0) complex subunit B1, mitochondrial OS=Homo sapiens (Human) OX=9606 GN=ATP5PB PE=1 SV=2	0	1352.7	1.59197e+06		High	0.001302	0.0009448	36	86.42
K562 WT	FALSE	High	RLFDDSTVTTV	[W].RLFDDSTVTTV.[D]		0.00155537	0.00111234	1	1	2	O94966	O94966 [1186-1196]		Ubiquitin carboxyl-terminal hydrolase 19 OS=Homo sapiens (Human) OX=9606 GN=USP19 PE=1 SV=2	0	1253.64	2.75443e+06		High	0.001302	0.0007916	46	77.96
K562 WT	FALSE	High	RLFDEPQLASL	[A].RLFDEPQLASL.[C]		0.000139542	0.00111234	2	2	4	Q9H0C5; Q9BX70	Q9H0C5 [188-198]; Q9BX70 [230-240]		BTB/POZ domain-containing protein 1 OS=Homo sapiens (Human) OX=9606 GN=BTBD1 PE=1 SV=1 BTB/POZ domain-containing protein 2 OS=Homo sapiens (Human) OX=9606 GN=BTBD2 PE=1 SV=1	0	1288.69	9346670	Shared	High	0.001302	7.587e-05	56	100.37
K562 WT	FALSE	High	YLFDKSKTV	[V].YLFDKSKTV.[Y]		0.00168159	0.00111234	1	1	3	O15111	O15111 [385-393]		Inhibitor of nuclear factor kappa-B kinase subunit alpha OS=Homo sapiens (Human) OX=9606 GN=CHUK PE=1 SV=2	0	1100.6	1.78177e+06		High	0.001302	0.0008551	35	59.51
K562 WT	FALSE	High	RILEKVQSR	[K].RILEKVQSR.[F]		0.000725129	0.00111234	1	1	5	P32298	P32298 [237-245]		G protein-coupled receptor kinase 4 OS=Homo sapiens (Human) OX=9606 GN=GRK4 PE=1 SV=3	0	1128.68	987926		High	0.001302	0.0003777	49	36.63
K562 WT	FALSE	High	YLLDYPNNLL	[C].YLLDYPNNLL.[S]		0.000924437	0.00111234	1	1	2	O75179	O75179 [715-724]		Ankyrin repeat domain-containing protein 17 OS=Homo sapiens (Human) OX=9606 GN=ANKRD17 PE=1 SV=3	0	1237.65	1.56964e+06		High	0.001302	0.0004781	46	121.69
K562 WT	FALSE	High	IDKVRFLEQQNQVL	[F].IDKVRFLEQQNQVL.[QE]		0.000526073	0.00111234	3	7	7	P35908; P04264; Q3SY84	P35908 [193-206]; P04264 [195-208]; Q3SY84 [145-158]		Keratin, type II cytoskeletal 2 epidermal OS=Homo sapiens (Human) OX=9606 GN=KRT2 PE=1 SV=2 Keratin, type II cytoskeletal 1 OS=Homo sapiens (Human) OX=9606 GN=KRT1 PE=1 SV=6 Keratin, type II cytoskeletal 71 OS=Homo sapiens (Human) OX=9606 GN=KRT71 PE=1 SV=3	0	1729.96	5.38033e+06	Shared	High	0.001302	0.0002772	24	81.54
K562 WT	FALSE	High	AALEEADKMFL	[S].AALEEADKMFL.[R]	1xOxidation [M9]	7.12224e-06	0.00111234	1	1	2	Q9Y6B2	Q9Y6B2 [126-136]		EP300-interacting inhibitor of differentiation 1 OS=Homo sapiens (Human) OX=9606 GN=EID1 PE=1 SV=1	0	1253.61	911420		High	0.001302	4.18e-06	61	81.83
K562 WT	FALSE	High	YILEGEPGKV	[D].YILEGEPGKV.[S]		0.000973812	0.00111234	1	1	1	Q9UHB9	Q9UHB9 [364-373]		Signal recognition particle subunit SRP68 OS=Homo sapiens (Human) OX=9606 GN=SRP68 PE=1 SV=2	0	1104.59	969471		High	0.001302	0.0005048	36	68.74
K562 WT	FALSE	High	RLLEITEGSEFL	[Q].RLLEITEGSEFL.[R]		0.00120956	0.00111234	1	1	2	Q86U28	Q86U28 [59-70]		Iron-sulfur cluster assembly 2 homolog, mitochondrial OS=Homo sapiens (Human) OX=9606 GN=ISCA2 PE=1 SV=2	0	1406.75	1.24067e+06		High	0.001302	0.0006221	72	106.39
K562 WT	FALSE	High	HLDDLKGTFA	[K].HLDDLKGTFA.[Q]		0.000129063	0.00111234	2	2	8	P69891; P69892	P69891 [78-87]; P69892 [78-87]		Hemoglobin subunit gamma-1 OS=Homo sapiens (Human) OX=9606 GN=HBG1 PE=1 SV=2 Hemoglobin subunit gamma-2 OS=Homo sapiens (Human) OX=9606 GN=HBG2 PE=1 SV=2	0	1116.57	6.43825e+07	Shared	High	0.001302	7.05e-05	62	61.85
K562 WT	FALSE	High	YLLEHGQEL	[I].YLLEHGQEL.[W]		0.00137758	0.00111234	1	1	1	Q96NL3	Q96NL3 [59-67]		Zinc finger protein 599 OS=Homo sapiens (Human) OX=9606 GN=ZNF599 PE=1 SV=1	0	1101.56	417011		High	0.001302	0.0007041	29	72.22
K562 WT	FALSE	High	HLNSHVRQV	[D].HLNSHVRQV.[H]		0.00158257	0.00111234	1	1	7	P56270	P56270 [351-359]		Myc-associated zinc finger protein OS=Homo sapiens (Human) OX=9606 GN=MAZ PE=1 SV=1	0	1089.59	600979		High	0.001302	0.0008032	51	32.27
K562 WT	FALSE	High	LDIKIRLENE	[L].LDIKIRLENE.[I]		0.000957068	0.00111234	1	1	2	P13645	P13645 [436-445]		Keratin, type I cytoskeletal 10 OS=Homo sapiens (Human) OX=9606 GN=KRT10 PE=1 SV=6	0	1242.71	453995		High	0.001302	0.0004933	39	75.66
K562 WT	FALSE	High	TLAQRVKEV	[A].TLAQRVKEV.[L]		0.000359173	0.00111234	1	1	5	Q9Y679	Q9Y679 [299-307]		Ancient ubiquitous protein 1 OS=Homo sapiens (Human) OX=9606 GN=AUP1 PE=1 SV=2	0	1043.62	20817764		High	0.001302	0.000191	50	48.03
K562 WT	FALSE	High	YLENGKETL	[R].YLENGKETL.[Q]		0.000604386	0.00111234	1	4	3	P04439	P04439 [195-203]		HLA class I histocompatibility antigen, A alpha chain OS=Homo sapiens (Human) OX=9606 GN=HLA-A PE=1 SV=2	0	1066.54	1.32462e+07		High	0.001302	0.0003171	39	54.89
K562 WT	FALSE	High	RLLESLDQLEL	[S].RLLESLDQLEL.[R]		0.00189858	0.00111234	1	1	1	O95816	O95816 [27-37]		BAG family molecular chaperone regulator 2 OS=Homo sapiens (Human) OX=9606 GN=BAG2 PE=1 SV=1	0	1328.74	811428		High	0.001302	0.0009586	54	109.75
K562 WT	FALSE	High	YLLGHDIRI	[L].YLLGHDIRI.[S]		0.00146378	0.00111234	1	1	3	Q09328	Q09328 [309-317]		Alpha-1,6-mannosylglycoprotein 6-beta-N-acetylglucosaminyltransferase A OS=Homo sapiens (Human) OX=9606 GN=MGAT5 PE=1 SV=1	0	1099.63	1.86039e+06		High	0.001302	0.0007496	41	83.15
K562 WT	FALSE	High	KMADIEYRL	[T].KMADIEYRL.[S]	1xOxidation [M2]	0.00105286	0.00111234	1	1	10	P40937	P40937 [304-312]		Replication factor C subunit 5 OS=Homo sapiens (Human) OX=9606 GN=RFC5 PE=1 SV=1	0	1154.59	1.32781e+07		High	0.001302	0.0005438	43	60.84
K562 WT	FALSE	High	VADEQNRAL	[L].VADEQNRAL.[K]		0.00188219	0.00111234	1	1	2	Q9BRZ2	Q9BRZ2 [523-531]		E3 ubiquitin-protein ligase TRIM56 OS=Homo sapiens (Human) OX=9606 GN=TRIM56 PE=1 SV=3	0	1015.52	710734		High	0.001302	0.0009512	46	42.29
K562 WT	FALSE	High	GLDDIKDLKV	[R].GLDDIKDLKV.[G]		1.48872e-05	0.00111234	1	1	7	Q9HCE1	Q9HCE1 [853-862]		Helicase MOV-10 OS=Homo sapiens (Human) OX=9606 GN=MOV10 PE=1 SV=2	0	1115.63	2.30815e+07		High	0.001302	8.604e-06	43	80.04
K562 WT	FALSE	High	LGHPDTLNQGEFK	[K].LGHPDTLNQGEFK.[E]		0.000712659	0.00111234	1	1	1	P06702	P06702 [26-38]		Protein S100-A9 OS=Homo sapiens (Human) OX=9606 GN=S100A9 PE=1 SV=1	0	1455.72	107286		High	0.001302	0.0003728	34	54.41
K562 WT	FALSE	High	FADELSHLL	[S].FADELSHLL.[T]		0.0017868	0.00111234	1	1	2	Q5SVZ6	Q5SVZ6 [842-850]		Zinc finger MYM-type protein 1 OS=Homo sapiens (Human) OX=9606 GN=ZMYM1 PE=1 SV=1	0	1044.54	3310365		High	0.001302	0.0009039	28	105.72
K562 WT	FALSE	High	LLYDLADQLHAA	[K].LLYDLADQLHAA.[V]		0.00142619	0.00111234	1	1	1	P13804	P13804 [233-244]		Electron transfer flavoprotein subunit alpha, mitochondrial OS=Homo sapiens (Human) OX=9606 GN=ETFA PE=1 SV=1	0	1342.7		No Quan Values	High	0.001302	0.0007279	49
K562 WT	FALSE	High	HVDPENFKL	[L].HVDPENFKL.[L]		0.000568784	0.00111234	2	3	6	P69891; P69892	P69891 [98-106]; P69892 [98-106]		Hemoglobin subunit gamma-1 OS=Homo sapiens (Human) OX=9606 GN=HBG1 PE=1 SV=2 Hemoglobin subunit gamma-2 OS=Homo sapiens (Human) OX=9606 GN=HBG2 PE=1 SV=2	0	1098.56	1.58152e+07	Shared	High	0.001302	0.0002991	40	69.28
K562 WT	FALSE	High	KVSNSGITRV	[Q].KVSNSGITRV.[E]		0.00152863	0.00111234	1	1	1	P50991	P50991 [232-241]		T-complex protein 1 subunit delta OS=Homo sapiens (Human) OX=9606 GN=CCT4 PE=1 SV=4	0	1060.61	768973		High	0.001302	0.0007811	54	39.87
K562 WT	FALSE	High	YAYDGKDYIAL	[Q].YAYDGKDYIAL.[N]		0.00016888	0.00111234	2	2	10	P01889; P17693	P01889 [140-150]; P17693 [140-150]		HLA class I histocompatibility antigen, B alpha chain OS=Homo sapiens (Human) OX=9606 GN=HLA-B PE=1 SV=3 HLA class I histocompatibility antigen, alpha chain G OS=Homo sapiens (Human) OX=9606 GN=HLA-G PE=1 SV=1	0	1291.62	36269308	Shared	High	0.001302	9.185e-05	46	88.59
K562 WT	FALSE	High	ASYLDKVRALEESN	[L].ASYLDKVRALEESN.[Y]		0.000247358	0.00111234	1	1	2	P13645	P13645 [158-171]		Keratin, type I cytoskeletal 10 OS=Homo sapiens (Human) OX=9606 GN=KRT10 PE=1 SV=6	0	1594.81		No Quan Values	High	0.001302	0.0001331	40
K562 WT	FALSE	High	HSFGGGTGSGFTSL	[F].HSFGGGTGSGFTSL.[L]		0.00124144	0.00111234	2	5	3	Q9NY65; Q9BQE3	Q9NY65 [139-152]; Q9BQE3 [139-152]		Tubulin alpha-8 chain OS=Homo sapiens (Human) OX=9606 GN=TUBA8 PE=1 SV=1 Tubulin alpha-1C chain OS=Homo sapiens (Human) OX=9606 GN=TUBA1C PE=1 SV=1	0	1311.6	1.13731e+07	Shared	High	0.001302	0.0006375	70	77.16
K562 WT	FALSE	High	VLMQDSRLYL	[D].VLMQDSRLYL.[I]	1xOxidation [M3]	0.000526073	0.00111234	1	1	4	P06493	P06493 [69-78]		Cyclin-dependent kinase 1 OS=Homo sapiens (Human) OX=9606 GN=CDK1 PE=1 SV=3	0	1253.66	2.88683e+06		High	0.001302	0.000277	50	78.87
K562 WT	FALSE	High	VLYPHEPTAV	[A].VLYPHEPTAV.[F]		0.0011785	0.00111234	1	1	4	Q9NYP3	Q9NYP3 [499-508]		Protein downstream neighbor of Son OS=Homo sapiens (Human) OX=9606 GN=DONSON PE=1 SV=2	0	1125.59	5.71864e+06		High	0.001302	0.0006071	27	64.59
K562 WT	FALSE	High	VADEQQRLM	[L].VADEQQRLM.[Q]	1xOxidation [M9]	0.000438473	0.00111234	1	1	2	Q99856	Q99856 [466-474]		AT-rich interactive domain-containing protein 3A OS=Homo sapiens (Human) OX=9606 GN=ARID3A PE=1 SV=2	0	1105.53	414951		High	0.001302	0.0002308	60	40.84
K562 WT	FALSE	High	SLQEEKLIYV	[C].SLQEEKLIYV.[S]		0.000750726	0.00111234	1	1	1	Q9BYI3	Q9BYI3 [485-494]		Hyccin OS=Homo sapiens (Human) OX=9606 GN=FAM126A PE=1 SV=2	0	1221.67	1497806		High	0.001302	0.0003903	44	86.83
K562 WT	FALSE	High	GVAESIHLWEV	[A].GVAESIHLWEV.[S]		0.000804663	0.00111234	1	1	2	Q9BV38	Q9BV38 [98-108]		WD repeat-containing protein 18 OS=Homo sapiens (Human) OX=9606 GN=WDR18 PE=1 SV=2	0	1239.64	1.97199e+06		High	0.001302	0.0004172	26	105.76
K562 WT	FALSE	High	FAALHGPAL	[E].FAALHGPAL.[R]		0.000220981	0.00111234	1	1	1	Q14166	Q14166 [31-39]		Tubulin--tyrosine ligase-like protein 12 OS=Homo sapiens (Human) OX=9606 GN=TTLL12 PE=1 SV=2	0	896.499	788688		High	0.001302	0.0001191	52	77.26
K562 WT	FALSE	High	VLYDEIKKYV	[L].VLYDEIKKYV.[-]		0.00180235	0.00111234	1	1	2	P12235	P12235 [289-298]		ADP/ATP translocase 1 OS=Homo sapiens (Human) OX=9606 GN=SLC25A4 PE=1 SV=4	0	1269.71	376611		High	0.001302	0.0009102	39	92.46
K562 WT	FALSE	High	SLQDLIEKV	[L].SLQDLIEKV.[V]		0.000326489	0.00111234	1	1	1	O94979	O94979 [716-724]		Protein transport protein Sec31A OS=Homo sapiens (Human) OX=9606 GN=SEC31A PE=1 SV=3	0	1044.59	3.3018e+06		High	0.001302	0.0001738	56	104.46
K562 WT	FALSE	High	TLADVLYHV	[H].TLADVLYHV.[E]		0.00100819	0.00111234	1	1	4	Q9UBL3	Q9UBL3 [606-614]		Set1/Ash2 histone methyltransferase complex subunit ASH2 OS=Homo sapiens (Human) OX=9606 GN=ASH2L PE=1 SV=1	0	1030.56	71326740		High	0.001302	0.000521	49	101.55
K562 WT	FALSE	High	KLQEELNKV	[T].KLQEELNKV.[L]		0.00126316	0.00111234	1	1	2	O75330	O75330 [671-679]		Hyaluronan mediated motility receptor OS=Homo sapiens (Human) OX=9606 GN=HMMR PE=1 SV=2	0	1100.63	4.38254e+06		High	0.001302	0.0006484	41	50.84
K562 WT	FALSE	High	YELEGKIKEW	[N].YELEGKIKEW.[Y]		0.000132465	0.00111234	1	1	3	P13645	P13645 [172-181]		Keratin, type I cytoskeletal 10 OS=Homo sapiens (Human) OX=9606 GN=KRT10 PE=1 SV=6	0	1294.67	686830		High	0.001302	7.251e-05	53	74.52
K562 WT	FALSE	High	VINDVRDIFL	[D].VINDVRDIFL.[D]		0.000631173	0.00111234	1	1	2	P52655	P52655 [21-30]		Transcription initiation factor IIA subunit 1 OS=Homo sapiens (Human) OX=9606 GN=GTF2A1 PE=1 SV=1	0	1203.67	1.54566e+06		High	0.001302	0.0003295	42	106.05
K562 WT	FALSE	High	RLQESLKKV	[Q].RLQESLKKV.[N]		0.000161712	0.00111234	1	1	4	Q6P996	Q6P996 [366-374]		Pyridoxal-dependent decarboxylase domain-containing protein 1 OS=Homo sapiens (Human) OX=9606 GN=PDXDC1 PE=1 SV=2	0	1100.68	1.52368e+06		High	0.001302	8.74e-05	50	41.16
K562 WT	FALSE	High	KLQEKLDEL	[R].KLQEKLDEL.[R]		0.0017259	0.00111234	1	1	2	Q8WY91	Q8WY91 [389-397]		THAP domain-containing protein 4 OS=Homo sapiens (Human) OX=9606 GN=THAP4 PE=1 SV=2	0	1115.63	1.01187e+06		High	0.001302	0.0008763	49	58.87
K562 WT	FALSE	High	YELEGKIKE	[N].YELEGKIKE.[W]		0.00048657	0.00111234	1	1	4	P13645	P13645 [172-180]		Keratin, type I cytoskeletal 10 OS=Homo sapiens (Human) OX=9606 GN=KRT10 PE=1 SV=6	0	1108.59	3.77352e+06		High	0.001302	0.0002566	37	51.72
K562 WT	FALSE	High	YGAEALERMFL	[E].YGAEALERMFL.[S]	1xOxidation [M9]	0.000299363	0.00111234	1	1	1	P69905	P69905 [25-35]		Hemoglobin subunit alpha OS=Homo sapiens (Human) OX=9606 GN=HBA2 PE=1 SV=2	0	1315.64	238338		High	0.001302	0.0001604	51	101.96
K562 WT	FALSE	High	YGAEALERMFL	[E].YGAEALERMFL.[S]		8.58521e-05	0.00111234	1	1	1	P69905	P69905 [25-35]		Hemoglobin subunit alpha OS=Homo sapiens (Human) OX=9606 GN=HBA2 PE=1 SV=2	0	1299.64	326108		High	0.001302	4.751e-05	68	118.58
K562 WT	FALSE	High	VLMQDSRLYL	[D].VLMQDSRLYL.[I]		0.000149568	0.00111234	1	1	3	P06493	P06493 [69-78]		Cyclin-dependent kinase 1 OS=Homo sapiens (Human) OX=9606 GN=CDK1 PE=1 SV=3	0	1237.66	3.6598e+06		High	0.001302	8.102e-05	36	92.23
K562 WT	FALSE	High	RIMSGESTFFV	[D].RIMSGESTFFV.[E]		0.00194859	0.00111234	1	1	2	P52701	P52701 [1182-1192]		DNA mismatch repair protein Msh6 OS=Homo sapiens (Human) OX=9606 GN=MSH6 PE=1 SV=2	0	1273.62	2.09322e+06		High	0.001302	0.0009839	38	92.97
K562 WT	FALSE	High	KIMTEKELLAV	[V].KIMTEKELLAV.[A]		0.000241004	0.00111234	1	1	5	Q14254	Q14254 [76-86]		Flotillin-2 OS=Homo sapiens (Human) OX=9606 GN=FLOT2 PE=1 SV=2	0	1274.74	6.8507e+06		High	0.001302	0.0001294	56	75.38
K562 WT	FALSE	High	RLQETEGMVAV	[H].RLQETEGMVAV.[S]	1xOxidation [M8]	0.00134221	0.00111234	1	1	3	Q9UGU5	Q9UGU5 [541-551]		HMG domain-containing protein 4 OS=Homo sapiens (Human) OX=9606 GN=HMGXB4 PE=1 SV=2	0	1248.63	996564		High	0.001302	0.0006891	58	54.1
K562 WT	FALSE	High	LLYEDIGTSRV	[L].LLYEDIGTSRV.[R]		0.00100819	0.00111234	1	1	1	Q86W33	Q86W33 [33-43]		Transmembrane protein adipocyte-associated 1 OS=Homo sapiens (Human) OX=9606 GN=TPRA1 PE=1 SV=1	0	1265.67	350050		High	0.001302	0.000519	44	81.49
K562 WT	FALSE	High	MLSEHTSKL	[A].MLSEHTSKL.[K]	1xOxidation [M1]	0.00136568	0.00111234	1	1	5	Q9NU22	Q9NU22 [583-591]		Midasin OS=Homo sapiens (Human) OX=9606 GN=MDN1 PE=1 SV=2	0	1061.53	3.14214e+06		High	0.001302	0.0006961	43	40.28
K562 WT	FALSE	High	KLQEEVKDLRA	[L].KLQEEVKDLRA.[V]		0.00151543	0.00111234	1	2	1	P51003	P51003 [138-148]		Poly(A) polymerase alpha OS=Homo sapiens (Human) OX=9606 GN=PAPOLA PE=1 SV=4	0	1328.75	857929		High	0.001302	0.0007726	55	50.53
K562 WT	FALSE	High	LLQDGEFSMDLR	[S].LLQDGEFSMDLR.[T]	1xOxidation [M9]	0.00194859	0.00111234	1	1	1	P07737	P07737 [78-89]		Profilin-1 OS=Homo sapiens (Human) OX=9606 GN=PFN1 PE=1 SV=2	0	1439.68		No Quan Values	High	0.001302	0.0009873	39
K562 WT	FALSE	High	LVDTHSKRTL	[P].LVDTHSKRTL.[L]		0.000892918	0.00111234	1	1	2	P08670	P08670 [433-442]		Vimentin OS=Homo sapiens (Human) OX=9606 GN=VIM PE=1 SV=4	0	1169.66	837401		High	0.001302	0.0004641	38	37.56
K562 WT	FALSE	High	SLMTKEISSV	[L].SLMTKEISSV.[P]	1xOxidation [M3]	0.00136568	0.00111234	1	1	5	P78527	P78527 [3481-3490]		DNA-dependent protein kinase catalytic subunit OS=Homo sapiens (Human) OX=9606 GN=PRKDC PE=1 SV=3	0	1110.57	1.27093e+06		High	0.001302	0.0007002	34	56.01
K562 WT	FALSE	High	YLSVKIWDL	[D].YLSVKIWDL.[N]		0.00118877	0.00111234	1	1	2	P63151	P63151 [305-313]		Serine/threonine-protein phosphatase 2A 55 kDa regulatory subunit B alpha isoform OS=Homo sapiens (Human) OX=9606 GN=PPP2R2A PE=1 SV=1	0	1136.64	2.14634e+06		High	0.001302	0.0006117	36	115.59
K562 WT	FALSE	High	VLMTEDIKL	[T].VLMTEDIKL.[N]	1xOxidation [M3]	0.00174093	0.00111234	1	1	6	Q04637	Q04637 [719-727]		Eukaryotic translation initiation factor 4 gamma 1 OS=Homo sapiens (Human) OX=9606 GN=EIF4G1 PE=1 SV=4	0	1077.59	1.73102e+07		High	0.001302	0.000886	47	79.66
K562 WT	FALSE	High	SLDKFLSHV	[A].SLDKFLSHV.[I]		0.00130774	0.00111234	1	1	1	P09105	P09105 [125-133]		Hemoglobin subunit theta-1 OS=Homo sapiens (Human) OX=9606 GN=HBQ1 PE=1 SV=2	0	1045.57	548839		High	0.001302	0.0006683	37	79.49
K562 WT	FALSE	High	LLYQEGAKMAV	[L].LLYQEGAKMAV.[R]	1xOxidation [M9]	0.000194022	0.00111234	1	1	3	P14923	P14923 [254-264]		Junction plakoglobin OS=Homo sapiens (Human) OX=9606 GN=JUP PE=1 SV=3	0	1238.64	4352553		High	0.001302	0.0001051	42	60.1
K562 WT	FALSE	High	LLYDLADQLHA	[K].LLYDLADQLHA.[A]		0.000588863	0.00111234	1	1	2	P13804	P13804 [233-243]		Electron transfer flavoprotein subunit alpha, mitochondrial OS=Homo sapiens (Human) OX=9606 GN=ETFA PE=1 SV=1	0	1271.66	12431467		High	0.001302	0.0003089	56	100.95
K562 WT	FALSE	High	VMDSKIVQV	[T].VMDSKIVQV.[A]		0.00169623	0.00111234	2	3	2	O60684; P52294	O60684 [432-440]; P52294 [434-442]		Importin subunit alpha-7 OS=Homo sapiens (Human) OX=9606 GN=KPNA6 PE=1 SV=1 Importin subunit alpha-5 OS=Homo sapiens (Human) OX=9606 GN=KPNA1 PE=1 SV=3	0	1018.56	97832766	Shared	High	0.001302	0.0008648	33	64.31
K562 WT	FALSE	High	FAFESDLHSL	[Q].FAFESDLHSL.[L]		0.00180235	0.00111234	1	1	1	Q12834	Q12834 [4-13]		Cell division cycle protein 20 homolog OS=Homo sapiens (Human) OX=9606 GN=CDC20 PE=1 SV=2	0	1165.55	313607		High	0.001302	0.0009126	38	100.12
K562 WT	FALSE	High	FAIDPHLLLSV	[L].FAIDPHLLLSV.[M]		0.000224848	0.00111234	1	1	2	Q29RF7	Q29RF7 [273-283]		Sister chromatid cohesion protein PDS5 homolog A OS=Homo sapiens (Human) OX=9606 GN=PDS5A PE=1 SV=1	0	1224.7	1.39075e+06		High	0.001302	0.0001213	25	126.04
K562 WT	FALSE	High	YAEVGRVL	[G].YAEVGRVL.[L]		0.0019151	0.00111234	2	2	2	Q8IWZ3; O75179	Q8IWZ3 [1269-1276]; O75179 [1297-1304]		Ankyrin repeat and KH domain-containing protein 1 OS=Homo sapiens (Human) OX=9606 GN=ANKHD1 PE=1 SV=1 Ankyrin repeat domain-containing protein 17 OS=Homo sapiens (Human) OX=9606 GN=ANKRD17 PE=1 SV=3	0	906.504	2.06362e+06	Shared	High	0.001302	0.0009662	40	64.07
K562 WT	FALSE	High	KLQEKVELL	[D].KLQEKVELL.[S]		0.00067068	0.00111234	1	1	5	Q5VTR2	Q5VTR2 [194-202]		E3 ubiquitin-protein ligase BRE1A OS=Homo sapiens (Human) OX=9606 GN=RNF20 PE=1 SV=2	0	1099.67	2.33647e+06		High	0.001302	0.0003493	64	64.39
K562 WT	FALSE	High	IIQDIDDTHVF	[F].IIQDIDDTHVF.[V]		0.00152863	0.00111234	1	1	1	Q6ZYL4	Q6ZYL4 [34-44]		General transcription factor IIH subunit 5 OS=Homo sapiens (Human) OX=9606 GN=GTF2H5 PE=1 SV=1	0	1315.65	437574		High	0.001302	0.0007813	36	86.99
K562 WT	FALSE	High	TLSERLWGL	[E].TLSERLWGL.[T]		0.00165268	0.00111234	1	1	2	Q9NS69	Q9NS69 [43-51]		Mitochondrial import receptor subunit TOM22 homolog OS=Homo sapiens (Human) OX=9606 GN=TOMM22 PE=1 SV=3	0	1074.59	6.08826e+06		High	0.001302	0.0008368	28	102.13
K562 WT	FALSE	High	KLQEKIQEL	[A].KLQEKIQEL.[K]		0.00194859	0.00111234	1	1	3	Q02224	Q02224 [1817-1825]		Centromere-associated protein E OS=Homo sapiens (Human) OX=9606 GN=CENPE PE=1 SV=2	0	1128.66	5.17373e+06		High	0.001302	0.0009854	38	54.96
K562 WT	FALSE	High	YAFNMKATV	[S].YAFNMKATV.[E]	1xOxidation [M5]	0.00136568	0.00111234	1	1	4	P11142	P11142 [545-553]		Heat shock cognate 71 kDa protein OS=Homo sapiens (Human) OX=9606 GN=HSPA8 PE=1 SV=1	0	1060.51	1.13162e+06		High	0.001302	0.0006963	30	59.73
K562 WT	FALSE	High	YSLDHISSL	[R].YSLDHISSL.[F]		0.000332202	0.00111234	1	1	1	Q12769	Q12769 [381-389]		Nuclear pore complex protein Nup160 OS=Homo sapiens (Human) OX=9606 GN=NUP160 PE=1 SV=3	0	1034.52	4.48949e+06		High	0.001302	0.0001765	37	82.45
K562 WT	FALSE	High	LGHPDTLNQGEFKEL	[K].LGHPDTLNQGEFKEL.[V]		1.28462e-05	0.00111234	1	1	4	P06702	P06702 [26-40]		Protein S100-A9 OS=Homo sapiens (Human) OX=9606 GN=S100A9 PE=1 SV=1	0	1697.85	3.98442e+06		High	0.001302	7.473e-06	40	74.87
K562 WT	FALSE	High	SLMEESGICKV	[L].SLMEESGICKV.[H]	1xOxidation [M3]; 1xCysteinyl [C9]	0.00123072	0.00111234	1	1	3	P53609	P53609 [330-340]	P53609 1xCysteinyl [C338]	Geranylgeranyl transferase type-1 subunit beta OS=Homo sapiens (Human) OX=9606 GN=PGGT1B PE=1 SV=2	0	1330.57	890868		High	0.001302	0.0006324	34	54.74
K562 WT	FALSE	High	KVWDLFPEADKV	[G].KVWDLFPEADKV.[R]		6.61821e-05	0.00111234	1	2	3	B5ME19	B5ME19 [765-776]		Eukaryotic translation initiation factor 3 subunit C-like protein OS=Homo sapiens (Human) OX=9606 GN=EIF3CL PE=1 SV=1	0	1446.76	248963		High	0.001302	3.665e-05	46	100.24
K562 WT	FALSE	High	SADELVTRI	[V].SADELVTRI.[H]		0.000840323	0.00111234	1	1	1	Q92575	Q92575 [98-106]		UBX domain-containing protein 4 OS=Homo sapiens (Human) OX=9606 GN=UBXN4 PE=1 SV=2	0	1003.54	1321039		High	0.001302	0.0004365	46	71.62
K562 WT	FALSE	High	KVWAEAVHYV	[R].KVWAEAVHYV.[S]		0.000563872	0.00111234	1	1	2	O15111	O15111 [425-434]		Inhibitor of nuclear factor kappa-B kinase subunit alpha OS=Homo sapiens (Human) OX=9606 GN=CHUK PE=1 SV=2	0	1201.64	266659		High	0.001302	0.0002948	29	71.62
K562 WT	FALSE	High	LLQDGEFSMDLRT	[S].LLQDGEFSMDLRT.[K]		7.87192e-05	0.00111234	1	1	1	P07737	P07737 [78-90]		Profilin-1 OS=Homo sapiens (Human) OX=9606 GN=PFN1 PE=1 SV=2	0	1524.74		No Quan Values	High	0.001302	4.352e-05	71
K562 WT	FALSE	High	SLITRLLEV	[D].SLITRLLEV.[R]		0.00136568	0.00111234	1	1	2	P62140	P62140 [10-18]		Serine/threonine-protein phosphatase PP1-beta catalytic subunit OS=Homo sapiens (Human) OX=9606 GN=PPP1CB PE=1 SV=3	0	1043.65	27288082		High	0.001302	0.0007009	44	120.44
K562 WT	FALSE	High	FADFERHFL	[S].FADFERHFL.[P]		0.00134221	0.00111234	1	1	2	Q14807	Q14807 [218-226]		Kinesin-like protein KIF22 OS=Homo sapiens (Human) OX=9606 GN=KIF22 PE=1 SV=5	0	1181.57	1.7581e+06		High	0.001302	0.0006887	62	87.84
K562 WT	FALSE	High	VMDSKIVQV	[T].VMDSKIVQV.[A]	1xOxidation [M2]	0.000811672	0.00111234	2	3	12	O60684; P52294	O60684 [432-440]; P52294 [434-442]		Importin subunit alpha-7 OS=Homo sapiens (Human) OX=9606 GN=KPNA6 PE=1 SV=1 Importin subunit alpha-5 OS=Homo sapiens (Human) OX=9606 GN=KPNA1 PE=1 SV=3	0	1034.56	1.67575e+08	Shared	High	0.001302	0.0004233	28	55.04
K562 WT	FALSE	High	RLREENERL	[R].RLREENERL.[R]		0.000924437	0.00111234	1	1	2	Q96NA2	Q96NA2 [90-98]		Rab-interacting lysosomal protein OS=Homo sapiens (Human) OX=9606 GN=RILP PE=1 SV=1	0	1214.66	472300		High	0.001302	0.0004768	25	38.61
K562 WT	FALSE	High	LVDSGAQVSVVHPNL	[F].LVDSGAQVSVVHPNL.[W]		0.000770515	0.00111234	1	1	1	Q53RT3	Q53RT3 [210-224]		Retroviral-like aspartic protease 1 OS=Homo sapiens (Human) OX=9606 GN=ASPRV1 PE=1 SV=1	0	1534.82		No Quan Values	High	0.001302	0.0004019	54
K562 WT	FALSE	High	KLNDLIQRL	[L].KLNDLIQRL.[Q]		0.000219072	0.00111234	1	1	7	P53621	P53621 [1002-1010]		Coatomer subunit alpha OS=Homo sapiens (Human) OX=9606 GN=COPA PE=1 SV=2	0	1112.68	2.90993e+07		High	0.001302	0.0001177	57	82.61
K562 WT	FALSE	High	FLDIHNIHV	[FV].FLDIHNIHV.[M]		0.00205261	0.00158564	1	2	2	Q13496	Q13496 [308-316]		Myotubularin OS=Homo sapiens (Human) OX=9606 GN=MTM1 PE=1 SV=2	0	1107.59	3.70111e+06		High	0.001358	0.001035	31	88.64
K562 WT	FALSE	High	VGSAVGHVM	[A].VGSAVGHVM.[G]	1xOxidation [M9]	0.00300533	0.00158564	1	1	2	Q8WYQ3	Q8WYQ3 [57-65]		Coiled-coil-helix-coiled-coil-helix domain-containing protein 10, mitochondrial OS=Homo sapiens (Human) OX=9606 GN=CHCHD10 PE=1 SV=1	0	872.429	225124		High	0.001358	0.001494	56	37.86
K562 WT	FALSE	High	FYNQVSTPLLR	[K].FYNQVSTPLLR.[N]		0.00259373	0.00158564	1	1	1	P19823	P19823 [489-499]		Inter-alpha-trypsin inhibitor heavy chain H2 OS=Homo sapiens (Human) OX=9606 GN=ITIH2 PE=1 SV=2	0	1337.72	147396		High	0.001358	0.001297	34	81.85
K562 WT	FALSE	High	YLSPDLSKI	[G].YLSPDLSKI.[S]		0.00327728	0.00158564	1	1	2	P10398	P10398 [526-534]		Serine/threonine-protein kinase A-Raf OS=Homo sapiens (Human) OX=9606 GN=ARAF PE=1 SV=2	0	1035.57	1.29419e+06		High	0.001358	0.001622	40	83.68
K562 WT	FALSE	High	QLYNQIIKL	[L].QLYNQIIKL.[K]		0.00316567	0.00158564	1	1	2	O76094	O76094 [247-255]		Signal recognition particle subunit SRP72 OS=Homo sapiens (Human) OX=9606 GN=SRP72 PE=1 SV=3	0	1132.67	5.47564e+06		High	0.001358	0.001573	43	95.71
K562 WT	FALSE	High	DEAPVLDVRY	[E].DEAPVLDVRY.[A]		0.0026163	0.00158564	1	1	1	Q9UKL0	Q9UKL0 [472-481]		REST corepressor 1 OS=Homo sapiens (Human) OX=9606 GN=RCOR1 PE=1 SV=2	0	1176.59	372559		High	0.001358	0.001302	44	83.51
K562 WT	FALSE	High	SLQQRLEYI	[I].SLQQRLEYI.[A]		0.00399973	0.00158564	1	1	1	O75694	O75694 [1110-1118]		Nuclear pore complex protein Nup155 OS=Homo sapiens (Human) OX=9606 GN=NUP155 PE=1 SV=1	0	1149.63	345777		High	0.001358	0.001967	27	82.49
K562 WT	FALSE	High	RIFNESTSV	[L].RIFNESTSV.[K]		0.00383023	0.00158564	1	1	1	Q8N1G1	Q8N1G1 [618-626]		RNA exonuclease 1 homolog OS=Homo sapiens (Human) OX=9606 GN=REXO1 PE=1 SV=3	0	1052.54		Not Reliable	High	0.001358	0.001884	35
K562 WT	FALSE	High	YLLDYPNNVL	[S].YLLDYPNNVL.[S]		0.00414071	0.00158564	1	1	1	Q8IWZ3	Q8IWZ3 [686-695]		Ankyrin repeat and KH domain-containing protein 1 OS=Homo sapiens (Human) OX=9606 GN=ANKHD1 PE=1 SV=1	0	1223.63	1.42145e+06		High	0.001358	0.00203	32	113.47
K562 WT	FALSE	High	KQLDENISLF	[N].KQLDENISLF.[L]		0.00339283	0.00158564	1	1	2	Q9H583	Q9H583 [88-97]		HEAT repeat-containing protein 1 OS=Homo sapiens (Human) OX=9606 GN=HEATR1 PE=1 SV=3	0	1206.64	1.8034e+06		High	0.001358	0.00167	62	92.39
K562 WT	FALSE	High	IIMLEALERV	[S].IIMLEALERV.[-]	1xOxidation [M3]	0.00311129	0.00158564	1	2	2	P62308	P62308 [67-76]		Small nuclear ribonucleoprotein G OS=Homo sapiens (Human) OX=9606 GN=SNRPG PE=1 SV=1	0	1202.68	1.07547e+06		High	0.001358	0.001546	53	100.72
K562 WT	FALSE	High	RQPDSGISSI	[Q].RQPDSGISSI.[R]		0.00257135	0.00158564	1	1	3	P04843	P04843 [268-277]		Dolichyl-diphosphooligosaccharide--protein glycosyltransferase subunit 1 OS=Homo sapiens (Human) OX=9606 GN=RPN1 PE=1 SV=1	0	1059.54	1.10807e+07		High	0.001358	0.001286	59	55.27
K562 WT	FALSE	High	FLDEPTNHL	[L].FLDEPTNHL.[D]		0.00205261	0.00158564	1	1	2	Q9UG63	Q9UG63 [539-547]		ATP-binding cassette sub-family F member 2 OS=Homo sapiens (Human) OX=9606 GN=ABCF2 PE=1 SV=2	0	1085.53	4.13366e+06		High	0.001358	0.001035	43	71.11
K562 WT	FALSE	High	RLFLDGDQLTLA	[R].RLFLDGDQLTLA.[D]		0.00300533	0.00158564	1	1	1	O15247	O15247 [171-182]		Chloride intracellular channel protein 2 OS=Homo sapiens (Human) OX=9606 GN=CLIC2 PE=1 SV=3	0	1361.74	207072		High	0.001358	0.001488	44	104.24
K562 WT	FALSE	High	SIQQSIERLLV	[Q].SIQQSIERLLV.[-]		0.0028531	0.00158564	1	1	1	P55769	P55769 [118-128]		NHP2-like protein 1 OS=Homo sapiens (Human) OX=9606 GN=SNU13 PE=1 SV=3	0	1285.75	714319		High	0.001358	0.001425	39	117.83
K562 WT	FALSE	High	ASTSTTIRSH	[M].ASTSTTIRSH.[S]	1xAcetyl [N-Term]	0.00292822	0.00158564	1	3	2	P04259	P04259 [2-11]	P04259 1xAcetyl [N-Term]	Keratin, type II cytoskeletal 6B OS=Homo sapiens (Human) OX=9606 GN=KRT6B PE=1 SV=5	0	1102.55	159361		High	0.001358	0.00146	73	41.02
K562 WT	FALSE	High	RLTPKLMEV	[Y].RLTPKLMEV.[C]	1xOxidation [M7]	0.0023174	0.00158564	1	1	14	O15372	O15372 [168-176]		Eukaryotic translation initiation factor 3 subunit H OS=Homo sapiens (Human) OX=9606 GN=EIF3H PE=1 SV=1	0	1102.63	4.87091e+07		High	0.001358	0.001165	31	53.73
K562 WT	FALSE	High	KLYTGLEYDL	[T].KLYTGLEYDL.[S]		0.00233757	0.00158564	1	1	2	Q14997	Q14997 [850-859]		Proteasome activator complex subunit 4 OS=Homo sapiens (Human) OX=9606 GN=PSME4 PE=1 SV=2	0	1214.63	2.20585e+06		High	0.001358	0.001176	51	92.1
K562 WT	FALSE	High	RLEEMEKIFV	[Y].RLEEMEKIFV.[R]		0.00386355	0.00158564	1	1	2	Q8N1G2	Q8N1G2 [708-717]		Cap-specific mRNA (nucleoside-2'-O-)-methyltransferase 1 OS=Homo sapiens (Human) OX=9606 GN=CMTR1 PE=1 SV=1	0	1293.69	195836		High	0.001358	0.001896	33	86.96
K562 WT	FALSE	High	VLDPNMDLRTV	[Q].VLDPNMDLRTV.[K]	1xOxidation [M6]	0.00319321	0.00158564	1	1	3	Q8TAF3	Q8TAF3 [647-657]		WD repeat-containing protein 48 OS=Homo sapiens (Human) OX=9606 GN=WDR48 PE=1 SV=1	0	1288.66	84310.3		High	0.001358	0.001581	26	68.48
K562 WT	FALSE	High	SIYPSPTGV	[M].SIYPSPTGV.[L]		0.00383023	0.00158564	1	1	13	Q6P2Q9	Q6P2Q9 [1693-1701]		Pre-mRNA-processing-splicing factor 8 OS=Homo sapiens (Human) OX=9606 GN=PRPF8 PE=1 SV=2	0	920.472	1.01193e+07		High	0.001358	0.001881	45	74.47
K562 WT	FALSE	High	RLEDQVIGV	[S].RLEDQVIGV.[A]		0.00319321	0.00158564	1	1	4	Q2KHR3	Q2KHR3 [616-624]		Glutamine and serine-rich protein 1 OS=Homo sapiens (Human) OX=9606 GN=QSER1 PE=1 SV=3	0	1028.57	8.6743e+06		High	0.001358	0.00158	54	69.84
K562 WT	FALSE	High	YLDWTIERV	[P].YLDWTIERV.[A]		0.00292822	0.00158564	1	1	2	Q9Y597	Q9Y597 [224-232]		BTB/POZ domain-containing protein KCTD3 OS=Homo sapiens (Human) OX=9606 GN=KCTD3 PE=1 SV=2	0	1194.62	3.28959e+06		High	0.001358	0.00145	45	100.56
K562 WT	FALSE	High	FLDNSFEKV	[Q].FLDNSFEKV.[K]		0.00333456	0.00158564	1	1	1	O43303	O43303 [576-584]		Centriolar coiled-coil protein of 110 kDa OS=Homo sapiens (Human) OX=9606 GN=CCP110 PE=1 SV=3	0	1098.55	578571		High	0.001358	0.001648	29	80.44
K562 WT	FALSE	High	ALTELLAKI	[D].ALTELLAKI.[T]		0.00280408	0.00158564	1	1	2	P30279	P30279 [227-235]		G1/S-specific cyclin-D2 OS=Homo sapiens (Human) OX=9606 GN=CCND2 PE=1 SV=1	0	971.614	3717283		High	0.001358	0.001396	64	108.04
K562 WT	FALSE	High	FLDPAQRDL	[E].FLDPAQRDL.[Y]		0.00414071	0.00158564	1	1	2	Q9HCL3	Q9HCL3 [22-30]		Zinc finger protein 14 homolog OS=Homo sapiens (Human) OX=9606 GN=ZFP14 PE=1 SV=2	0	1074.56	1.75492e+06		High	0.001358	0.002021	33	71.9
K562 WT	FALSE	High	FTDAGLKEL	[Y].FTDAGLKEL.[S]		0.0023174	0.00158564	1	1	2	Q9Y6E2	Q9Y6E2 [234-242]		Basic leucine zipper and W2 domain-containing protein 2 OS=Homo sapiens (Human) OX=9606 GN=BZW2 PE=1 SV=1	0	993.525	3.32e+06		High	0.001358	0.001167	36	74.89
K562 WT	FALSE	High	ILMEHIHKL	[R].ILMEHIHKL.[K]		0.00210669	0.00158564	1	1	24	P84098	P84098 [137-145]		60S ribosomal protein L19 OS=Homo sapiens (Human) OX=9606 GN=RPL19 PE=1 SV=1	0	1133.65	9.06947e+07		High	0.001358	0.001064	30	57.37
K562 WT	FALSE	High	ILENPPEEMKL	[E].ILENPPEEMKL.[E]	1xOxidation [M9]	0.00436153	0.00158564	1	1	3	O43432	O43432 [389-399]		Eukaryotic translation initiation factor 4 gamma 3 OS=Homo sapiens (Human) OX=9606 GN=EIF4G3 PE=1 SV=2	0	1328.68	193596		High	0.001358	0.002133	36	62.94
K562 WT	FALSE	High	LLQDGEFSMDLRT	[S].LLQDGEFSMDLRT.[K]	1xOxidation [M9]	0.00252718	0.00158564	1	1	1	P07737	P07737 [78-90]		Profilin-1 OS=Homo sapiens (Human) OX=9606 GN=PFN1 PE=1 SV=2	0	1540.73		No Quan Values	High	0.001358	0.001263	47
K562 WT	FALSE	High	FANDDRHVM	[S].FANDDRHVM.[V]	1xOxidation [M9]	0.00436153	0.00158564	1	1	2	Q96SI9	Q96SI9 [7-15]		Spermatid perinuclear RNA-binding protein OS=Homo sapiens (Human) OX=9606 GN=STRBP PE=1 SV=1	0	1120.48	237026		High	0.001358	0.002129	46	34.2
K562 WT	FALSE	High	TMAKESSIIGV	[D].TMAKESSIIGV.[T]	1xOxidation [M2]	0.00223845	0.00158564	1	1	6	Q08257	Q08257 [259-269]		Quinone oxidoreductase OS=Homo sapiens (Human) OX=9606 GN=CRYZ PE=1 SV=1	0	1151.6	8.63009e+06		High	0.001358	0.001124	54	61.91
K562 WT	FALSE	High	YIDRDSEYL	[S].YIDRDSEYL.[L]		0.00305785	0.00158564	1	1	1	Q9H2U1	Q9H2U1 [162-170]		ATP-dependent DNA/RNA helicase DHX36 OS=Homo sapiens (Human) OX=9606 GN=DHX36 PE=1 SV=2	0	1173.54	190123		High	0.001358	0.001511	19	66.09
HRD1 KO +WT	FALSE	High	NMVAKVDEV	[E].NMVAKVDEV.[K]	1xOxidation [M2]	0.00238421	0.00159052	1	1	4	P62906	P62906 [143-151]		60S ribosomal protein L10a OS=Homo sapiens (Human) OX=9606 GN=RPL10A PE=1 SV=2	0	1020.5	5.94596e+07		High	0.001264	0.001341	27	47.14
K562 WT	FALSE	High	RLFADILNDV	[W].RLFADILNDV.[A]		0.00303147	0.00158564	1	1	2	Q96GQ5	Q96GQ5 [165-174]		RUS1 family protein C16orf58 OS=Homo sapiens (Human) OX=9606 GN=C16orf58 PE=1 SV=2	0	1175.64	21337040		High	0.001358	0.001499	53	113.69
K562 WT	FALSE	High	FVNDIFERI	[S].FVNDIFERI.[A]		0.00324902	0.00158564	1	14	1	Q16778	Q16778 [66-74]		Histone H2B type 2-E OS=Homo sapiens (Human) OX=9606 GN=H2BC21 PE=1 SV=3	0	1152.6	3710821		High	0.001358	0.001614	34	105.56
K562 WT	FALSE	High	KMADIEYRL	[T].KMADIEYRL.[S]		0.00313836	0.00158564	1	1	5	P40937	P40937 [304-312]		Replication factor C subunit 5 OS=Homo sapiens (Human) OX=9606 GN=RFC5 PE=1 SV=1	0	1138.59	6.57037e+06		High	0.001358	0.001551	48	70.57
K562 WT	FALSE	High	FVDDYTVRV	[E].FVDDYTVRV.[I]		0.00396524	0.00158564	1	1	3	O00487	O00487 [61-69]		26S proteasome non-ATPase regulatory subunit 14 OS=Homo sapiens (Human) OX=9606 GN=PSMD14 PE=1 SV=1	0	1113.56	12891134		High	0.001358	0.001951	58	78.09
K562 WT	FALSE	High	RLFHERTFV	[Q].RLFHERTFV.[Q]		0.0026852	0.00158564	1	1	2	Q92614	Q92614 [821-829]		Unconventional myosin-XVIIIa OS=Homo sapiens (Human) OX=9606 GN=MYO18A PE=1 SV=3	0	1204.66	101625		High	0.001358	0.00134	17	58.54
K562 WT	FALSE	High	ALSERAVAV	[E].ALSERAVAV.[V]		0.00233757	0.00158564	1	1	1	O00487	O00487 [135-143]		26S proteasome non-ATPase regulatory subunit 14 OS=Homo sapiens (Human) OX=9606 GN=PSMD14 PE=1 SV=1	0	915.526	2.96065e+06		High	0.001358	0.001173	48	54.79
K562 WT	FALSE	High	AISEVIGKITA	[T].AISEVIGKITA.[L]		0.00414071	0.00158564	1	1	3	O43264	O43264 [660-670]		Centromere/kinetochore protein zw10 homolog OS=Homo sapiens (Human) OX=9606 GN=ZW10 PE=1 SV=3	0	1101.65	1.96434e+06		High	0.001358	0.002032	33	83.2
K562 WT	FALSE	High	KLGDFGLLVEL	[C].KLGDFGLLVEL.[G]		0.00369981	0.00158564	1	1	3	Q99640	Q99640 [248-258]		Membrane-associated tyrosine- and threonine-specific cdc2-inhibitory kinase OS=Homo sapiens (Human) OX=9606 GN=PKMYT1 PE=1 SV=1	0	1203.7	3463162		High	0.001358	0.00182	52	127.69
K562 WT	FALSE	High	RLFHDSAVTSV	[T].RLFHDSAVTSV.[RQ]		0.00393105	0.00158564	2	2	4	Q8WV16; Q3SXM0	Q8WV16 [366-376]; Q3SXM0 [266-276]		DDB1- and CUL4-associated factor 4 OS=Homo sapiens (Human) OX=9606 GN=DCAF4 PE=1 SV=3 DDB1- and CUL4-associated factor 4-like protein 1 OS=Homo sapiens (Human) OX=9606 GN=DCAF4L1 PE=2 SV=1	0	1231.64	1.95184e+06	Shared	High	0.001358	0.001922	34	59
K562 WT	FALSE	High	RLIEQEEYL	[Q].RLIEQEEYL.[N]		0.00357382	0.00158564	1	1	3	Q9NTJ3	Q9NTJ3 [827-835]		Structural maintenance of chromosomes protein 4 OS=Homo sapiens (Human) OX=9606 GN=SMC4 PE=1 SV=2	0	1192.62	1.60741e+06		High	0.001358	0.001764	38	75.63
K562 WT	FALSE	High	FLDLRNNFL	[T].FLDLRNNFL.[N]		0.00336357	0.00158564	1	1	1	Q9H9A6	Q9H9A6 [476-484]		Leucine-rich repeat-containing protein 40 OS=Homo sapiens (Human) OX=9606 GN=LRRC40 PE=1 SV=1	0	1151.62	377308		High	0.001358	0.001656	29	110.48
K562 WT	FALSE	High	RLFESSQYL	[S].RLFESSQYL.[D]		0.00439946	0.00158564	1	1	1	Q7Z3U7	Q7Z3U7 [752-760]		Protein MON2 homolog OS=Homo sapiens (Human) OX=9606 GN=MON2 PE=1 SV=3	0	1142.58	1.32914e+06		High	0.001358	0.002157	34	82.68
K562 WT	FALSE	High	YLIERLNETL	[Y].YLIERLNETL.[Q]		0.0023174	0.00158564	1	1	1	A4D0V7	A4D0V7 [785-794]		Cadherin-like and PC-esterase domain-containing protein 1 OS=Homo sapiens (Human) OX=9606 GN=CPED1 PE=2 SV=1	0	1263.69	759130		High	0.001358	0.001161	44	93.05
K562 WT	FALSE	High	YLEEYKFQV	[D].YLEEYKFQV.[-]		0.00257135	0.00158564	1	1	2	O14508	O14508 [190-198]		Suppressor of cytokine signaling 2 OS=Homo sapiens (Human) OX=9606 GN=SOCS2 PE=1 SV=1	0	1218.6	3.27342e+06		High	0.001358	0.001285	30	89.79
K562 WT	FALSE	High	VTVPPGPSL	[L].VTVPPGPSL.[A]		0.00342234	0.00158564	1	2	49	A2A3N6	A2A3N6 [656-664]		Putative PIP5K1A and PSMD4-like protein OS=Homo sapiens (Human) OX=9606 GN=PIPSL PE=5 SV=1	0	866.498	2.95174e+07		High	0.001358	0.001694	56	76.36
K562 WT	FALSE	High	TMFGHTNSV	[N].TMFGHTNSV.[N]	1xOxidation [M2]	0.00275591	0.00158564	1	1	3	O14727	O14727 [738-746]		Apoptotic protease-activating factor 1 OS=Homo sapiens (Human) OX=9606 GN=APAF1 PE=1 SV=2	0	1009.44	962181		High	0.001358	0.001374	31	45.71
K562 WT	FALSE	High	RLQEDPPAGV	[K].RLQEDPPAGV.[S]		0.00428665	0.00158564	1	1	4	P49459	P49459 [15-24]		Ubiquitin-conjugating enzyme E2 A OS=Homo sapiens (Human) OX=9606 GN=UBE2A PE=1 SV=2	0	1081.56	3.39418e+06		High	0.001358	0.002101	46	52.01
K562 WT	FALSE	High	FVDPNTQEKV	[R].FVDPNTQEKV.[S]		0.00396524	0.00158564	1	1	1	P58107	P58107 [2054-2063]		Epiplakin OS=Homo sapiens (Human) OX=9606 GN=EPPK1 PE=1 SV=3	0	1176.59	1.82366e+06		High	0.001358	0.001948	23	53.78
K562 WT	FALSE	High	FASQSRGYFL	[P].FASQSRGYFL.[F]		0.00254917	0.00158564	1	1	1	P48645	P48645 [152-161]		Neuromedin-U OS=Homo sapiens (Human) OX=9606 GN=NMU PE=1 SV=1	0	1175.58		No Quan Values	High	0.001358	0.001277	24
K562 WT	FALSE	High	ALSNSDVIRQV	[L].ALSNSDVIRQV.[H]		0.00432393	0.00158564	1	1	2	Q9Y5K5	Q9Y5K5 [129-139]		Ubiquitin carboxyl-terminal hydrolase isozyme L5 OS=Homo sapiens (Human) OX=9606 GN=UCHL5 PE=1 SV=3	0	1201.65	328128		High	0.001358	0.002113	39	64.08
K562 WT	FALSE	High	KMPEINAKV	[S].KMPEINAKV.[A]	1xOxidation [M2]	0.0036679	0.00158564	1	1	3	Q15011	Q15011 [93-101]		Homocysteine-responsive endoplasmic reticulum-resident ubiquitin-like domain member 1 protein OS=Homo sapiens (Human) OX=9606 GN=HERPUD1 PE=1 SV=1	0	1045.57	1.5155e+06		High	0.001358	0.001806	30	45.35
K562 WT	FALSE	High	FASHVSPEV	[F].FASHVSPEV.[S]		0.00227759	0.00158564	1	1	4	Q9NP61	Q9NP61 [152-160]		ADP-ribosylation factor GTPase-activating protein 3 OS=Homo sapiens (Human) OX=9606 GN=ARFGAP3 PE=1 SV=1	0	972.479	2.48527e+07		High	0.001358	0.001147	45	54.91
K562 WT	FALSE	High	RLQEFIDEV	[F].RLQEFIDEV.[M]		0.00219998	0.00158564	1	1	2	Q96RT8	Q96RT8 [326-334]		Gamma-tubulin complex component 5 OS=Homo sapiens (Human) OX=9606 GN=TUBGCP5 PE=1 SV=1	0	1148.59	3.07188e+06		High	0.001358	0.001108	56	87.42
K562 WT	FALSE	High	FLLDFHSHL	[L].FLLDFHSHL.[T]		0.00345212	0.00158564	1	1	1	Q8N594	Q8N594 [280-288]		MPN domain-containing protein OS=Homo sapiens (Human) OX=9606 GN=MPND PE=1 SV=1	0	1128.58		No Quan Values	High	0.001358	0.001711	38
K562 WT	FALSE	High	SMFSKSEFSV	[L].SMFSKSEFSV.[K]		0.00214352	0.00158564	1	1	1	O60749	O60749 [171-180]		Sorting nexin-2 OS=Homo sapiens (Human) OX=9606 GN=SNX2 PE=1 SV=2	0	1148.53	785373		High	0.001358	0.001079	19	86.15
K562 WT	FALSE	High	KMLEENTNI	[A].KMLEENTNI.[L]	1xOxidation [M2]	0.00428665	0.00158564	1	1	1	Q9NYL9	Q9NYL9 [307-315]		Tropomodulin-3 OS=Homo sapiens (Human) OX=9606 GN=TMOD3 PE=1 SV=1	0	1107.54	166270		High	0.001358	0.002094	48	48.16
K562 WT	FALSE	High	RILDIVPPTFSA	[Q].RILDIVPPTFSA.[L]		0.00421305	0.00158564	1	1	4	Q09161	Q09161 [464-475]		Nuclear cap-binding protein subunit 1 OS=Homo sapiens (Human) OX=9606 GN=NCBP1 PE=1 SV=1	0	1328.76	550225		High	0.001358	0.002065	39	105.77
K562 WT	FALSE	High	YLGRLAHEV	[A].YLGRLAHEV.[G]		0.00263907	0.00158564	1	1	3	P40429	P40429 [137-145]		60S ribosomal protein L13a OS=Homo sapiens (Human) OX=9606 GN=RPL13A PE=1 SV=2	0	1057.58	2.71876e+06		High	0.001358	0.001319	23	56.31
K562 WT	FALSE	High	ALMDQVHHM	[C].ALMDQVHHM.[Q]	1xOxidation [M]	0.00208851	0.00158564	1	1	8	Q96BU1	Q96BU1 [349-357]		S100P-binding protein OS=Homo sapiens (Human) OX=9606 GN=S100PBP PE=1 SV=1	0	1097.49	6.95493e+06		High	0.001358	0.001057	48	46.22
K562 WT	FALSE	High	ALMDQVHHM	[C].ALMDQVHHM.[Q]	2xOxidation [M3; M9]	0.00216218	0.00158564	1	1	10	Q96BU1	Q96BU1 [349-357]		S100P-binding protein OS=Homo sapiens (Human) OX=9606 GN=S100PBP PE=1 SV=1	0	1113.48	8.1378e+06		High	0.001358	0.001086	44	35.12
K562 WT	FALSE	High	KMIEDLQNEL	[R].KMIEDLQNEL.[K]	1xOxidation [M2]	0.00319321	0.00158564	1	1	3	Q8IY18	Q8IY18 [378-387]		Structural maintenance of chromosomes protein 5 OS=Homo sapiens (Human) OX=9606 GN=SMC5 PE=1 SV=2	0	1248.61	2.77963e+06		High	0.001358	0.001581	60	71.11
K562 WT	FALSE	High	RLLDEEISRV	[E].RLLDEEISRV.[R]		0.00324902	0.00158564	1	1	7	Q96PU8	Q96PU8 [43-52]		Protein quaking OS=Homo sapiens (Human) OX=9606 GN=QKI PE=1 SV=1	0	1229.68	3.76195e+06		High	0.001358	0.001605	32	70.3
K562 WT	FALSE	High	RILDPAYPDITL	[L].RILDPAYPDITL.[P]		0.00363627	0.00158564	1	1	2	O95155	O95155 [856-867]		Ubiquitin conjugation factor E4 B OS=Homo sapiens (Human) OX=9606 GN=UBE4B PE=1 SV=1	0	1386.76	517732		High	0.001358	0.001784	36	102.95
K562 WT	FALSE	High	KLDPTKTTL	[S].KLDPTKTTL.[L]		0.00403452	0.00158564	1	1	4	Q92597	Q92597 [275-283]		Protein NDRG1 OS=Homo sapiens (Human) OX=9606 GN=NDRG1 PE=1 SV=1	0	1016.6	1.2011e+07		High	0.001358	0.001978	35	50.49
K562 WT	FALSE	High	RLSEIDVSSEGV	[A].RLSEIDVSSEGV.[K]		0.00277989	0.00158564	1	1	1	Q96C19	Q96C19 [176-187]		EF-hand domain-containing protein D2 OS=Homo sapiens (Human) OX=9606 GN=EFHD2 PE=1 SV=1	0	1290.65		No Quan Values	High	0.001358	0.00138	33
K562 WT	FALSE	High	SMYGVDLHKA	[L].SMYGVDLHKA.[K]	1xOxidation [M2]	0.00324902	0.00158564	1	1	9	P11171	P11171 [394-403]		Protein 4.1 OS=Homo sapiens (Human) OX=9606 GN=EPB41 PE=1 SV=4	0	1136.54	1.82161e+07		High	0.001358	0.001604	44	51.21
K562 WT	FALSE	High	RISEQFTAM	[K].RISEQFTAM.[F]	1xOxidation [M9]	0.00357382	0.00158564	2	6	3	Q13885; P07437	Q13885 [380-388]; P07437 [380-388]		Tubulin beta-2A chain OS=Homo sapiens (Human) OX=9606 GN=TUBB2A PE=1 SV=1 Tubulin beta chain OS=Homo sapiens (Human) OX=9606 GN=TUBB PE=1 SV=2	0	1098.52	1.15532e+06	Shared	High	0.001358	0.001763	49	52.46
K562 WT	FALSE	High	RLLDSEIKI	[T].RLLDSEIKI.[M]		0.00257135	0.00158564	1	1	4	P17980	P17980 [46-54]		26S proteasome regulatory subunit 6A OS=Homo sapiens (Human) OX=9606 GN=PSMC3 PE=1 SV=3	0	1086.65	7.91518e+06		High	0.001358	0.00128	46	76.99
K562 WT	FALSE	High	RIQSKLYRA	[N].RIQSKLYRA.[A]		0.00248376	0.00158564	1	1	4	O75643	O75643 [483-491]		U5 small nuclear ribonucleoprotein 200 kDa helicase OS=Homo sapiens (Human) OX=9606 GN=SNRNP200 PE=1 SV=2	0	1134.67	1.34075e+06		High	0.001358	0.001242	49	38.99
K562 WT	FALSE	High	SMYGVDLHHA	[L].SMYGVDLHHA.[K]	1xOxidation [M2]	0.0033058	0.00158564	3	3	10	O43491; Q9Y2J2; Q9H4G0	O43491 [402-411]; Q9Y2J2 [294-303]; Q9H4G0 [281-290]		Band 4.1-like protein 2 OS=Homo sapiens (Human) OX=9606 GN=EPB41L2 PE=1 SV=1 Band 4.1-like protein 3 OS=Homo sapiens (Human) OX=9606 GN=EPB41L3 PE=1 SV=2 Band 4.1-like protein 1 OS=Homo sapiens (Human) OX=9606 GN=EPB41L1 PE=1 SV=2	0	1145.5	5.4777e+07	Shared	High	0.001358	0.001628	55	51.62
K562 WT	FALSE	High	RLLAEEEQQLL	[R].RLLAEEEQQLL.[Q]		0.00266204	0.00158564	1	1	1	Q96F44	Q96F44 [187-197]		E3 ubiquitin-protein ligase TRIM11 OS=Homo sapiens (Human) OX=9606 GN=TRIM11 PE=1 SV=2	0	1341.74	300843		High	0.001358	0.001332	69	86.25
K562 WT	FALSE	High	YLGNINPQM	[L].YLGNINPQM.[N]		0.00303147	0.00158564	1	1	2	O15042	O15042 [277-285]		U2 snRNP-associated SURP motif-containing protein OS=Homo sapiens (Human) OX=9606 GN=U2SURP PE=1 SV=2	0	1049.51	1.66037e+06		High	0.001358	0.001499	30	82.28
K562 WT	FALSE	High	RLKEEGNEQF	[T].RLKEEGNEQF.[K]		0.00339283	0.00158564	1	1	5	Q99614	Q99614 [118-127]		Tetratricopeptide repeat protein 1 OS=Homo sapiens (Human) OX=9606 GN=TTC1 PE=1 SV=1	0	1249.62	1.73934e+06		High	0.001358	0.001674	38	45.02
K562 WT	FALSE	High	KMIEDLQNEL	[R].KMIEDLQNEL.[K]		0.00290296	0.00158564	1	1	4	Q8IY18	Q8IY18 [378-387]		Structural maintenance of chromosomes protein 5 OS=Homo sapiens (Human) OX=9606 GN=SMC5 PE=1 SV=2	0	1232.62	2.38654e+06		High	0.001358	0.001445	48	81.96
K562 WT	FALSE	High	YLTHDSPSV	[T].YLTHDSPSV.[R]		0.00428665	0.00158564	1	1	2	P09234	P09234 [12-20]		U1 small nuclear ribonucleoprotein C OS=Homo sapiens (Human) OX=9606 GN=SNRPC PE=1 SV=1	0	1018.48	5.54496e+06		High	0.001358	0.002095	25	51.26
K562 WT	FALSE	High	DIKIRLENE	[L].DIKIRLENE.[I]		0.00210669	0.00158564	1	1	4	P13645	P13645 [437-445]		Keratin, type I cytoskeletal 10 OS=Homo sapiens (Human) OX=9606 GN=KRT10 PE=1 SV=6	0	1129.62	4.45237e+06		High	0.001358	0.001059	44	62.64
K562 WT	FALSE	High	ALMAQEQKL	[L].ALMAQEQKL.[P]	1xOxidation [M3]	0.00227759	0.00158564	1	1	1	O95602	O95602 [343-351]		DNA-directed RNA polymerase I subunit RPA1 OS=Homo sapiens (Human) OX=9606 GN=POLR1A PE=1 SV=2	0	1047.55	777820		High	0.001358	0.001143	54	49.52
K562 WT	FALSE	High	RILDIDIPMSV	[D].RILDIDIPMSV.[G]	1xOxidation [M9]	0.00205261	0.00158564	1	2	6	Q12800	Q12800 [148-158]		Alpha-globin transcription factor CP2 OS=Homo sapiens (Human) OX=9606 GN=TFCP2 PE=1 SV=2	0	1287.7	5820801		High	0.001358	0.001034	43	101.44
K562 WT	FALSE	High	KIDDKPVKI	[W].KIDDKPVKI.[D]		0.00237844	0.00158564	1	1	8	Q15005	Q15005 [40-48]		Signal peptidase complex subunit 2 OS=Homo sapiens (Human) OX=9606 GN=SPCS2 PE=1 SV=3	0	1055.65	1.51497e+07		High	0.001358	0.001192	35	44.97
K562 WT	FALSE	High	KIDDTIRYL	[N].KIDDTIRYL.[S]		0.00327728	0.00158564	1	1	2	Q6UXN9	Q6UXN9 [84-92]		WD repeat-containing protein 82 OS=Homo sapiens (Human) OX=9606 GN=WDR82 PE=1 SV=1	0	1136.63	1.55348e+06		High	0.001358	0.001616	28	73.65
K562 WT	FALSE	High	KLDEDVKMI	[M].KLDEDVKMI.[S]		0.00263907	0.00158564	1	1	2	Q13952	Q13952 [53-61]		Nuclear transcription factor Y subunit gamma OS=Homo sapiens (Human) OX=9606 GN=NFYC PE=1 SV=3	0	1090.58	874565		High	0.001358	0.00132	33	62.85
K562 WT	FALSE	High	ALITDPDEMRM	[E].ALITDPDEMRM.[Q]	1xOxidation [M]	0.0026163	0.00158564	1	1	4	Q9BSK4	Q9BSK4 [362-372]		Protein fem-1 homolog A OS=Homo sapiens (Human) OX=9606 GN=FEM1A PE=1 SV=1	0	1307.6	228604		High	0.001358	0.001306	74	66.47
K562 WT	FALSE	High	RLSEGDVMHL	[C].RLSEGDVMHL.[S]	1xOxidation [M8]	0.00212502	0.00158564	1	1	7	P78395	P78395 [333-342]		Melanoma antigen preferentially expressed in tumors OS=Homo sapiens (Human) OX=9606 GN=PRAME PE=1 SV=1	0	1172.57	3.20605e+06		High	0.001358	0.001069	42	52.4
K562 WT	FALSE	High	GLADASLLKKV	[Q].GLADASLLKKV.[G]		0.00327728	0.00158564	1	1	5	Q9UBB4	Q9UBB4 [443-453]		Ataxin-10 OS=Homo sapiens (Human) OX=9606 GN=ATXN10 PE=1 SV=1	0	1114.68	5.94027e+06		High	0.001358	0.001626	26	74.93
K562 WT	FALSE	High	RILDIDIPLSV	[D].RILDIDIPLSV.[G]		0.00336357	0.00158564	1	1	2	Q9NZI6	Q9NZI6 [128-138]		Transcription factor CP2-like protein 1 OS=Homo sapiens (Human) OX=9606 GN=TFCP2L1 PE=1 SV=1	0	1253.75	3.02935e+06		High	0.001358	0.00166	52	119.27
K562 WT	FALSE	High	FLADIVQKL	[E].FLADIVQKL.[G]		0.00227759	0.00158564	1	1	1	Q9NZJ4	Q9NZJ4 [839-847]		Sacsin OS=Homo sapiens (Human) OX=9606 GN=SACS PE=1 SV=2	0	1046.62	864409		High	0.001358	0.001143	33	104.22
K562 WT	FALSE	High	KLDEENPKI	[D].KLDEENPKI.[S]		0.00239914	0.00158564	1	1	2	P29374	P29374 [731-739]		AT-rich interactive domain-containing protein 4A OS=Homo sapiens (Human) OX=9606 GN=ARID4A PE=1 SV=3	0	1085.58	634728		High	0.001358	0.001205	33	47.21
K562 WT	FALSE	High	YLSVKVWDL	[D].YLSVKVWDL.[N]		0.00324902	0.00158564	1	1	1	Q66LE6	Q66LE6 [311-319]		Serine/threonine-protein phosphatase 2A 55 kDa regulatory subunit B delta isoform OS=Homo sapiens (Human) OX=9606 GN=PPP2R2D PE=1 SV=1	0	1122.62	958679		High	0.001358	0.001614	22	108.73
K562 WT	FALSE	High	KMLEKLPEL	[L].KMLEKLPEL.[K]		0.00393105	0.00158564	1	1	2	Q9NUQ8	Q9NUQ8 [459-467]		ATP-binding cassette sub-family F member 3 OS=Homo sapiens (Human) OX=9606 GN=ABCF3 PE=1 SV=2	0	1100.64	664764		High	0.001358	0.001927	35	76.47
K562 WT	FALSE	High	RSGGGGGGGLGSGGSIRSS	[S].RSGGGGGGGLGSGGSIRSS.[Y]		0.00357382	0.00158564	1	1	1	P35527	P35527 [13-31]		Keratin, type I cytoskeletal 9 OS=Homo sapiens (Human) OX=9606 GN=KRT9 PE=1 SV=3	0	1562.76	152628		High	0.001358	0.001754	17	38.89
K562 WT	FALSE	High	KLDESIYDV	[K].KLDESIYDV.[A]		0.00357382	0.00158564	1	1	4	Q13033	Q13033 [767-775]		Striatin-3 OS=Homo sapiens (Human) OX=9606 GN=STRN3 PE=1 SV=3	0	1081.54	6.35505e+06		High	0.001358	0.001757	41	74.88
K562 WT	FALSE	High	KLDETGNSLKV	[D].KLDETGNSLKV.[I]		0.00216218	0.00158564	1	1	1	P11388	P11388 [278-288]		DNA topoisomerase 2-alpha OS=Homo sapiens (Human) OX=9606 GN=TOP2A PE=1 SV=3	0	1203.66	166226		High	0.001358	0.001085	30	52.22
K562 WT	FALSE	High	KMLESITNEL	[V].KMLESITNEL.[S]	1xOxidation [M2]	0.00410501	0.00158564	1	1	3	Q96F86	Q96F86 [373-382]		Enhancer of mRNA-decapping protein 3 OS=Homo sapiens (Human) OX=9606 GN=EDC3 PE=1 SV=1	0	1193.61	726110		High	0.001358	0.002009	47	73.84
K562 WT	FALSE	High	KMLETKWSL	[N].KMLETKWSL.[L]	1xOxidation [M2]	0.00363627	0.00158564	1	1	1	P05787	P05787 [117-125]		Keratin, type II cytoskeletal 8 OS=Homo sapiens (Human) OX=9606 GN=KRT8 PE=1 SV=7	0	1151.61		No Quan Values	High	0.001358	0.001794	28
K562 WT	FALSE	High	RLLDKLVGEFL	[A].RLLDKLVGEFL.[E]		0.00319321	0.00158564	1	1	5	Q15046	Q15046 [442-452]		Lysine--tRNA ligase OS=Homo sapiens (Human) OX=9606 GN=KARS1 PE=1 SV=3	0	1302.78	5.23466e+06		High	0.001358	0.001588	57	119.98
K562 WT	FALSE	High	KIDEKTAEL	[A].KIDEKTAEL.[K]		0.0026852	0.00158564	1	1	2	Q9BZD4	Q9BZD4 [447-455]		Kinetochore protein Nuf2 OS=Homo sapiens (Human) OX=9606 GN=NUF2 PE=1 SV=2	0	1046.57	8.13669e+06		High	0.001358	0.001334	33	46.16
K562 WT	FALSE	High	RLLDSVRAI	[T].RLLDSVRAI.[Q]		0.00399973	0.00158564	1	1	3	P57678	P57678 [949-957]		Gem-associated protein 4 OS=Homo sapiens (Human) OX=9606 GN=GEMIN4 PE=1 SV=2	0	1042.64	1.96842e+06		High	0.001358	0.001959	25	70.95
K562 WT	FALSE	High	RLQSGTTGV	[E].RLQSGTTGV.[C]		0.00280408	0.00158564	1	1	1	P49593	P49593 [250-258]		Protein phosphatase 1F OS=Homo sapiens (Human) OX=9606 GN=PPM1F PE=1 SV=3	0	918.5		No Quan Values	High	0.001358	0.001395	61
K562 WT	FALSE	High	RLHEKIQEA	[Q].RLHEKIQEA.[R]		0.00345212	0.00158564	1	1	19	O75683	O75683 [120-128]		Surfeit locus protein 6 OS=Homo sapiens (Human) OX=9606 GN=SURF6 PE=1 SV=3	0	1123.62	5.42053e+06		High	0.001358	0.001702	53	32.52
K562 WT	FALSE	High	DSYVGDEAQSK	[K].DSYVGDEAQSK.[R]		0.00399973	0.00158564	1	6	2	P60709	P60709 [51-61]		Actin, cytoplasmic 1 OS=Homo sapiens (Human) OX=9606 GN=ACTB PE=1 SV=1	0	1198.52	136026		High	0.001358	0.00196	59	42.5
K562 WT	FALSE	High	KLFDNTVGA	[T].KLFDNTVGA.[Y]		0.00216218	0.00158564	1	1	3	A0PJW6	A0PJW6 [190-198]		Transmembrane protein 223 OS=Homo sapiens (Human) OX=9606 GN=TMEM223 PE=1 SV=1	0	964.51	2.11735e+06		High	0.001358	0.001089	66	62.95
K562 WT	FALSE	High	LLDPNVKSIFV	[G].LLDPNVKSIFV.[T]		0.00386355	0.00158564	1	1	2	O43414	O43414 [233-243]		ERI1 exoribonuclease 3 OS=Homo sapiens (Human) OX=9606 GN=ERI3 PE=1 SV=2	0	1244.72	3251896		High	0.001358	0.001905	30	102.77
K562 WT	FALSE	High	LLDPSTPVHI	[K].LLDPSTPVHI.[L]		0.00403452	0.00158564	1	1	3	Q9NXF7	Q9NXF7 [80-89]		DDB1- and CUL4-associated factor 16 OS=Homo sapiens (Human) OX=9606 GN=DCAF16 PE=1 SV=1	0	1091.61	400797		High	0.001358	0.001984	63	81.28
K562 WT	FALSE	High	KLFDTQHRV	[Q].KLFDTQHRV.[E]		0.00229741	0.00158564	1	1	6	Q53H54	Q53H54 [41-49]		tRNA wybutosine-synthesizing protein 2 homolog OS=Homo sapiens (Human) OX=9606 GN=TRMT12 PE=1 SV=1	0	1143.63	2.46687e+06		High	0.001358	0.001153	44	47.21
K562 WT	FALSE	High	LLNDRIWLA	[W].LLNDRIWLA.[H]		0.00436153	0.00158564	1	1	1	Q9BR11	Q9BR11 [234-242]		Zinc finger SWIM domain-containing protein 1 OS=Homo sapiens (Human) OX=9606 GN=ZSWIM1 PE=2 SV=2	0	1113.64	1.3045e+06		High	0.001358	0.002139	29	100.46
K562 WT	FALSE	High	ALQDAGDSSRKEYFI	[P].ALQDAGDSSRKEYFI.[-]		0.00214352	0.00158564	1	1	2	P04921	P04921 [114-128]		Glycophorin-C OS=Homo sapiens (Human) OX=9606 GN=GYPC PE=1 SV=1	0	1699.83	2.02678e+06		High	0.001358	0.001076	23	72.48
K562 WT	FALSE	High	RLSQLEGVNV	[V].RLSQLEGVNV.[E]		0.00432393	0.00158564	1	1	3	Q96QK1	Q96QK1 [226-235]		Vacuolar protein sorting-associated protein 35 OS=Homo sapiens (Human) OX=9606 GN=VPS35 PE=1 SV=2	0	1114.62	3520762		High	0.001358	0.002119	54	71.06
K562 WT	FALSE	High	DENELKEFF	[I].DENELKEFF.[M]		0.00360491	0.00158564	1	1	1	Q9UN86	Q9UN86 [343-351]		Ras GTPase-activating protein-binding protein 2 OS=Homo sapiens (Human) OX=9606 GN=G3BP2 PE=1 SV=2	0	1170.53		No Quan Values	High	0.001358	0.001777	16
K562 WT	FALSE	High	YLLDQHILI	[E].YLLDQHILI.[S]		0.00290296	0.00158564	1	1	1	Q92835	Q92835 [796-804]		Phosphatidylinositol 3,4,5-trisphosphate 5-phosphatase 1 OS=Homo sapiens (Human) OX=9606 GN=INPP5D PE=1 SV=2	0	1127.65	316151		High	0.001358	0.001449	30	106.99
K562 WT	FALSE	High	KINDLEHSV	[V].KINDLEHSV.[H]		0.00333456	0.00158564	1	1	1	Q8N157	Q8N157 [776-784]		Jouberin OS=Homo sapiens (Human) OX=9606 GN=AHI1 PE=1 SV=1	0	1054.55	375570		High	0.001358	0.001643	32	50.99
K562 WT	FALSE	High	LLNDHIYVV	[A].LLNDHIYVV.[G]		0.0033058	0.00158564	1	1	2	Q53G59	Q53G59 [470-478]		Kelch-like protein 12 OS=Homo sapiens (Human) OX=9606 GN=KLHL12 PE=1 SV=2	0	1085.6	10694045		High	0.001358	0.001629	36	85.9
K562 WT	FALSE	High	KMTAYITEL	[N].KMTAYITEL.[S]	1xOxidation [M2]	0.00201734	0.00158564	1	1	2	P27540	P27540 [104-112]		Aryl hydrocarbon receptor nuclear translocator OS=Homo sapiens (Human) OX=9606 GN=ARNT PE=1 SV=1	0	1085.55	2.67023e+06		High	0.001358	0.00102	45	72.95
K562 WT	FALSE	High	DTNADKQL	[L].DTNADKQL.[S]		0.00242002	0.00158564	1	1	4	P06702	P06702 [67-74]		Protein S100-A9 OS=Homo sapiens (Human) OX=9606 GN=S100A9 PE=1 SV=1	0	904.437	408525		High	0.001358	0.001214	27	37.19
K562 WT	FALSE	High	KMDDPDYWRTV	[D].KMDDPDYWRTV.[Q]		0.0033058	0.00158564	1	1	2	Q14137	Q14137 [175-185]		Ribosome biogenesis protein BOP1 OS=Homo sapiens (Human) OX=9606 GN=BOP1 PE=1 SV=2	0	1425.65	806580		High	0.001358	0.001629	27	74.46
K562 WT	FALSE	High	KIFEMGPVFTL	[L].KIFEMGPVFTL.[-]		0.00319321	0.00158564	1	1	5	P00403	P00403 [217-227]		Cytochrome c oxidase subunit 2 OS=Homo sapiens (Human) OX=9606 GN=MT-CO2 PE=1 SV=1	0	1281.69	49834472		High	0.001358	0.001582	57	120
K562 WT	FALSE	High	GANEATKTL	[K].GANEATKTL.[N]		0.00280408	0.00158564	1	1	1	P55769	P55769 [38-46]		NHP2-like protein 1 OS=Homo sapiens (Human) OX=9606 GN=SNU13 PE=1 SV=3	0	904.473		No Quan Values	High	0.001358	0.001397	48
K562 WT	FALSE	High	YAYETKDAL	[A].YAYETKDAL.[C]		0.00439946	0.00158564	2	3	2	P32298; P43250	P32298 [252-260]; P43250 [251-259]		G protein-coupled receptor kinase 4 OS=Homo sapiens (Human) OX=9606 GN=GRK4 PE=1 SV=3 G protein-coupled receptor kinase 6 OS=Homo sapiens (Human) OX=9606 GN=GRK6 PE=1 SV=2	0	1073.51	872104	Shared	High	0.001358	0.002149	25	59.72
K562 WT	FALSE	High	FIASKGVKLV	[D].FIASKGVKLV.[S]		0.00300533	0.00158564	2	3	6	P12814; Q08043	P12814 [99-108]; Q08043 [113-122]		Alpha-actinin-1 OS=Homo sapiens (Human) OX=9606 GN=ACTN1 PE=1 SV=2 Alpha-actinin-3 OS=Homo sapiens (Human) OX=9606 GN=ACTN3 PE=1 SV=2	0	1061.67	1.15088e+07	Shared	High	0.001358	0.001494	44	61.94
K562 WT	FALSE	High	SIRVTQKSYKVSTSGP	[M].SIRVTQKSYKVSTSGP.[R]	1xAcetyl [N-Term]	0.00311129	0.00158564	1	1	1	P05787	P05787 [2-17]	P05787 1xAcetyl [N-Term]	Keratin, type II cytoskeletal 8 OS=Homo sapiens (Human) OX=9606 GN=KRT8 PE=1 SV=7	0	1779.96		No Quan Values	High	0.001358	0.001543	19
K562 WT	FALSE	High	SMLEEGKEPWTV	[I].SMLEEGKEPWTV.[K]		0.0026852	0.00158564	1	1	2	Q9HCG1	Q9HCG1 [58-69]		Zinc finger protein 160 OS=Homo sapiens (Human) OX=9606 GN=ZNF160 PE=2 SV=3	0	1405.67	1.17967e+06		High	0.001358	0.001338	25	90.65
K562 WT	FALSE	High	KIMTEKELLAV	[V].KIMTEKELLAV.[A]	1xOxidation [M3]	0.00199993	0.00158564	1	1	7	Q14254	Q14254 [76-86]		Flotillin-2 OS=Homo sapiens (Human) OX=9606 GN=FLOT2 PE=1 SV=2	0	1290.73	5905907		High	0.001302	0.001013	49	66.03
K562 WT	FALSE	High	YLGHLQQYV	[Q].YLGHLQQYV.[A]		0.00443772	0.00158564	1	1	3	Q08379	Q08379 [615-623]		Golgin subfamily A member 2 OS=Homo sapiens (Human) OX=9606 GN=GOLGA2 PE=1 SV=3	0	1120.58	3.26074e+06		High	0.001358	0.002163	40	79.5
K562 WT	FALSE	High	KMFESFIESV	[R].KMFESFIESV.[P]	1xOxidation [M2]	0.00311129	0.00158564	1	1	4	P13861	P13861 [250-259]		cAMP-dependent protein kinase type II-alpha regulatory subunit OS=Homo sapiens (Human) OX=9606 GN=PRKAR2A PE=1 SV=2	0	1232.59	3.88215e+06		High	0.001358	0.001546	35	94.28
K562 WT	FALSE	High	ILDISEHTL	[C].ILDISEHTL.[S]		0.00303147	0.00158564	1	1	3	Q9UBU7	Q9UBU7 [461-469]		Protein DBF4 homolog A OS=Homo sapiens (Human) OX=9606 GN=DBF4 PE=1 SV=1	0	1040.56	3.69352e+06		High	0.001358	0.0015	44	82.9
K562 WT	FALSE	High	FLADPVSNMAM	[A].FLADPVSNMAM.[A]	2xOxidation [M9; M11]	0.00277989	0.00158564	1	1	3	Q5BJH7	Q5BJH7 [72-82]		Protein YIF1B OS=Homo sapiens (Human) OX=9606 GN=YIF1B PE=1 SV=1	0	1227.54	266172		High	0.001358	0.00138	41	70.96
K562 WT	FALSE	High	ALMYESEKV	[L].ALMYESEKV.[G]	1xOxidation [M3]	0.00389715	0.00158564	1	1	3	O95721	O95721 [65-73]		Synaptosomal-associated protein 29 OS=Homo sapiens (Human) OX=9606 GN=SNAP29 PE=1 SV=1	0	1085.52	4.30451e+06		High	0.001358	0.001912	52	55.36
K562 WT	FALSE	High	ALMYESEKVGV	[L].ALMYESEKVGV.[A]	1xOxidation [M3]	0.0023174	0.00158564	1	1	3	O95721	O95721 [65-75]		Synaptosomal-associated protein 29 OS=Homo sapiens (Human) OX=9606 GN=SNAP29 PE=1 SV=1	0	1241.61	843776		High	0.001358	0.001162	26	63.85
K562 WT	FALSE	High	KMFEFYERV	[E].KMFEFYERV.[S]	1xOxidation [M2]	0.00227759	0.00158564	1	1	2	O75306	O75306 [209-217]		NADH dehydrogenase [ubiquinone] iron-sulfur protein 2, mitochondrial OS=Homo sapiens (Human) OX=9606 GN=NDUFS2 PE=1 SV=2	0	1264.6	492414		High	0.001358	0.001145	37	72.1
K562 WT	FALSE	High	FLAEDPKVTL	[T].FLAEDPKVTL.[T]		0.00322099	0.00158564	1	1	3	Q9HC16	Q9HC16 [107-116]		DNA dC->dU-editing enzyme APOBEC-3G OS=Homo sapiens (Human) OX=9606 GN=APOBEC3G PE=1 SV=1	0	1132.62	1.53644e+06		High	0.001358	0.001589	39	83.68
K562 WT	FALSE	High	LNNMRSQYEQL	[L].LNNMRSQYEQL.[A]		0.0028531	0.00158564	1	1	2	P13645	P13645 [318-328]		Keratin, type I cytoskeletal 10 OS=Homo sapiens (Human) OX=9606 GN=KRT10 PE=1 SV=6	0	1395.67	370336		High	0.001358	0.001423	42	63.52
K562 WT	FALSE	High	YAVHEGLGL	[N].YAVHEGLGL.[A]		0.00219998	0.00158564	1	1	2	Q9H9Y6	Q9H9Y6 [48-56]		DNA-directed RNA polymerase I subunit RPA2 OS=Homo sapiens (Human) OX=9606 GN=POLR1B PE=1 SV=2	0	958.499	551702		High	0.001358	0.001107	28	72.21
K562 WT	FALSE	High	RLIEEENML	[L].RLIEEENML.[A]	1xOxidation [M8]	0.00199993	0.00158564	1	1	3	Q9UGJ1	Q9UGJ1 [242-250]		Gamma-tubulin complex component 4 OS=Homo sapiens (Human) OX=9606 GN=TUBGCP4 PE=1 SV=1	0	1162.58	593262		High	0.001358	0.001014	43	62.41
K562 WT	FALSE	High	YLGDVSERV	[L].YLGDVSERV.[R]		0.00386355	0.00158564	1	1	5	P53621	P53621 [738-746]		Coatomer subunit alpha OS=Homo sapiens (Human) OX=9606 GN=COPA PE=1 SV=2	0	1037.53	3.08689e+07		High	0.001358	0.00189	43	63.35
K562 WT	FALSE	High	YAYDGKDYIA	[Q].YAYDGKDYIA.[L]		0.00406961	0.00158564	2	2	8	P01889; P17693	P01889 [140-149]; P17693 [140-149]		HLA class I histocompatibility antigen, B alpha chain OS=Homo sapiens (Human) OX=9606 GN=HLA-B PE=1 SV=3 HLA class I histocompatibility antigen, alpha chain G OS=Homo sapiens (Human) OX=9606 GN=HLA-G PE=1 SV=1	0	1178.54	17018764	Shared	High	0.001358	0.002	25	66.58
K562 WT	FALSE	High	LLDNTDIHL	[D].LLDNTDIHL.[H]		0.00351244	0.00158564	1	1	2	Q86WA8	Q86WA8 [722-730]		Lon protease homolog 2, peroxisomal OS=Homo sapiens (Human) OX=9606 GN=LONP2 PE=1 SV=1	0	1053.56	1203392		High	0.001358	0.001733	42	85.88
K562 WT	FALSE	High	ILDPCIYRV	[G].ILDPCIYRV.[S]	1xCysteinyl [C5]	0.00280408	0.00158564	1	1	3	Q5T8I3	Q5T8I3 [74-82]	Q5T8I3 1xCysteinyl [C78]	Protein FAM102B OS=Homo sapiens (Human) OX=9606 GN=FAM102B PE=1 SV=2	0	1210.6	3.52615e+06		High	0.001358	0.001395	36	80.92
K562 WT	FALSE	High	FLAELPGSLSL	[S].FLAELPGSLSL.[S]		0.00199993	0.00158564	1	1	2	Q9UPG8	Q9UPG8 [362-372]		Zinc finger protein PLAGL2 OS=Homo sapiens (Human) OX=9606 GN=PLAGL2 PE=1 SV=1	0	1146.64	852939		High	0.001302	0.001007	41	124.8
K562 WT	FALSE	High	SMMDPNHFL	[V].SMMDPNHFL.[M]	1xOxidation [M]	0.002181	0.00158564	1	1	7	Q8IWV8	Q8IWV8 [703-711]		E3 ubiquitin-protein ligase UBR2 OS=Homo sapiens (Human) OX=9606 GN=UBR2 PE=1 SV=1	0	1107.46	1.1415e+07		High	0.001358	0.001097	33	78.28
K562 WT	FALSE	High	KLFDIFSQQV	[I].KLFDIFSQQV.[A]		0.00277989	0.00158564	1	1	2	Q96QK1	Q96QK1 [323-332]		Vacuolar protein sorting-associated protein 35 OS=Homo sapiens (Human) OX=9606 GN=VPS35 PE=1 SV=2	0	1224.66	10179841		High	0.001358	0.001381	48	111.06
K562 WT	FALSE	High	FLAERLYAEV	[V].FLAERLYAEV.[H]		0.00212502	0.00158564	1	1	1	P30260	P30260 [26-35]		Cell division cycle protein 27 homolog OS=Homo sapiens (Human) OX=9606 GN=CDC27 PE=1 SV=2	0	1210.65	342407		High	0.001358	0.001068	24	95.22
K562 WT	FALSE	High	ALREENEQL	[A].ALREENEQL.[S]		0.0026163	0.00158564	1	1	1	Q8IYR2	Q8IYR2 [220-228]		SET and MYND domain-containing protein 4 OS=Homo sapiens (Human) OX=9606 GN=SMYD4 PE=2 SV=3	0	1101.55	1.50623e+06		High	0.001358	0.001306	41	50.19
K562 WT	FALSE	High	FSSDVTHEM	[P].FSSDVTHEM.[K]	1xOxidation [M9]	0.00436153	0.00158564	1	1	1	Q9H8X2	Q9H8X2 [146-154]		Inositol-pentakisphosphate 2-kinase OS=Homo sapiens (Human) OX=9606 GN=IPPK PE=1 SV=1	0	1068.43	172406		High	0.001358	0.002129	40	45.59
K562 WT	FALSE	High	YLITLLEHL	[E].YLITLLEHL.[M]		0.00201734	0.00158564	1	1	2	O43683	O43683 [44-52]		Mitotic checkpoint serine/threonine-protein kinase BUB1 OS=Homo sapiens (Human) OX=9606 GN=BUB1 PE=1 SV=1	0	1114.65	983622		High	0.001358	0.00102	45	129.54
K562 WT	FALSE	High	FAMDVYKNL	[D].FAMDVYKNL.[Y]	1xOxidation [M3]	0.00235792	0.00158564	1	1	1	P60228	P60228 [53-61]		Eukaryotic translation initiation factor 3 subunit E OS=Homo sapiens (Human) OX=9606 GN=EIF3E PE=1 SV=1	0	1116.54	326096		High	0.001358	0.001182	20	74.24
K562 WT	FALSE	High	KLISDINKA	[G].KLISDINKA.[W]		0.0026852	0.00158564	1	1	2	Q01082	Q01082 [387-395]		Spectrin beta chain, non-erythrocytic 1 OS=Homo sapiens (Human) OX=9606 GN=SPTBN1 PE=1 SV=2	0	1001.6	4.0666e+06		High	0.001358	0.001341	35	47.5
K562 WT	FALSE	High	YGAEALERM	[E].YGAEALERM.[F]	1xOxidation [M9]	0.00327728	0.00158564	1	1	2	P69905	P69905 [25-33]		Hemoglobin subunit alpha OS=Homo sapiens (Human) OX=9606 GN=HBA2 PE=1 SV=2	0	1055.48	78577		High	0.001358	0.001615	30	51.47
K562 WT	FALSE	High	ILLDHEKEWKL	[K].ILLDHEKEWKL.[G]		0.00439946	0.00158564	1	1	3	P54136	P54136 [564-574]		Arginine--tRNA ligase, cytoplasmic OS=Homo sapiens (Human) OX=9606 GN=RARS1 PE=1 SV=2	0	1423.79	3.0685e+06		High	0.001358	0.002145	24	78.36
K562 WT	FALSE	High	KLLFWVTEV	[H].KLLFWVTEV.[-]		0.0023174	0.00158564	1	1	2	Q8NFH4	Q8NFH4 [318-326]		Nucleoporin Nup37 OS=Homo sapiens (Human) OX=9606 GN=NUP37 PE=1 SV=1	0	1134.66	1.00753e+06		High	0.001358	0.001165	33	120.7
K562 WT	FALSE	High	IMLEALERV	[I].IMLEALERV.[-]	1xOxidation [M2]	0.00345212	0.00158564	1	2	13	P62308	P62308 [68-76]		Small nuclear ribonucleoprotein G OS=Homo sapiens (Human) OX=9606 GN=SNRPG PE=1 SV=1	0	1089.6	1.58026e+08		High	0.001358	0.00171	49	89.28
K562 WT	FALSE	High	KLIQESPTV	[A].KLIQESPTV.[E]		0.00214352	0.00158564	1	1	2	Q86XR8	Q86XR8 [383-391]		Centrosomal protein of 57 kDa OS=Homo sapiens (Human) OX=9606 GN=CEP57 PE=1 SV=2	0	1014.58	2.67525e+06		High	0.001358	0.00108	54	56.72
K562 WT	FALSE	High	LMDPNSPERV	[S].LMDPNSPERV.[T]		0.00383023	0.00158564	1	1	2	Q7L5D6	Q7L5D6 [114-123]		Golgi to ER traffic protein 4 homolog OS=Homo sapiens (Human) OX=9606 GN=GET4 PE=1 SV=1	0	1157.56	728421		High	0.001358	0.001888	42	55.35
K562 WT	FALSE	High	YIADLDAKSGA	[A].YIADLDAKSGA.[S]		0.00225793	0.00158564	1	1	2	P53396	P53396 [252-262]		ATP-citrate synthase OS=Homo sapiens (Human) OX=9606 GN=ACLY PE=1 SV=3	0	1123.56		No Quan Values	High	0.001358	0.001139	76
K562 WT	FALSE	High	RLMQGDEICL	[M].RLMQGDEICL.[R]	1xOxidation [M3]; 1xCysteinyl [C9]	0.00235792	0.00158564	1	1	13	Q92900	Q92900 [366-375]	Q92900 1xCysteinyl [C374]	Regulator of nonsense transcripts 1 OS=Homo sapiens (Human) OX=9606 GN=UPF1 PE=1 SV=2	0	1312.57	1.67548e+07		High	0.001358	0.001187	42	68.13
K562 WT	FALSE	High	FLNGEVIRL	[P].FLNGEVIRL.[D]		0.00389715	0.00158564	1	1	1	Q99714	Q99714 [245-253]		3-hydroxyacyl-CoA dehydrogenase type-2 OS=Homo sapiens (Human) OX=9606 GN=HSD17B10 PE=1 SV=3	0	1060.61	5608336		High	0.001358	0.001906	24	97.12
K562 WT	FALSE	High	LLLDMQNRL	[N].LLLDMQNRL.[N]		0.00229741	0.00158564	1	1	1	Q16531	Q16531 [1050-1058]		DNA damage-binding protein 1 OS=Homo sapiens (Human) OX=9606 GN=DDB1 PE=1 SV=1	0	1115.62	1667105		High	0.001358	0.001151	58	93.55
K562 WT	FALSE	High	IMLEALERV	[I].IMLEALERV.[-]		0.00246233	0.00158564	1	2	6	P62308	P62308 [68-76]		Small nuclear ribonucleoprotein G OS=Homo sapiens (Human) OX=9606 GN=SNRPG PE=1 SV=1	0	1073.6	1.40672e+08		High	0.001358	0.001231	59	97.71
K562 WT	FALSE	High	FLNDIFERI	[S].FLNDIFERI.[A]		0.00233757	0.00158564	1	2	1	Q6DN03	Q6DN03 [66-74]		Putative histone H2B type 2-C OS=Homo sapiens (Human) OX=9606 GN=H2BC20P PE=5 SV=3	0	1166.62	495478		High	0.001358	0.001176	41	117.31
K562 WT	FALSE	High	FLNDEVWNL	[A].FLNDEVWNL.[S]		0.00383023	0.00158564	1	1	3	O95825	O95825 [284-292]		Quinone oxidoreductase-like protein 1 OS=Homo sapiens (Human) OX=9606 GN=CRYZL1 PE=1 SV=2	0	1149.56	3.94812e+06		High	0.001358	0.001889	38	121.6
K562 WT	FALSE	High	LLWAGSAGL	[E].LLWAGSAGL.[A]		0.00439946	0.00158564	1	1	3	Q99943	Q99943 [129-137]		1-acyl-sn-glycerol-3-phosphate acyltransferase alpha OS=Homo sapiens (Human) OX=9606 GN=AGPAT1 PE=1 SV=2	0	887.499	1955224		High	0.001358	0.002145	44	111.08
K562 WT	FALSE	High	KILQELPSV	[L].KILQELPSV.[S]		0.00221913	0.00158564	1	1	6	Q96ST2	Q96ST2 [639-647]		Protein IWS1 homolog OS=Homo sapiens (Human) OX=9606 GN=IWS1 PE=1 SV=2	0	1026.62	8.06684e+06		High	0.001358	0.001115	46	82.04
K562 WT	FALSE	High	RMISEELVAA	[V].RMISEELVAA.[S]		0.00351244	0.00158564	1	1	3	Q9UFC0	Q9UFC0 [193-202]		Leucine-rich repeat and WD repeat-containing protein 1 OS=Homo sapiens (Human) OX=9606 GN=LRWD1 PE=1 SV=2	0	1118.59	1.78239e+06		High	0.001358	0.001732	44	72.03
K562 WT	FALSE	High	QLFSEIHNL	[M].QLFSEIHNL.[Q]		0.00342234	0.00158564	1	1	2	Q96SN8	Q96SN8 [1222-1230]		CDK5 regulatory subunit-associated protein 2 OS=Homo sapiens (Human) OX=9606 GN=CDK5RAP2 PE=1 SV=5	0	1100.57	6829309		High	0.001358	0.001693	53	92.55
K562 WT	FALSE	High	KIIGIMEEV	[C].KIIGIMEEV.[A]		0.00439946	0.00158564	1	1	4	P52701	P52701 [870-878]		DNA mismatch repair protein Msh6 OS=Homo sapiens (Human) OX=9606 GN=MSH6 PE=1 SV=2	0	1031.58	1.71677e+07		High	0.001358	0.002149	44	88.58
K562 WT	FALSE	High	YLQDYTDRV	[E].YLQDYTDRV.[K]		0.00254917	0.00158564	1	1	2	Q12874	Q12874 [192-200]		Splicing factor 3A subunit 3 OS=Homo sapiens (Human) OX=9606 GN=SF3A3 PE=1 SV=1	0	1172.56	831363		High	0.001358	0.001276	45	66.57
K562 WT	FALSE	High	KLLETKPEFL	[K].KLLETKPEFL.[K]		0.00242002	0.00158564	1	1	1	Q9NRY4	Q9NRY4 [368-377]		Rho GTPase-activating protein 35 OS=Homo sapiens (Human) OX=9606 GN=ARHGAP35 PE=1 SV=3	0	1217.71	221063		High	0.001358	0.001213	27	76.58
K562 WT	FALSE	High	SLLDIIEKV	[N].SLLDIIEKV.[M]		0.00290296	0.00158564	1	1	4	P49815	P49815 [526-534]		Tuberin OS=Homo sapiens (Human) OX=9606 GN=TSC2 PE=1 SV=2	0	1029.62	3.02661e+07		High	0.001358	0.001444	58	127.12
K562 WT	FALSE	High	FLSEHPNVTL	[E].FLSEHPNVTL.[T]		0.00225793	0.00158564	1	1	4	Q9UH17	Q9UH17 [107-116]		DNA dC->dU-editing enzyme APOBEC-3B OS=Homo sapiens (Human) OX=9606 GN=APOBEC3B PE=1 SV=1	0	1156.6	39912012		High	0.001358	0.001137	32	78.78
K562 WT	FALSE	High	KLQEQIFHL	[C].KLQEQIFHL.[Q]		0.00333456	0.00158564	1	1	2	Q9NQC1	Q9NQC1 [498-506]		E3 ubiquitin-protein ligase Jade-2 OS=Homo sapiens (Human) OX=9606 GN=JADE2 PE=1 SV=2	0	1155.65	573204		High	0.001358	0.001642	39	81.46
K562 WT	FALSE	High	KLWDIINVNI	[D].KLWDIINVNI.[A]		0.00219998	0.00158564	1	1	2	Q3SXM5	Q3SXM5 [169-178]		Inactive hydroxysteroid dehydrogenase-like protein 1 OS=Homo sapiens (Human) OX=9606 GN=HSDL1 PE=1 SV=3	0	1227.71	3.36882e+06		High	0.001358	0.001106	41	121.12
K562 WT	FALSE	High	KLIELKAEI	[D].KLIELKAEI.[E]		0.00280408	0.00158564	1	1	1	Q16254	Q16254 [96-104]		Transcription factor E2F4 OS=Homo sapiens (Human) OX=9606 GN=E2F4 PE=1 SV=2	0	1056.67	458545		High	0.001358	0.0014	48	73.51
K562 WT	FALSE	High	TLWYRSPEV	[V].TLWYRSPEV.[L]		0.00259373	0.00158564	1	1	1	P06493	P06493 [166-174]		Cyclin-dependent kinase 1 OS=Homo sapiens (Human) OX=9606 GN=CDK1 PE=1 SV=3	0	1150.59	1.74077e+06		High	0.001358	0.001297	25	81.64
K562 WT	FALSE	High	VIDEIGKMEL	[C].VIDEIGKMEL.[F]		0.00311129	0.00158564	1	1	1	Q9BSD7	Q9BSD7 [111-120]		Cancer-related nucleoside-triphosphatase OS=Homo sapiens (Human) OX=9606 GN=NTPCR PE=1 SV=1	0	1146.61		No Quan Values	High	0.001358	0.001548	24
K562 WT	FALSE	High	SLIDMRGIETV	[N].SLIDMRGIETV.[L]	1xOxidation [M5]	0.00219998	0.00158564	1	1	2	Q96SB8	Q96SB8 [601-611]		Structural maintenance of chromosomes protein 6 OS=Homo sapiens (Human) OX=9606 GN=SMC6 PE=1 SV=2	0	1249.65	574693		High	0.001358	0.001111	26	79.07
K562 WT	FALSE	High	RLYQGINQL	[Y].RLYQGINQL.[P]		0.00414071	0.00158564	1	1	3	P43246	P43246 [406-414]		DNA mismatch repair protein Msh2 OS=Homo sapiens (Human) OX=9606 GN=MSH2 PE=1 SV=1	0	1104.62	5.67619e+07		High	0.001358	0.002032	38	70.68
K562 WT	FALSE	High	TLWYRPPEL	[IV].TLWYRPPEL.[L]		0.00290296	0.00158564	2	3	2	Q9NYV4; P50750	Q9NYV4 [898-906]; P50750 [191-199]		Cyclin-dependent kinase 12 OS=Homo sapiens (Human) OX=9606 GN=CDK12 PE=1 SV=2 Cyclin-dependent kinase 9 OS=Homo sapiens (Human) OX=9606 GN=CDK9 PE=1 SV=3	0	1174.63	2.9328e+06	Shared	High	0.001358	0.001449	31	98.95
K562 WT	FALSE	High	TLWYRAPEI	[V].TLWYRAPEI.[L]		0.00237844	0.00158564	3	4	4	P24941; P21127; Q15131	P24941 [165-173]; P21127 [600-608]; Q15131 [201-209]		Cyclin-dependent kinase 2 OS=Homo sapiens (Human) OX=9606 GN=CDK2 PE=1 SV=2 Cyclin-dependent kinase 11B OS=Homo sapiens (Human) OX=9606 GN=CDK11B PE=1 SV=4 Cyclin-dependent kinase 10 OS=Homo sapiens (Human) OX=9606 GN=CDK10 PE=1 SV=1	0	1148.61	975480	Shared	High	0.001358	0.001189	26	94.04
K562 WT	FALSE	High	TLWVDPYEV	[L].TLWVDPYEV.[S]		0.00201734	0.00158564	2	2	4	P62324; P78543	P62324 [103-111]; P78543 [101-109]		Protein BTG1 OS=Homo sapiens (Human) OX=9606 GN=BTG1 PE=1 SV=1 Protein BTG2 OS=Homo sapiens (Human) OX=9606 GN=BTG2 PE=1 SV=1	0	1121.55	28140685	Shared	High	0.001358	0.001014	35	115.24
K562 WT	FALSE	High	KIWDLKERTNV	[I].KIWDLKERTNV.[A]		0.00259373	0.00158564	1	1	4	Q9UMS4	Q9UMS4 [375-385]		Pre-mRNA-processing factor 19 OS=Homo sapiens (Human) OX=9606 GN=PRPF19 PE=1 SV=1	0	1401.78	1.63292e+06		High	0.001358	0.001291	50	60.8
K562 WT	FALSE	High	VLDDKDYFL	[V].VLDDKDYFL.[F]		0.00250537	0.00158564	1	1	2	P61604	P61604 [82-90]		10 kDa heat shock protein, mitochondrial OS=Homo sapiens (Human) OX=9606 GN=HSPE1 PE=1 SV=2	0	1127.56	6027311		High	0.001358	0.001251	20	93.06
K562 WT	FALSE	High	SLMEESGICKV	[L].SLMEESGICKV.[H]	1xCysteinyl [C9]	0.00336357	0.00158564	1	1	4	P53609	P53609 [330-340]	P53609 1xCysteinyl [C338]	Geranylgeranyl transferase type-1 subunit beta OS=Homo sapiens (Human) OX=9606 GN=PGGT1B PE=1 SV=2	0	1314.57	1.65506e+06		High	0.001358	0.001663	25	68.76
K562 WT	FALSE	High	RMWEDPMGA	[G].RMWEDPMGA.[R]	1xOxidation [M]	0.00223845	0.00158564	1	1	9	Q9ULX6	Q9ULX6 [199-207]		A-kinase anchor protein 8-like OS=Homo sapiens (Human) OX=9606 GN=AKAP8L PE=1 SV=4	0	1108.46	3.99006e+06		High	0.001358	0.001127	35	67.98
K562 WT	FALSE	High	SLLHLGALYGI	[M].SLLHLGALYGI.[T]		0.00229741	0.00158564	1	1	3	O00767	O00767 [80-90]		Acyl-CoA desaturase OS=Homo sapiens (Human) OX=9606 GN=SCD PE=1 SV=2	0	1156.67	9853096		High	0.001358	0.001154	50	116.54
K562 WT	FALSE	High	KLIEVDDERKL	[Q].KLIEVDDERKL.[R]		0.00432393	0.00158564	1	1	2	P62753	P62753 [14-24]		40S ribosomal protein S6 OS=Homo sapiens (Human) OX=9606 GN=RPS6 PE=1 SV=1	0	1357.77	1.03585e+06		High	0.001358	0.002119	23	55.32
K562 WT	FALSE	High	QLLSYIDRL	[S].QLLSYIDRL.[A]		0.00373199	0.00158564	1	1	1	P33993	P33993 [389-397]		DNA replication licensing factor MCM7 OS=Homo sapiens (Human) OX=9606 GN=MCM7 PE=1 SV=4	0	1120.64	1.21727e+06		High	0.001358	0.001839	31	104.47
K562 WT	FALSE	High	FLMNEVIKL	[H].FLMNEVIKL.[Q]		0.0037972	0.00158564	1	1	1	Q9BXL7	Q9BXL7 [130-138]		Caspase recruitment domain-containing protein 11 OS=Homo sapiens (Human) OX=9606 GN=CARD11 PE=1 SV=3	0	1106.63	1.15846e+06		High	0.001358	0.001873	28	111.11
K562 WT	FALSE	High	KITEYLERV	[E].KITEYLERV.[Q]		0.00292822	0.00158564	1	1	3	Q9Y6W3	Q9Y6W3 [56-64]		Calpain-7 OS=Homo sapiens (Human) OX=9606 GN=CAPN7 PE=1 SV=1	0	1150.65	3.5881e+06		High	0.001358	0.001453	39	68.84
K562 WT	FALSE	High	KLIPFLEKL	[L].KLIPFLEKL.[V]		0.00254917	0.00158564	1	1	4	Q05D32	Q05D32 [434-442]		CTD small phosphatase-like protein 2 OS=Homo sapiens (Human) OX=9606 GN=CTDSPL2 PE=1 SV=2	0	1100.71	14752601		High	0.001358	0.001273	40	102.37
K562 WT	FALSE	High	KLSDLQSVNV	[L].KLSDLQSVNV.[G]		0.00383023	0.00158564	1	1	1	Q9Y2I1	Q9Y2I1 [1228-1237]		Nischarin OS=Homo sapiens (Human) OX=9606 GN=NISCH PE=1 SV=3	0	1102.61	971067		High	0.001358	0.001879	61	69.08
K562 WT	FALSE	High	FLLGHEIAHA	[S].FLLGHEIAHA.[V]		0.00336357	0.00158564	1	1	2	Q96E52	Q96E52 [323-332]		Metalloendopeptidase OMA1, mitochondrial OS=Homo sapiens (Human) OX=9606 GN=OMA1 PE=1 SV=1	0	1107.59	1.07548e+06		High	0.001358	0.001658	36	68.59
K562 WT	FALSE	High	FLLGFIPAKA	[V].FLLGFIPAKA.[D]		0.00342234	0.00158564	1	1	1	Q92900	Q92900 [192-201]		Regulator of nonsense transcripts 1 OS=Homo sapiens (Human) OX=9606 GN=UPF1 PE=1 SV=2	0	1076.65	4.60429e+06		High	0.001358	0.001689	46	111.05
K562 WT	FALSE	High	WLVDHVYAI	[A].WLVDHVYAI.[R]		0.00324902	0.00158564	2	2	1	P30154; P30153	P30154 [462-470]; P30153 [450-458]		Serine/threonine-protein phosphatase 2A 65 kDa regulatory subunit A beta isoform OS=Homo sapiens (Human) OX=9606 GN=PPP2R1B PE=1 SV=3 Serine/threonine-protein phosphatase 2A 65 kDa regulatory subunit A alpha isoform OS=Homo sapiens (Human) OX=9606 GN=PPP2R1A PE=1 SV=4	0	1115.59	2617850	Shared	High	0.001358	0.001614	21	104.34
K562 WT	FALSE	High	YGMERVWCV	[N].YGMERVWCV.[A]	1xCysteinyl [C8]	0.00436153	0.00158564	1	1	1	P35606	P35606 [269-277]	P35606 1xCysteinyl [C276]	Coatomer subunit beta' OS=Homo sapiens (Human) OX=9606 GN=COPB2 PE=1 SV=2	0	1261.52		No Quan Values	High	0.001358	0.002136	21
K562 WT	FALSE	High	LLIEMEQRL	[K].LLIEMEQRL.[E]	1xOxidation [M5]	0.00275591	0.00158564	1	1	1	P12277	P12277 [359-367]		Creatine kinase B-type OS=Homo sapiens (Human) OX=9606 GN=CKB PE=1 SV=1	0	1160.63	221842		High	0.001358	0.001378	37	73.92
K562 WT	FALSE	High	FLLAEDTKV	[Q].FLLAEDTKV.[R]		0.00308446	0.00158564	1	1	3	O95347	O95347 [239-247]		Structural maintenance of chromosomes protein 2 OS=Homo sapiens (Human) OX=9606 GN=SMC2 PE=1 SV=2	0	1035.57	5.11816e+06		High	0.001358	0.001527	45	80.56
K562 WT	FALSE	High	ILYDKDHYKL	[N].ILYDKDHYKL.[A]		0.0026852	0.00158564	1	1	1	Q9BZE4	Q9BZE4 [85-94]		Nucleolar GTP-binding protein 1 OS=Homo sapiens (Human) OX=9606 GN=GTPBP4 PE=1 SV=3	0	1307.7	322447		High	0.001358	0.001341	17	59.11
K562 WT	FALSE	High	AMQDRYMEV	[R].AMQDRYMEV.[S]		0.00311129	0.00158564	1	1	1	Q12874	Q12874 [45-53]		Splicing factor 3A subunit 3 OS=Homo sapiens (Human) OX=9606 GN=SF3A3 PE=1 SV=1	0	1142.5	145581		High	0.001358	0.001548	12	66.41
K562 WT	FALSE	High	FIIEKQPPQV	[T].FIIEKQPPQV.[L]		0.00333456	0.00158564	2	2	3	P51692; P42229	P51692 [332-341]; P42229 [332-341]		Signal transducer and activator of transcription 5B OS=Homo sapiens (Human) OX=9606 GN=STAT5B PE=1 SV=2 Signal transducer and activator of transcription 5A OS=Homo sapiens (Human) OX=9606 GN=STAT5A PE=1 SV=1	0	1198.68	1.54382e+06	Shared	High	0.001358	0.001654	44	71.07
K562 WT	FALSE	High	RLMNETTAV	[L].RLMNETTAV.[A]	1xOxidation [M3]	0.00259373	0.00158564	2	2	11	O95757; P34932	O95757 [169-177]; P34932 [169-177]		Heat shock 70 kDa protein 4L OS=Homo sapiens (Human) OX=9606 GN=HSPA4L PE=1 SV=3 Heat shock 70 kDa protein 4 OS=Homo sapiens (Human) OX=9606 GN=HSPA4 PE=1 SV=4	0	1050.52	50200381	Shared	High	0.001358	0.001293	42	43.63
HRD1 KO +WT	FALSE	High	TLYEAVREV	[D].TLYEAVREV.[L]		0.00486138	0.00216877	1	1	3	P62906	P62906 [9-17]		60S ribosomal protein L10a OS=Homo sapiens (Human) OX=9606 GN=RPL10A PE=1 SV=2	0	1079.57	23646974		High	0.001594	0.00237	72	73.17
K562 WT	FALSE	High	RLMNETTAVAL	[L].RLMNETTAVAL.[A]		0.00443772	0.00158564	2	2	4	O95757; P34932	O95757 [169-179]; P34932 [169-179]		Heat shock 70 kDa protein 4L OS=Homo sapiens (Human) OX=9606 GN=HSPA4L PE=1 SV=3 Heat shock 70 kDa protein 4 OS=Homo sapiens (Human) OX=9606 GN=HSPA4 PE=1 SV=4	0	1218.65	2.78982e+06	Shared	High	0.001358	0.002173	41	73.57
K562 WT	FALSE	High	RLMNETTAVAL	[L].RLMNETTAVAL.[A]	1xOxidation [M3]	0.00227759	0.00158564	2	2	3	O95757; P34932	O95757 [169-179]; P34932 [169-179]		Heat shock 70 kDa protein 4L OS=Homo sapiens (Human) OX=9606 GN=HSPA4L PE=1 SV=3 Heat shock 70 kDa protein 4 OS=Homo sapiens (Human) OX=9606 GN=HSPA4 PE=1 SV=4	0	1234.65	3.37277e+06	Shared	High	0.001358	0.001146	43	62.59
K562 WT	FALSE	High	KLLNVDPDNV	[A].KLLNVDPDNV.[V]		0.00363627	0.00158564	1	1	3	P24522	P24522 [45-54]		Growth arrest and DNA damage-inducible protein GADD45 alpha OS=Homo sapiens (Human) OX=9606 GN=GADD45A PE=1 SV=1	0	1126.61	4.39198e+06		High	0.001358	0.00179	57	71.83
K562 WT	FALSE	High	FLLDGFPRTV	[G].FLLDGFPRTV.[R]		0.00424969	0.00158564	1	1	4	P54819	P54819 [96-105]		Adenylate kinase 2, mitochondrial OS=Homo sapiens (Human) OX=9606 GN=AK2 PE=1 SV=2	0	1164.64	7.21637e+06		High	0.001358	0.002082	54	108.71
K562 WT	FALSE	High	LLIEMEQRL	[K].LLIEMEQRL.[E]		0.0033058	0.00158564	1	1	1	P12277	P12277 [359-367]		Creatine kinase B-type OS=Homo sapiens (Human) OX=9606 GN=CKB PE=1 SV=1	0	1144.64	542844		High	0.001358	0.00164	41	93.33
K562 WT	FALSE	High	QLLDQVEQI	[R].QLLDQVEQI.[Q]		0.00403452	0.00158564	1	1	3	Q7Z7H5	Q7Z7H5 [162-170]		Transmembrane emp24 domain-containing protein 4 OS=Homo sapiens (Human) OX=9606 GN=TMED4 PE=1 SV=1	0	1085.58	5027739		High	0.001358	0.001983	51	95.43
K562 WT	FALSE	High	QLLDQIWRT	[A].QLLDQIWRT.[K]		0.00199993	0.00158564	1	1	1	Q9P2I0	Q9P2I0 [248-256]		Cleavage and polyadenylation specificity factor subunit 2 OS=Homo sapiens (Human) OX=9606 GN=CPSF2 PE=1 SV=2	0	1172.64	2.99631e+06		High	0.001302	0.001006	56	99.99
K562 WT	FALSE	High	ILRDTSEDL	[C].ILRDTSEDL.[R]		0.00201734	0.00158564	1	1	1	Q8WW24	Q8WW24 [273-281]		Tektin-4 OS=Homo sapiens (Human) OX=9606 GN=TEKT4 PE=1 SV=1	0	1061.55	347507		High	0.001358	0.001021	39	56.01
K562 WT	FALSE	High	YMEEIYHRI	[Q].YMEEIYHRI.[P]		0.00333456	0.00158564	1	1	4	P37268	P37268 [341-349]		Squalene synthase OS=Homo sapiens (Human) OX=9606 GN=FDFT1 PE=1 SV=1	0	1253.6	582166		High	0.001358	0.001644	40	69.85
K562 WT	FALSE	High	FIMEGTLTRV	[E].FIMEGTLTRV.[G]	1xOxidation [M3]	0.00316567	0.00158564	1	1	2	Q07889	Q07889 [444-453]		Son of sevenless homolog 1 OS=Homo sapiens (Human) OX=9606 GN=SOS1 PE=1 SV=1	0	1182.62	515490		High	0.001358	0.001569	53	72.3
K562 WT	FALSE	High	FIMEGTLTRV	[E].FIMEGTLTRV.[G]		0.00406961	0.00158564	1	1	1	Q07889	Q07889 [444-453]		Son of sevenless homolog 1 OS=Homo sapiens (Human) OX=9606 GN=SOS1 PE=1 SV=1	0	1166.62	698532		High	0.001358	0.001992	53	89.07
K562 WT	FALSE	High	EQQNQVLQTK	[L].EQQNQVLQTK.[W]		0.00360491	0.00158564	2	3	2	P35908; P04264	P35908 [200-209]; P04264 [202-211]		Keratin, type II cytoskeletal 2 epidermal OS=Homo sapiens (Human) OX=9606 GN=KRT2 PE=1 SV=2 Keratin, type II cytoskeletal 1 OS=Homo sapiens (Human) OX=9606 GN=KRT1 PE=1 SV=6	0	1215.63	111728	Shared	High	0.001358	0.001773	58	41.04
K562 WT	FALSE	High	FLKEYLHFV	[L].FLKEYLHFV.[K]		0.00410501	0.00158564	1	1	1	Q14511	Q14511 [458-466]		Enhancer of filamentation 1 OS=Homo sapiens (Human) OX=9606 GN=NEDD9 PE=1 SV=1	0	1195.65	428996		High	0.001358	0.002012	24	96.37
K562 WT	FALSE	High	KLLGSMEQV	[A].KLLGSMEQV.[S]	1xOxidation [M6]	0.0029794	0.00158564	1	1	5	Q96HW7	Q96HW7 [304-312]		Integrator complex subunit 4 OS=Homo sapiens (Human) OX=9606 GN=INTS4 PE=1 SV=2	0	1020.54	1.44307e+07		High	0.001358	0.001481	50	53.56
K562 WT	FALSE	High	RMATGLERMGA	[D].RMATGLERMGA.[N]	2xOxidation [M2; M9]	0.0036679	0.00158564	1	1	3	P52272	P52272 [550-560]		Heterogeneous nuclear ribonucleoprotein M OS=Homo sapiens (Human) OX=9606 GN=HNRNPM PE=1 SV=3	0	1224.58	651593		High	0.001358	0.001799	29	34.77
K562 WT	FALSE	High	KLTEDTRQL	[Y].KLTEDTRQL.[G]		0.00273214	0.00158564	1	1	4	Q9UK45	Q9UK45 [63-71]		U6 snRNA-associated Sm-like protein LSm7 OS=Homo sapiens (Human) OX=9606 GN=LSM7 PE=1 SV=1	0	1103.61	3.29856e+06		High	0.001358	0.001366	46	45.53
K562 WT	FALSE	High	LLHDQIEKL	[R].LLHDQIEKL.[S]		0.00225793	0.00158564	1	1	1	P12270	P12270 [1158-1166]		Nucleoprotein TPR OS=Homo sapiens (Human) OX=9606 GN=TPR PE=1 SV=3	0	1108.64		No Quan Values	High	0.001358	0.001131	23
K562 WT	FALSE	High	KLLPLVMAA	[C].KLLPLVMAA.[P]	1xOxidation [M7]	0.00386355	0.00158564	1	1	1	O75419	O75419 [487-495]		Cell division control protein 45 homolog OS=Homo sapiens (Human) OX=9606 GN=CDC45 PE=1 SV=1	0	971.596	718586		High	0.001358	0.001895	35	81.32
K562 WT	FALSE	High	YLPDIIKDQKA	[K].YLPDIIKDQKA.[Y]		0.00275591	0.00158564	1	1	4	O15355	O15355 [74-84]		Protein phosphatase 1G OS=Homo sapiens (Human) OX=9606 GN=PPM1G PE=1 SV=1	0	1303.73	1.93685e+06		High	0.001358	0.001373	25	69.32
K562 WT	FALSE	High	KLSEYEMSI	[V].KLSEYEMSI.[A]	1xOxidation [M7]	0.00410501	0.00158564	1	1	2	Q8NBU5	Q8NBU5 [68-76]		ATPase family AAA domain-containing protein 1 OS=Homo sapiens (Human) OX=9606 GN=ATAD1 PE=1 SV=1	0	1115.53	2.02795e+06		High	0.001358	0.002019	36	61.51
K562 WT	FALSE	High	FLLWDPTKV	[A].FLLWDPTKV.[P]		0.00324902	0.00158564	1	1	2	P30043	P30043 [113-121]		Flavin reductase (NADPH) OS=Homo sapiens (Human) OX=9606 GN=BLVRB PE=1 SV=3	0	1118.62	2.91798e+06		High	0.001358	0.001609	45	118.06
K562 WT	FALSE	High	WLIEDGKVVTV	[S].WLIEDGKVVTV.[H]		0.00339283	0.00158564	1	1	1	Q9Y266	Q9Y266 [233-243]		Nuclear migration protein nudC OS=Homo sapiens (Human) OX=9606 GN=NUDC PE=1 SV=1	0	1258.7	7.59132e+06		High	0.001358	0.001679	36	93.37
K562 WT	FALSE	High	SIIQRLLEV	[D].SIIQRLLEV.[R]		0.00214352	0.00158564	1	1	2	P36873	P36873 [11-19]		Serine/threonine-protein phosphatase PP1-gamma catalytic subunit OS=Homo sapiens (Human) OX=9606 GN=PPP1CC PE=1 SV=1	0	1070.66	8424336		High	0.001358	0.001079	35	116.68
K562 WT	FALSE	High	KLSELQLRV	[D].KLSELQLRV.[R]		0.00239914	0.00158564	1	1	6	Q9BVK6	Q9BVK6 [160-168]		Transmembrane emp24 domain-containing protein 9 OS=Homo sapiens (Human) OX=9606 GN=TMED9 PE=1 SV=2	0	1085.67	8.5832e+06		High	0.001358	0.001199	46	71.35
K562 WT	FALSE	High	KLSEIPLTL	[M].KLSEIPLTL.[H]		0.00280408	0.00158564	1	1	2	Q9UIG0	Q9UIG0 [677-685]		Tyrosine-protein kinase BAZ1B OS=Homo sapiens (Human) OX=9606 GN=BAZ1B PE=1 SV=2	0	1013.62	10275547		High	0.001358	0.001399	72	96.29
K562 WT	FALSE	High	AMMAKAEYL	[D].AMMAKAEYL.[C]	1xOxidation [M3]	0.00333456	0.00158564	1	1	3	Q15008	Q15008 [103-111]		26S proteasome non-ATPase regulatory subunit 6 OS=Homo sapiens (Human) OX=9606 GN=PSMD6 PE=1 SV=1	0	1043.49	533208		High	0.001358	0.001644	19	59.14
K562 WT	FALSE	High	FLMDFIHQV	[S].FLMDFIHQV.[G]		0.00308446	0.00158564	1	1	2	Q8WUM0	Q8WUM0 [610-618]		Nuclear pore complex protein Nup133 OS=Homo sapiens (Human) OX=9606 GN=NUP133 PE=1 SV=2	0	1149.58	37625872		High	0.001358	0.001532	41	115.36
K562 WT	FALSE	High	RLPPEGILHNV	[M].RLPPEGILHNV.[K]		0.0026163	0.00158564	1	1	12	Q5THJ4	Q5THJ4 [1845-1855]		Vacuolar protein sorting-associated protein 13D OS=Homo sapiens (Human) OX=9606 GN=VPS13D PE=1 SV=2	0	1244.71	774511		High	0.001358	0.001308	27	69.41
K562 WT	FALSE	High	KLWDIPNSKEI	[V].KLWDIPNSKEI.[L]		0.0028531	0.00158564	1	1	2	Q8TED0	Q8TED0 [147-157]		U3 small nucleolar RNA-associated protein 15 homolog OS=Homo sapiens (Human) OX=9606 GN=UTP15 PE=1 SV=3	0	1342.74	453170		High	0.001358	0.00142	28	82.87
K562 WT	FALSE	High	KLLEIDIDGV	[Y].KLLEIDIDGV.[F]		0.00410501	0.00158564	1	1	2	P09884	P09884 [1034-1043]		DNA polymerase alpha catalytic subunit OS=Homo sapiens (Human) OX=9606 GN=POLA1 PE=1 SV=2	0	1114.64	3.40288e+06		High	0.001358	0.002014	60	101.84
K562 WT	FALSE	High	FNEKSKEL	[W].FNEKSKEL.[T]		0.00257135	0.00158564	1	1	6	P13645	P13645 [340-347]		Keratin, type I cytoskeletal 10 OS=Homo sapiens (Human) OX=9606 GN=KRT10 PE=1 SV=6	0	994.52	3.61064e+06		High	0.001358	0.001288	47	40.74
K562 WT	FALSE	High	RLWNETVEL	[T].RLWNETVEL.[F]		0.00239914	0.00158564	1	1	3	Q8WUY9	Q8WUY9 [15-23]		DEP domain-containing protein 1B OS=Homo sapiens (Human) OX=9606 GN=DEPDC1B PE=1 SV=2	0	1159.61	16772265		High	0.001358	0.001199	49	91.6
K562 WT	FALSE	High	FMSSHIKSV	[Q].FMSSHIKSV.[H]	1xOxidation [M2]	0.00244108	0.00158564	1	1	1	Q86T24	Q86T24 [564-572]		Transcriptional regulator Kaiso OS=Homo sapiens (Human) OX=9606 GN=ZBTB33 PE=1 SV=2	0	1051.52	203468		High	0.001358	0.001226	34	42.54
K562 WT	FALSE	High	KLLDLETERILL	[Q].KLLDLETERILL.[T]		0.00223845	0.00158564	1	1	1	Q13439	Q13439 [827-838]		Golgin subfamily A member 4 OS=Homo sapiens (Human) OX=9606 GN=GOLGA4 PE=1 SV=1	0	1455.88		No Quan Values	High	0.001358	0.001127	35
K562 WT	FALSE	High	KLIDIKDTL	[M].KLIDIKDTL.[P]		0.00399973	0.00158564	1	1	1	Q9H7P6	Q9H7P6 [115-123]		Multivesicular body subunit 12B OS=Homo sapiens (Human) OX=9606 GN=MVB12B PE=1 SV=2	0	1058.65	406326		High	0.001358	0.001968	47	79.06
K562 WT	FALSE	High	YMLDLQKQL	[Q].YMLDLQKQL.[G]		0.0026852	0.00158564	1	1	1	Q9Y371	Q9Y371 [244-252]		Endophilin-B1 OS=Homo sapiens (Human) OX=9606 GN=SH3GLB1 PE=1 SV=1	0	1151.61	1.01457e+06		High	0.001358	0.00134	23	91.24
K562 WT	FALSE	High	FMNPHLISV	[E].FMNPHLISV.[R]		0.00282848	0.00158564	1	1	2	Q9UG01	Q9UG01 [435-443]		Intraflagellar transport protein 172 homolog OS=Homo sapiens (Human) OX=9606 GN=IFT172 PE=1 SV=2	0	1057.55	2.64125e+06		High	0.001358	0.001412	21	88.71
K562 WT	FALSE	High	RLWNMPENNGL	[G].RLWNMPENNGL.[H]		0.00342234	0.00158564	1	1	1	Q9UK59	Q9UK59 [301-311]		Lariat debranching enzyme OS=Homo sapiens (Human) OX=9606 GN=DBR1 PE=1 SV=2	0	1343.65	689921		High	0.001358	0.001691	56	88.11
K562 WT	FALSE	High	FMIDRDNSVF	[V].FMIDRDNSVF.[H]		0.0029537	0.00158564	1	1	1	O60942	O60942 [311-320]		mRNA-capping enzyme OS=Homo sapiens (Human) OX=9606 GN=RNGTT PE=1 SV=1	0	1243.58		No Quan Values	High	0.001358	0.001462	20
K562 WT	FALSE	High	RLWPKIQGL	[S].RLWPKIQGL.[F]		0.00259373	0.00158564	1	1	9	Q9NX09	Q9NX09 [184-192]		DNA damage-inducible transcript 4 protein OS=Homo sapiens (Human) OX=9606 GN=DDIT4 PE=1 SV=1	0	1110.68	35090994		High	0.001358	0.001301	39	84.67
K562 WT	FALSE	High	FLETNVPLL	[S].FLETNVPLL.[V]		0.00417672	0.00158564	2	2	2	P35221; P26232	P35221 [394-402]; P26232 [392-400]		Catenin alpha-1 OS=Homo sapiens (Human) OX=9606 GN=CTNNA1 PE=1 SV=1 Catenin alpha-2 OS=Homo sapiens (Human) OX=9606 GN=CTNNA2 PE=1 SV=5	0	1045.59	3.32568e+06	Shared	High	0.001358	0.002053	42	116.99
K562 WT	FALSE	High	LLLPPPPCPA	[L].LLLPPPPCPA.[H]	1xCysteinyl [C8]	0.00244108	0.00158564	1	1	10	Q9BTY2	Q9BTY2 [19-28]	Q9BTY2 1xCysteinyl [C26]	Plasma alpha-L-fucosidase OS=Homo sapiens (Human) OX=9606 GN=FUCA2 PE=1 SV=2	0	1136.58	9.73222e+06		High	0.001358	0.001222	40	84.68
K562 WT	FALSE	High	FLFDKPVSPL	[H].FLFDKPVSPL.[L]		0.00219998	0.00158564	2	4	1	P12277; P12532	P12277 [192-201]; P12532 [225-234]		Creatine kinase B-type OS=Homo sapiens (Human) OX=9606 GN=CKB PE=1 SV=1 Creatine kinase U-type, mitochondrial OS=Homo sapiens (Human) OX=9606 GN=CKMT1B PE=1 SV=1	0	1162.65	218875	Shared	High	0.001358	0.001103	42	103.58
K562 WT	FALSE	High	KLIDIQEKI	[K].KLIDIQEKI.[Q]		0.00345212	0.00158564	1	1	1	Q15154	Q15154 [755-763]		Pericentriolar material 1 protein OS=Homo sapiens (Human) OX=9606 GN=PCM1 PE=1 SV=5	0	1099.67	628314		High	0.001358	0.001704	31	70.76
K562 WT	FALSE	High	YLDKFFTLV	[P].YLDKFFTLV.[H]		0.0036679	0.00158564	1	1	1	Q96HP0	Q96HP0 [723-731]		Dedicator of cytokinesis protein 6 OS=Homo sapiens (Human) OX=9606 GN=DOCK6 PE=1 SV=3	0	1145.62	863167		High	0.001358	0.001799	42	118.93
K562 WT	FALSE	High	YLMEGSYNKV	[Q].YLMEGSYNKV.[F]		0.00303147	0.00158564	1	1	3	P48556	P48556 [235-244]		26S proteasome non-ATPase regulatory subunit 8 OS=Homo sapiens (Human) OX=9606 GN=PSMD8 PE=1 SV=2	0	1203.57	1.30684e+06		High	0.001358	0.001504	57	68.22
K562 WT	FALSE	High	KLYAGLKEL	[D].KLYAGLKEL.[A]		0.00322099	0.00158564	1	1	1	O15020	O15020 [1674-1682]		Spectrin beta chain, non-erythrocytic 2 OS=Homo sapiens (Human) OX=9606 GN=SPTBN2 PE=1 SV=3	0	1034.62	430652		High	0.001358	0.001598	41	66.61
K562 WT	FALSE	High	KLLDFGSLSNLQV	[L].KLLDFGSLSNLQV.[T]		0.00421305	0.00158564	1	1	1	P08708	P08708 [107-119]		40S ribosomal protein S17 OS=Homo sapiens (Human) OX=9606 GN=RPS17 PE=1 SV=2	0	1433.8	175701		High	0.001358	0.002067	69	116.38
K562 WT	FALSE	High	KLLDLSDSTSV	[A].KLLDLSDSTSV.[A]		0.00443772	0.00158564	1	1	2	Q13464	Q13464 [1093-1103]		Rho-associated protein kinase 1 OS=Homo sapiens (Human) OX=9606 GN=ROCK1 PE=1 SV=1	0	1177.63	891766		High	0.001358	0.002159	68	79.53
K562 WT	FALSE	High	KLLDFGSLSNL	[L].KLLDFGSLSNL.[Q]		0.00266204	0.00158564	1	1	2	P08708	P08708 [107-117]		40S ribosomal protein S17 OS=Homo sapiens (Human) OX=9606 GN=RPS17 PE=1 SV=2	0	1206.67	1579979		High	0.001358	0.001333	67	112.68
K562 WT	FALSE	High	KIIDEDGLLNL	[T].KIIDEDGLLNL.[I]		0.00225793	0.00158564	1	1	2	P35251	P35251 [468-478]		Replication factor C subunit 1 OS=Homo sapiens (Human) OX=9606 GN=RFC1 PE=1 SV=4	0	1242.69	6131411		High	0.001358	0.001133	55	101.95
K562 WT	FALSE	High	ALVDHLNVGV	[E].ALVDHLNVGV.[A]		0.0026163	0.00158564	1	1	1	P78537	P78537 [65-74]		Biogenesis of lysosome-related organelles complex 1 subunit 1 OS=Homo sapiens (Human) OX=9606 GN=BLOC1S1 PE=1 SV=2	0	1036.58	3.00728e+06		High	0.001358	0.001309	35	82.41
K562 WT	FALSE	High	ALVDQLWKL	[E].ALVDQLWKL.[M]		0.00316567	0.00158564	1	1	1	Q6P1X5	Q6P1X5 [948-956]		Transcription initiation factor TFIID subunit 2 OS=Homo sapiens (Human) OX=9606 GN=TAF2 PE=1 SV=3	0	1085.64	1.39373e+06		High	0.001358	0.001563	53	116.23
K562 WT	FALSE	High	FSKEAGDEEI	[T].FSKEAGDEEI.[-]		0.00333456	0.00158564	1	1	2	P80370	P80370 [374-383]		Protein delta homolog 1 OS=Homo sapiens (Human) OX=9606 GN=DLK1 PE=1 SV=3	0	1124.51	2.21739e+06		High	0.001358	0.001643	37	51.78
K562 WT	FALSE	High	YLSELSEHV	[N].YLSELSEHV.[K]		0.00414071	0.00158564	1	1	1	Q07960	Q07960 [191-199]		Rho GTPase-activating protein 1 OS=Homo sapiens (Human) OX=9606 GN=ARHGAP1 PE=1 SV=1	0	1076.53	400823		High	0.001358	0.002034	21	71.92
K562 WT	FALSE	High	SLYDQAEKL	[Y].SLYDQAEKL.[V]		0.00300533	0.00158564	1	1	2	O43242	O43242 [262-270]		26S proteasome non-ATPase regulatory subunit 3 OS=Homo sapiens (Human) OX=9606 GN=PSMD3 PE=1 SV=2	0	1066.54	1.13299e+06		High	0.001358	0.00149	49	72.84
K562 WT	FALSE	High	SLWSLTHLTAL	[AT].SLWSLTHLTAL.[H]		0.00351244	0.00158564	1	2	1	Q9ULM6	Q9ULM6 [46-56]		CCR4-NOT transcription complex subunit 6 OS=Homo sapiens (Human) OX=9606 GN=CNOT6 PE=1 SV=2	0	1241.69	232387		High	0.001358	0.001737	27	120.69
K562 WT	FALSE	High	RLLKSKLYL	[Y].RLLKSKLYL.[-]		0.00324902	0.00158564	1	1	4	P10620	P10620 [147-155]		Microsomal glutathione S-transferase 1 OS=Homo sapiens (Human) OX=9606 GN=MGST1 PE=1 SV=1	0	1133.74	4742977		High	0.001358	0.001614	43	60.72
K562 WT	FALSE	High	RLWDLTTGTTT	[L].RLWDLTTGTTT.[R]		0.00421305	0.00158564	1	1	2	P63244	P63244 [88-98]		Receptor of activated protein C kinase 1 OS=Homo sapiens (Human) OX=9606 GN=RACK1 PE=1 SV=3	0	1264.65	1.48715e+06		High	0.001358	0.002056	40	82.82
K562 WT	FALSE	High	LLFERELHSV	[V].LLFERELHSV.[H]		0.00219998	0.00158564	1	1	1	Q6NUQ1	Q6NUQ1 [406-415]		RAD50-interacting protein 1 OS=Homo sapiens (Human) OX=9606 GN=RINT1 PE=1 SV=1	0	1242.68	221755		High	0.001358	0.001109	24	83.4
HRD1 KO +WT	FALSE	High	NMVAKVDEV	[E].NMVAKVDEV.[K]		0.0134071	0.00323761	1	1	2	P62906	P62906 [143-151]		60S ribosomal protein L10a OS=Homo sapiens (Human) OX=9606 GN=RPL10A PE=1 SV=2	0	1004.51	4.61061e+06		High	0.002649	0.005505	23	58
K562 WT	FALSE	High	KLIANNTTV	[L].KLIANNTTV.[E]		0.00305785	0.00158564	1	1	2	O96019	O96019 [379-387]		Actin-like protein 6A OS=Homo sapiens (Human) OX=9606 GN=ACTL6A PE=1 SV=1	0	973.568	1.42546e+07		High	0.001358	0.001519	92	50.25
K562 WT	FALSE	High	RLWDLYKKV	[Y].RLWDLYKKV.[K]		0.00333456	0.00158564	1	1	1	Q49AN0	Q49AN0 [287-295]		Cryptochrome-2 OS=Homo sapiens (Human) OX=9606 GN=CRY2 PE=1 SV=2	0	1220.71	634889		High	0.001358	0.001646	31	75.71
K562 WT	FALSE	High	SLWDTSPSYIDKL	[L].SLWDTSPSYIDKL.[V]		0.00235792	0.00158564	1	1	1	O14757	O14757 [326-338]		Serine/threonine-protein kinase Chk1 OS=Homo sapiens (Human) OX=9606 GN=CHEK1 PE=1 SV=2	0	1524.76		No Quan Values	High	0.001358	0.001186	24
K562 WT	FALSE	High	YLSEDVFQHAV	[T].YLSEDVFQHAV.[V]		0.00360491	0.00158564	1	1	1	Q9UIQ6	Q9UIQ6 [562-572]		Leucyl-cystinyl aminopeptidase OS=Homo sapiens (Human) OX=9606 GN=LNPEP PE=1 SV=3	0	1307.63		No Quan Values	High	0.001358	0.001778	39
K562 WT	FALSE	High	TLVYHVVGV	[N].TLVYHVVGV.[D]		0.00322099	0.00158564	1	1	5	Q15393	Q15393 [165-173]		Splicing factor 3B subunit 3 OS=Homo sapiens (Human) OX=9606 GN=SF3B3 PE=1 SV=4	0	986.567	4.00513e+07		High	0.001358	0.0016	29	78.55
K562 WT	FALSE	High	ALWEKNTHL	[E].ALWEKNTHL.[E]		0.00439946	0.00158564	1	1	3	Q9BV73	Q9BV73 [656-664]		Centrosome-associated protein CEP250 OS=Homo sapiens (Human) OX=9606 GN=CEP250 PE=1 SV=2	0	1111.59	1.36777e+06		High	0.001358	0.002156	31	61.88
K562 WT	FALSE	High	ALWERIEGV	[D].ALWERIEGV.[R]		0.00403452	0.00158564	1	1	2	Q9BWT7	Q9BWT7 [26-34]		Caspase recruitment domain-containing protein 10 OS=Homo sapiens (Human) OX=9606 GN=CARD10 PE=1 SV=2	0	1072.58	1.00217e+07		High	0.001358	0.001981	34	92.85
K562 WT	FALSE	High	FLEKLLPPV	[E].FLEKLLPPV.[-]		0.00369981	0.00158564	1	1	3	O95372	O95372 [223-231]		Acyl-protein thioesterase 2 OS=Homo sapiens (Human) OX=9606 GN=LYPLA2 PE=1 SV=1	0	1055.65	9620611		High	0.001358	0.001819	32	104.62
K562 WT	FALSE	High	FLFDPKKLSV	[Y].FLFDPKKLSV.[E]		0.00214352	0.00158564	1	1	2	O60610	O60610 [1122-1131]		Protein diaphanous homolog 1 OS=Homo sapiens (Human) OX=9606 GN=DIAPH1 PE=1 SV=2	0	1193.69	1.16449e+06		High	0.001358	0.001077	34	97.71
K562 WT	FALSE	High	KLISVEDLWKA	[D].KLISVEDLWKA.[W]		0.0020349	0.00158564	1	1	1	Q13586	Q13586 [113-123]		Stromal interaction molecule 1 OS=Homo sapiens (Human) OX=9606 GN=STIM1 PE=1 SV=3	0	1301.75	324495		High	0.001358	0.001025	21	100.04
K562 WT	FALSE	High	ILFYVEHQA	[Y].ILFYVEHQA.[K]		0.00212502	0.00158564	1	1	1	Q9Y6I4	Q9Y6I4 [505-513]		Ubiquitin carboxyl-terminal hydrolase 3 OS=Homo sapiens (Human) OX=9606 GN=USP3 PE=1 SV=2	0	1119.58	255000		High	0.001358	0.001074	56	80.92
K562 WT	FALSE	High	FLWDEGFHQL	[G].FLWDEGFHQL.[V]		0.0028531	0.00158564	1	1	1	Q13724	Q13724 [448-457]		Mannosyl-oligosaccharide glucosidase OS=Homo sapiens (Human) OX=9606 GN=MOGS PE=1 SV=5	0	1291.61	575685		High	0.001358	0.001418	36	115.5
K562 WT	FALSE	High	QLQDLKNQHL	[A].QLQDLKNQHL.[A]		0.00277989	0.00158564	1	1	2	Q14683	Q14683 [869-878]		Structural maintenance of chromosomes protein 1A OS=Homo sapiens (Human) OX=9606 GN=SMC1A PE=1 SV=2	0	1236.67	454876		High	0.001358	0.00139	49	54.6
K562 WT	FALSE	High	YLYQEGNNGPHL	[A].YLYQEGNNGPHL.[I]		0.00275591	0.00158564	1	1	1	Q9H4L7	Q9H4L7 [538-549]		SWI/SNF-related matrix-associated actin-dependent regulator of chromatin subfamily A containing DEAD/H box 1 OS=Homo sapiens (Human) OX=9606 GN=SMARCAD1 PE=1 SV=2	0	1404.65		No Quan Values	High	0.001358	0.001372	36
K562 WT	FALSE	High	LLGPPPVGV	[S].LLGPPPVGV.[P]		0.00399973	0.00158564	1	1	28	Q9ULV3	Q9ULV3 [159-167]		Cip1-interacting zinc finger protein OS=Homo sapiens (Human) OX=9606 GN=CIZ1 PE=1 SV=2	0	848.524	62808551		High	0.001358	0.001967	44	89.14
K562 WT	FALSE	High	KLWEMDNMLI	[S].KLWEMDNMLI.[Q]		0.00421305	0.00158564	1	2	1	Q9Y605	Q9Y605 [56-65]		MORF4 family-associated protein 1 OS=Homo sapiens (Human) OX=9606 GN=MRFAP1 PE=1 SV=1	0	1292.64	695566		High	0.001358	0.002068	52	116.92
K562 WT	FALSE	High	LMAEMGVHSV	[L].LMAEMGVHSV.[A]	2xOxidation [M2; M5]	0.00303147	0.00158564	1	1	1	Q9NWZ5	Q9NWZ5 [485-494]		Uridine-cytidine kinase-like 1 OS=Homo sapiens (Human) OX=9606 GN=UCKL1 PE=1 SV=2	0	1105.5	141420		High	0.001358	0.001509	29	47.91
K562 WT	FALSE	High	FLTDSNNIKEV	[M].FLTDSNNIKEV.[L]		0.00348215	0.00158564	1	1	2	Q15046	Q15046 [557-567]		Lysine--tRNA ligase OS=Homo sapiens (Human) OX=9606 GN=KARS1 PE=1 SV=3	0	1279.65	2318595		High	0.001358	0.001725	33	69.29
K562 WT	FALSE	High	YLQTILKEL	[D].YLQTILKEL.[Q]		0.00421305	0.00158564	1	1	2	Q96HM7	Q96HM7 [101-109]		PC-esterase domain-containing protein 1B OS=Homo sapiens (Human) OX=9606 GN=PCED1B PE=1 SV=1	0	1120.66	5436193		High	0.001358	0.002058	45	104.89
K562 WT	FALSE	High	RLISLTDENAL	[I].RLISLTDENAL.[S]		0.00417672	0.00158564	1	1	1	P14625	P14625 [116-126]		Endoplasmin OS=Homo sapiens (Human) OX=9606 GN=HSP90B1 PE=1 SV=1	0	1244.68	94839.6		High	0.001358	0.002037	38	85.38
K562 WT	FALSE	High	RLNKVIKSV	[N].RLNKVIKSV.[G]		0.00383023	0.00158564	1	1	3	Q16531	Q16531 [1057-1065]		DNA damage-binding protein 1 OS=Homo sapiens (Human) OX=9606 GN=DDB1 PE=1 SV=1	0	1056.69	1.34086e+06		High	0.001358	0.001874	41	41.52
K562 WT	FALSE	High	RLNEKNYEL	[V].RLNEKNYEL.[L]		0.0020349	0.00158564	1	1	10	Q9UI12	Q9UI12 [382-390]		V-type proton ATPase subunit H OS=Homo sapiens (Human) OX=9606 GN=ATP6V1H PE=1 SV=1	0	1178.62	7.43117e+06		High	0.001358	0.001031	35	52.45
K562 WT	FALSE	High	KIWDPVHRV	[E].KIWDPVHRV.[A]		0.00237844	0.00158564	1	1	9	P29144	P29144 [136-144]		Tripeptidyl-peptidase 2 OS=Homo sapiens (Human) OX=9606 GN=TPP2 PE=1 SV=4	0	1149.65	4.96634e+06		High	0.001358	0.001197	44	56.31
K562 WT	FALSE	High	RLAEINREFL	[R].RLAEINREFL.[C]		0.00403452	0.00158564	1	1	2	Q9BQI0	Q9BQI0 [25-34]		Allograft inflammatory factor 1-like OS=Homo sapiens (Human) OX=9606 GN=AIF1L PE=1 SV=1	0	1260.71	541383		High	0.001358	0.001976	35	75.4
K562 WT	FALSE	High	FISPFGHGL	[Y].FISPFGHGL.[RK]		0.00324902	0.00158564	2	3	1	Q99719; Q15019	Q99719 [159-167]; Q15019 [152-160]		Septin-5 OS=Homo sapiens (Human) OX=9606 GN=SEPTIN5 PE=1 SV=1 Septin-2 OS=Homo sapiens (Human) OX=9606 GN=SEPTIN2 PE=1 SV=1	0	974.509	275016	Shared	High	0.001358	0.001613	50	98.58
K562 WT	FALSE	High	AMFERIVKA	[D].AMFERIVKA.[D]		0.0029794	0.00158564	1	1	2	P13861	P13861 [154-162]		cAMP-dependent protein kinase type II-alpha regulatory subunit OS=Homo sapiens (Human) OX=9606 GN=PRKAR2A PE=1 SV=2	0	1064.59	2.1403e+06		High	0.001358	0.001483	29	63.44
K562 WT	FALSE	High	YLATLTEKM	[S].YLATLTEKM.[V]	1xOxidation [M9]	0.00199993	0.00158564	1	1	3	Q6PCD5	Q6PCD5 [759-767]		E3 ubiquitin-protein ligase RFWD3 OS=Homo sapiens (Human) OX=9606 GN=RFWD3 PE=1 SV=3	0	1085.55	327240		High	0.001302	0.001011	34	57.1
K562 WT	FALSE	High	YLASNSIREA	[C].YLASNSIREA.[M]		0.00443772	0.00158564	1	1	3	Q9UJX3	Q9UJX3 [417-426]		Anaphase-promoting complex subunit 7 OS=Homo sapiens (Human) OX=9606 GN=ANAPC7 PE=1 SV=4	0	1123.57	527259		High	0.001358	0.002165	53	53.11
K562 WT	FALSE	High	YIDDVFHAL	[Y].YIDDVFHAL.[V]		0.00421305	0.00158564	1	1	1	Q92963	Q92963 [170-178]		GTP-binding protein Rit1 OS=Homo sapiens (Human) OX=9606 GN=RIT1 PE=1 SV=1	0	1092.54	1.43471e+06		High	0.001358	0.002067	31	103.41
K562 WT	FALSE	High	TLYERGFENI	[S].TLYERGFENI.[M]		0.00237844	0.00158564	1	1	1	Q6NUQ4	Q6NUQ4 [58-67]		Transmembrane protein 214 OS=Homo sapiens (Human) OX=9606 GN=TMEM214 PE=1 SV=2	0	1241.62	658318		High	0.001358	0.001193	20	80.79
K562 WT	FALSE	High	SLNFRDIML	[A].SLNFRDIML.[A]		0.0020349	0.00158564	1	1	1	P49327	P49327 [1570-1578]		Fatty acid synthase OS=Homo sapiens (Human) OX=9606 GN=FASN PE=1 SV=3	0	1108.58	804354		High	0.001358	0.001023	28	111.07
K562 WT	FALSE	High	SLNFRDIML	[A].SLNFRDIML.[A]	1xOxidation [M8]	0.0033058	0.00158564	1	1	2	P49327	P49327 [1570-1578]		Fatty acid synthase OS=Homo sapiens (Human) OX=9606 GN=FASN PE=1 SV=3	0	1124.58	1.17066e+06		High	0.001358	0.001634	27	102.3
K562 WT	FALSE	High	RLLPELRDWGV	[H].RLLPELRDWGV.[A]		0.002181	0.00158564	1	1	1	Q96G46	Q96G46 [449-459]		tRNA-dihydrouridine(47) synthase [NAD(P)(+)]-like OS=Homo sapiens (Human) OX=9606 GN=DUS3L PE=1 SV=2	0	1353.76	203880		High	0.001358	0.001097	19	102.14
K562 WT	FALSE	High	SLHDMKTVV	[N].SLHDMKTVV.[K]	1xOxidation [M5]	0.00216218	0.00158564	1	1	3	Q9Y4A5	Q9Y4A5 [2963-2971]		Transformation/transcription domain-associated protein OS=Homo sapiens (Human) OX=9606 GN=TRRAP PE=1 SV=3	0	1045.53	705597		High	0.001358	0.001092	41	40.1
K562 WT	FALSE	High	FLFGEEPSKL	[L].FLFGEEPSKL.[D]		0.00282848	0.00158564	1	1	3	Q86XL3	Q86XL3 [825-834]		Ankyrin repeat and LEM domain-containing protein 2 OS=Homo sapiens (Human) OX=9606 GN=ANKLE2 PE=1 SV=4	0	1166.61	5289649		High	0.001358	0.001404	37	95.66
K562 WT	FALSE	High	KLLDLSSNQLI	[V].KLLDLSSNQLI.[D]		0.00369981	0.00158564	1	1	1	Q15813	Q15813 [255-265]		Tubulin-specific chaperone E OS=Homo sapiens (Human) OX=9606 GN=TBCE PE=1 SV=1	0	1243.73		No Quan Values	High	0.001358	0.001814	56
K562 WT	FALSE	High	FLFGEVHKA	[L].FLFGEVHKA.[L]		0.00259373	0.00158564	1	1	7	Q7L590	Q7L590 [333-341]		Protein MCM10 homolog OS=Homo sapiens (Human) OX=9606 GN=MCM10 PE=1 SV=2	0	1047.56	3.5044e+07		High	0.001358	0.001299	42	67.68
K562 WT	FALSE	High	KLLDMVGKV	[G].KLLDMVGKV.[Q]	1xOxidation [M5]	0.00424969	0.00158564	1	1	4	Q15382	Q15382 [102-110]		GTP-binding protein Rheb OS=Homo sapiens (Human) OX=9606 GN=RHEB PE=1 SV=1	0	1018.6	3.2415e+06		High	0.001358	0.002079	29	60.02
K562 WT	FALSE	High	YLMEVTHDL	[Q].YLMEVTHDL.[R]	1xOxidation [M3]	0.00233757	0.00158564	1	1	3	Q9P2J5	Q9P2J5 [901-909]		Leucine--tRNA ligase, cytoplasmic OS=Homo sapiens (Human) OX=9606 GN=LARS1 PE=1 SV=2	0	1136.53	6907194		High	0.001358	0.00117	42	70.53
K562 WT	FALSE	High	KMWDPHNDPNA	[L].KMWDPHNDPNA.[Q]	1xOxidation [M2]	0.00233757	0.00158564	1	1	4	P08621	P08621 [87-97]		U1 small nuclear ribonucleoprotein 70 kDa OS=Homo sapiens (Human) OX=9606 GN=SNRNP70 PE=1 SV=2	0	1340.57	2.30869e+06		High	0.001358	0.001176	30	42.97
K562 WT	FALSE	High	SLLDLEQKL	[L].SLLDLEQKL.[K]		0.00376445	0.00158564	1	1	2	P56589	P56589 [201-209]		Peroxisomal biogenesis factor 3 OS=Homo sapiens (Human) OX=9606 GN=PEX3 PE=1 SV=1	0	1058.61	16434822		High	0.001358	0.00185	58	101.4
K562 WT	FALSE	High	FLYQRLVVGA	[G].FLYQRLVVGA.[K]		0.0036679	0.00158564	1	1	1	P20645	P20645 [208-217]		Cation-dependent mannose-6-phosphate receptor OS=Homo sapiens (Human) OX=9606 GN=M6PR PE=1 SV=1	0	1165.67	1.43844e+06		High	0.001358	0.001804	27	91.89
K562 WT	FALSE	High	YLDEYIARM	[C].YLDEYIARM.[V]		0.00233757	0.00158564	1	1	1	P49815	P49815 [190-198]		Tuberin OS=Homo sapiens (Human) OX=9606 GN=TSC2 PE=1 SV=2	0	1173.56	879508		High	0.001358	0.001169	53	91.02
K562 WT	FALSE	High	YLDEQIKKV	[E].YLDEQIKKV.[S]		0.00252718	0.00158564	1	1	4	Q9H1H9	Q9H1H9 [1108-1116]		Kinesin-like protein KIF13A OS=Homo sapiens (Human) OX=9606 GN=KIF13A PE=1 SV=2	0	1135.64	4.40599e+06		High	0.001358	0.001259	15	53.91
K562 WT	FALSE	High	KLWEVSSGELLL	[V].KLWEVSSGELLL.[S]		0.00424969	0.00158564	1	1	1	Q9BV38	Q9BV38 [199-210]		WD repeat-containing protein 18 OS=Homo sapiens (Human) OX=9606 GN=WDR18 PE=1 SV=2	0	1373.77	745483		High	0.001358	0.002077	79	114.19
K562 WT	FALSE	High	FLYDDNQRV	[K].FLYDDNQRV.[E]		0.00199993	0.00158564	2	2	4	P11388; Q02880	P11388 [828-836]; Q02880 [849-857]		DNA topoisomerase 2-alpha OS=Homo sapiens (Human) OX=9606 GN=TOP2A PE=1 SV=3 DNA topoisomerase 2-beta OS=Homo sapiens (Human) OX=9606 GN=TOP2B PE=1 SV=3	0	1169.56	5.34093e+06	Shared	High	0.001302	0.001007	54	67.43
K562 WT	FALSE	High	RLLQQNTQL	[T].RLLQQNTQL.[K]		0.0033058	0.00158564	1	1	3	Q01664	Q01664 [105-113]		Transcription factor AP-4 OS=Homo sapiens (Human) OX=9606 GN=TFAP4 PE=1 SV=2	0	1113.64	2.32948e+06		High	0.001358	0.001631	51	59.14
K562 WT	FALSE	High	KLLDTMVDTFL	[V].KLLDTMVDTFL.[Q]		0.00327728	0.00158564	1	1	2	Q6P1K2	Q6P1K2 [36-46]		Polyamine-modulated factor 1 OS=Homo sapiens (Human) OX=9606 GN=PMF1 PE=1 SV=2	0	1295.69	3756047		High	0.001358	0.001622	69	123.67
K562 WT	FALSE	High	QLQDRVYAL	[A].QLQDRVYAL.[Q]		0.00319321	0.00158564	1	1	2	Q96DC7	Q96DC7 [478-486]		Transmembrane and coiled-coil domain-containing protein 6 OS=Homo sapiens (Human) OX=9606 GN=TMCO6 PE=1 SV=2	0	1105.6	2.49005e+06		High	0.001358	0.001582	33	73.09
K562 WT	FALSE	High	FLWTEQAHTV	[T].FLWTEQAHTV.[T]		0.0036679	0.00158564	1	1	2	P48357	P48357 [703-712]		Leptin receptor OS=Homo sapiens (Human) OX=9606 GN=LEPR PE=1 SV=2	0	1231.61	736087		High	0.001358	0.001805	51	86.86
K562 WT	FALSE	High	FLYNLTLQRA	[M].FLYNLTLQRA.[T]		0.00313836	0.00158564	1	1	1	Q15393	Q15393 [2-11]		Splicing factor 3B subunit 3 OS=Homo sapiens (Human) OX=9606 GN=SF3B3 PE=1 SV=4	0	1238.69	235084		High	0.001358	0.001552	51	94.77
K562 WT	FALSE	High	YLNDFTHEI	[D].YLNDFTHEI.[P]		0.0033058	0.00158564	1	1	2	Q9H5V7	Q9H5V7 [211-219]		Zinc finger protein Pegasus OS=Homo sapiens (Human) OX=9606 GN=IKZF5 PE=1 SV=1	0	1151.54	2.21369e+06		High	0.001358	0.001639	36	85.94
K562 WT	FALSE	High	HLLNESPML	[Y].HLLNESPML.[E]		0.00406961	0.00158564	1	1	4	Q92621	Q92621 [808-816]		Nuclear pore complex protein Nup205 OS=Homo sapiens (Human) OX=9606 GN=NUP205 PE=1 SV=3	0	1053.54	7.27347e+06		High	0.001358	0.001992	36	78.92
K562 WT	FALSE	High	GLIDIENPNRVA	[E].GLIDIENPNRVA.[Q]		0.00376445	0.00158564	1	1	2	Q13442	Q13442 [79-90]		28 kDa heat- and acid-stable phosphoprotein OS=Homo sapiens (Human) OX=9606 GN=PDAP1 PE=1 SV=1	0	1310.71	744636		High	0.001358	0.001844	26	79.85
K562 WT	FALSE	High	VMFKEPVEV	[R].VMFKEPVEV.[L]		0.00223845	0.00158564	1	1	1	Q9BX70	Q9BX70 [451-459]		BTB/POZ domain-containing protein 2 OS=Homo sapiens (Human) OX=9606 GN=BTBD2 PE=1 SV=1	0	1077.56	2327197		High	0.001358	0.001129	25	80.19
K562 WT	FALSE	High	GMYGKIAVMEL	[V].GMYGKIAVMEL.[F]	2xOxidation [M2; M9]	0.00282848	0.00158564	1	1	3	Q16531	Q16531 [56-66]		DNA damage-binding protein 1 OS=Homo sapiens (Human) OX=9606 GN=DDB1 PE=1 SV=1	0	1243.61	2.42035e+06		High	0.001358	0.00141	29	74.79
K562 WT	FALSE	High	MLDNSFERL	[A].MLDNSFERL.[L]	1xOxidation [M1]	0.00227759	0.00158564	1	1	1	Q96D70	Q96D70 [212-220]		R3H domain-containing protein 4 OS=Homo sapiens (Human) OX=9606 GN=R3HDM4 PE=1 SV=3	0	1140.54	325981		High	0.001358	0.001143	43	76.03
K562 WT	FALSE	High	TVIRDPPSI	[P].TVIRDPPSI.[T]		0.002181	0.00158564	1	1	3	Q13112	Q13112 [444-452]		Chromatin assembly factor 1 subunit B OS=Homo sapiens (Human) OX=9606 GN=CHAF1B PE=1 SV=1	0	997.568	1.65412e+06		High	0.001358	0.001098	44	63.18
K562 WT	FALSE	High	GLGGGYGGASGMGGITAV	[G].GLGGGYGGASGMGGITAV.[T]		0.003543	0.00158564	1	1	1	P05787	P05787 [49-66]		Keratin, type II cytoskeletal 8 OS=Homo sapiens (Human) OX=9606 GN=KRT8 PE=1 SV=7	0	1481.71		No Quan Values	High	0.001358	0.001745	30
K562 WT	FALSE	High	TMIDFPQMV	[I].TMIDFPQMV.[S]		0.00322099	0.00158564	1	1	2	Q9BVS4	Q9BVS4 [243-251]		Serine/threonine-protein kinase RIO2 OS=Homo sapiens (Human) OX=9606 GN=RIOK2 PE=1 SV=2	0	1081.51	1.83376e+06		High	0.001358	0.001596	35	116.54
K562 WT	FALSE	High	VLMPWIHEL	[A].VLMPWIHEL.[P]	1xOxidation [M3]	0.00383023	0.00158564	1	1	1	Q9C000	Q9C000 [116-124]		NACHT, LRR and PYD domains-containing protein 1 OS=Homo sapiens (Human) OX=9606 GN=NLRP1 PE=1 SV=1	0	1153.61	420582		High	0.001358	0.001884	28	101.4
K562 WT	FALSE	High	ALFSKAEEQLL	[K].ALFSKAEEQLL.[S]		0.00339283	0.00158564	1	1	1	Q96EZ8	Q96EZ8 [207-217]		Microspherule protein 1 OS=Homo sapiens (Human) OX=9606 GN=MCRS1 PE=1 SV=1	0	1248.68	406309		High	0.001358	0.001676	37	97.89
K562 WT	FALSE	High	VLVEDSNNHHL	[G].VLVEDSNNHHL.[M]		0.00351244	0.00158564	1	1	3	O96006	O96006 [374-384]		Zinc finger BED domain-containing protein 1 OS=Homo sapiens (Human) OX=9606 GN=ZBED1 PE=1 SV=1	0	1276.63	1.91166e+06		High	0.001358	0.001734	50	48.74
K562 WT	FALSE	High	KVLSKEFHL	[N].KVLSKEFHL.[N]		0.00205261	0.00158564	1	1	11	Q01105	Q01105 [150-158]		Protein SET OS=Homo sapiens (Human) OX=9606 GN=SET PE=1 SV=3	0	1100.65	1.63811e+07		High	0.001358	0.001038	38	58.33
K562 WT	FALSE	High	MLDNSFERL	[A].MLDNSFERL.[L]		0.00259373	0.00158564	1	1	1	Q96D70	Q96D70 [212-220]		R3H domain-containing protein 4 OS=Homo sapiens (Human) OX=9606 GN=R3HDM4 PE=1 SV=3	0	1124.54	229731		High	0.001358	0.001292	52	83.34
K562 WT	FALSE	High	VSQVGKEL	[L].VSQVGKEL.[L]		0.00333456	0.00158564	1	1	3	Q9NX09	Q9NX09 [124-131]		DNA damage-inducible transcript 4 protein OS=Homo sapiens (Human) OX=9606 GN=DDIT4 PE=1 SV=1	0	859.488	1.9313e+07		High	0.001358	0.001646	39	46.7
K562 WT	FALSE	High	ILDAGGHNV	[G].ILDAGGHNV.[T]		0.00369981	0.00158564	1	1	3	Q99460	Q99460 [736-744]		26S proteasome non-ATPase regulatory subunit 1 OS=Homo sapiens (Human) OX=9606 GN=PSMD1 PE=1 SV=2	0	895.463	2.22116e+07		High	0.001358	0.001828	43	49.99
K562 WT	FALSE	High	SAIDRIFTL	[D].SAIDRIFTL.[G]		0.00351244	0.00158564	1	1	1	Q86TU7	Q86TU7 [403-411]		Actin-histidine N-methyltransferase OS=Homo sapiens (Human) OX=9606 GN=SETD3 PE=1 SV=1	0	1035.58	5.91144e+06		High	0.001358	0.001734	41	107.7
K562 WT	FALSE	High	VLVDRTIYI	[A].VLVDRTIYI.[S]		0.00351244	0.00158564	1	1	1	P52758	P52758 [25-33]		2-iminobutanoate/2-iminopropanoate deaminase OS=Homo sapiens (Human) OX=9606 GN=RIDA PE=1 SV=1	0	1091.65	14375682		High	0.001358	0.001728	43	88.18
K562 WT	FALSE	High	HLDDCLRHV	[K].HLDDCLRHV.[S]	1xCysteinyl [C5]	0.00443772	0.00158564	1	1	1	Q7Z624	Q7Z624 [52-60]	Q7Z624 1xCysteinyl [C56]	Calmodulin-lysine N-methyltransferase OS=Homo sapiens (Human) OX=9606 GN=CAMKMT PE=1 SV=2	0	1226.54	146976		High	0.001358	0.002159	19	46.08
K562 WT	FALSE	High	ALLAGSEYLKL	[C].ALLAGSEYLKL.[G]		0.00237844	0.00158564	1	1	2	O15371	O15371 [439-449]		Eukaryotic translation initiation factor 3 subunit D OS=Homo sapiens (Human) OX=9606 GN=EIF3D PE=1 SV=1	0	1177.68	4.85249e+06		High	0.001358	0.001195	44	102.18
K562 WT	FALSE	High	HLDEAIHVL	[D].HLDEAIHVL.[R]		0.00369981	0.00158564	1	1	2	P15923	P15923 [396-404]		Transcription factor E2-alpha OS=Homo sapiens (Human) OX=9606 GN=TCF3 PE=1 SV=1	0	1046.56	2.57995e+06		High	0.001358	0.001814	24	69.41
K562 WT	FALSE	High	TLMAEMHVV	[C].TLMAEMHVV.[L]	2xOxidation [M3; M6]	0.00333456	0.00158564	1	1	1	Q12830	Q12830 [281-289]		Nucleosome-remodeling factor subunit BPTF OS=Homo sapiens (Human) OX=9606 GN=BPTF PE=1 SV=3	0	1062.5	669248		High	0.001358	0.001651	31	51.32
K562 WT	FALSE	High	RVWDISTVSSV	[L].RVWDISTVSSV.[N]		0.00357382	0.00158564	1	1	1	Q13610	Q13610 [456-466]		Periodic tryptophan protein 1 homolog OS=Homo sapiens (Human) OX=9606 GN=PWP1 PE=1 SV=1	0	1248.66	502831		High	0.001358	0.001758	52	87.69
K562 WT	FALSE	High	ALIAESQRLQV	[V].ALIAESQRLQV.[F]		0.00342234	0.00158564	1	1	2	Q93100	Q93100 [498-508]		Phosphorylase b kinase regulatory subunit beta OS=Homo sapiens (Human) OX=9606 GN=PHKB PE=1 SV=3	0	1227.71	383828		High	0.001358	0.001688	50	75.67
K562 WT	FALSE	High	ALAEQVQKA	[V].ALAEQVQKA.[D]		0.00417672	0.00158564	1	1	2	Q9BV19	Q9BV19 [58-66]		Uncharacterized protein C1orf50 OS=Homo sapiens (Human) OX=9606 GN=C1orf50 PE=1 SV=2	0	957.536	1.26403e+06		High	0.001358	0.002045	48	44.36
K562 WT	FALSE	High	AIDPHLLLSV	[F].AIDPHLLLSV.[M]		0.00327728	0.00158564	1	1	2	Q29RF7	Q29RF7 [274-283]		Sister chromatid cohesion protein PDS5 homolog A OS=Homo sapiens (Human) OX=9606 GN=PDS5A PE=1 SV=1	0	1077.63	5.59304e+06		High	0.001358	0.001625	38	106.17
K562 WT	FALSE	High	YTWEEVFRV	[D].YTWEEVFRV.[N]		0.00406961	0.00158564	1	1	1	Q96RG2	Q96RG2 [1260-1268]		PAS domain-containing serine/threonine-protein kinase OS=Homo sapiens (Human) OX=9606 GN=PASK PE=1 SV=3	0	1228.6		No Quan Values	High	0.001358	0.001998	32
K562 WT	FALSE	High	GIMKKAYEL	[FT].GIMKKAYEL.[S]	1xOxidation [M3]	0.00403452	0.00158564	3	5	6	Q06413; P11831; Q02080	Q06413 [27-35]; P11831 [167-175]; Q02080 [27-35]		Myocyte-specific enhancer factor 2C OS=Homo sapiens (Human) OX=9606 GN=MEF2C PE=1 SV=1 Serum response factor OS=Homo sapiens (Human) OX=9606 GN=SRF PE=1 SV=1 Myocyte-specific enhancer factor 2B OS=Homo sapiens (Human) OX=9606 GN=MEF2B PE=1 SV=2	0	1068.58	2.77845e+06	Shared	High	0.001358	0.00198	36	50.79
K562 WT	FALSE	High	VNLGGSKSISIS	[L].VNLGGSKSISIS.[V]		0.00270857	0.00158564	1	1	2	P04264	P04264 [68-79]		Keratin, type II cytoskeletal 1 OS=Homo sapiens (Human) OX=9606 GN=KRT1 PE=1 SV=6	0	1161.65	678874		High	0.001358	0.001356	30	64.22
K562 WT	FALSE	High	VMQETIRNL	[NEDY].VMQETIRNL.[DAT]	1xOxidation [M2]	0.00363627	0.00158564	1	8	4	Q08AG5	Q08AG5 [32-40]		Zinc finger protein 844 OS=Homo sapiens (Human) OX=9606 GN=ZNF844 PE=1 SV=1	0	1119.58	2.1238e+06		High	0.001358	0.001794	47	60.11
K562 WT	FALSE	High	HLDRTMYLL	[A].HLDRTMYLL.[G]		0.00386355	0.00158564	1	1	1	P35606	P35606 [556-564]		Coatomer subunit beta' OS=Homo sapiens (Human) OX=9606 GN=COPB2 PE=1 SV=2	0	1161.61	233307		High	0.001358	0.001905	23	80.68
K562 WT	FALSE	High	KTLERSYLL	[F].KTLERSYLL.[K]		0.00227759	0.00158564	1	1	3	P23921	P23921 [149-157]		Ribonucleoside-diphosphate reductase large subunit OS=Homo sapiens (Human) OX=9606 GN=RRM1 PE=1 SV=1	0	1122.65	3.98221e+06		High	0.001358	0.001146	51	63.34
K562 WT	FALSE	High	ILAELPEDFKA	[V].ILAELPEDFKA.[A]		0.00248376	0.00158564	1	1	1	Q5H9U9	Q5H9U9 [1497-1507]		Probable ATP-dependent RNA helicase DDX60-like OS=Homo sapiens (Human) OX=9606 GN=DDX60L PE=2 SV=2	0	1245.67	373638		High	0.001358	0.001245	36	92.78
K562 WT	FALSE	High	NENDIRVMF	[C].NENDIRVMF.[S]	1xOxidation [M8]	0.00414071	0.00158564	1	1	1	O95319	O95319 [144-152]		CUGBP Elav-like family member 2 OS=Homo sapiens (Human) OX=9606 GN=CELF2 PE=1 SV=1	0	1153.53	337498		High	0.001358	0.002029	19	76.02
K562 WT	FALSE	High	NENDIRVMF	[C].NENDIRVMF.[S]		0.00421305	0.00158564	1	1	1	O95319	O95319 [144-152]		CUGBP Elav-like family member 2 OS=Homo sapiens (Human) OX=9606 GN=CELF2 PE=1 SV=1	0	1137.54	371042		High	0.001358	0.002066	22	87.61
K562 WT	FALSE	High	PDIKVYL	[L].PDIKVYL.[V]		0.00313836	0.00158564	1	1	1	O43566	O43566 [340-346]		Regulator of G-protein signaling 14 OS=Homo sapiens (Human) OX=9606 GN=RGS14 PE=1 SV=4	0	847.492	515144		High	0.001358	0.00156	35	105.11
K562 WT	FALSE	High	GLNDFIQKI	[M].GLNDFIQKI.[A]		0.00248376	0.00158564	1	1	1	O00141	O00141 [34-42]		Serine/threonine-protein kinase Sgk1 OS=Homo sapiens (Human) OX=9606 GN=SGK1 PE=1 SV=2	0	1047.58	378009		High	0.001358	0.001243	39	102.05
K562 WT	FALSE	High	HLWNSIHGL	[I].HLWNSIHGL.[Q]		0.00208851	0.00158564	1	1	1	Q14596	Q14596 [330-338]		Next to BRCA1 gene 1 protein OS=Homo sapiens (Human) OX=9606 GN=NBR1 PE=1 SV=3	0	1076.56	2.49979e+06		High	0.001358	0.001053	32	78.97
K562 WT	FALSE	High	LLAELPASVHA	[R].LLAELPASVHA.[L]		0.00254917	0.00158564	1	1	2	Q14254	Q14254 [398-408]		Flotillin-2 OS=Homo sapiens (Human) OX=9606 GN=FLOT2 PE=1 SV=2	0	1120.64	1.0134e+06		High	0.001358	0.001276	23	81.52
K562 WT	FALSE	High	SLAQYNPKL	[E].SLAQYNPKL.[D]		0.00396524	0.00158564	1	2	4	P27986	P27986 [412-420]		Phosphatidylinositol 3-kinase regulatory subunit alpha OS=Homo sapiens (Human) OX=9606 GN=PIK3R1 PE=1 SV=2	0	1033.57	2.96725e+06		High	0.001358	0.001938	72	67
K562 WT	FALSE	High	ILDDSPKEI	[G].ILDDSPKEI.[A]		0.0036679	0.00158564	1	1	2	Q9NRD0	Q9NRD0 [162-170]		F-box only protein 8 OS=Homo sapiens (Human) OX=9606 GN=FBXO8 PE=2 SV=1	0	1029.55	1.77934e+06		High	0.001358	0.001806	38	60.33
K562 WT	FALSE	High	IVDDKFFKL	[S].IVDDKFFKL.[S]		0.00373199	0.00158564	1	1	3	O00566	O00566 [199-207]		U3 small nucleolar ribonucleoprotein protein MPP10 OS=Homo sapiens (Human) OX=9606 GN=MPHOSPH10 PE=1 SV=2	0	1124.64	1.50646e+07		High	0.001358	0.001831	21	87.62
K562 WT	FALSE	High	SLDAKEIYL	[N].SLDAKEIYL.[E]		0.00443772	0.00158564	1	1	1	Q8IXB1	Q8IXB1 [333-341]		DnaJ homolog subfamily C member 10 OS=Homo sapiens (Human) OX=9606 GN=DNAJC10 PE=1 SV=2	0	1051.57	2.81877e+06		High	0.001358	0.00217	34	83.24
K562 WT	FALSE	High	TLAEVRAVQEI	[G].TLAEVRAVQEI.[K]		0.00259373	0.00158564	1	1	1	Q9NRG4	Q9NRG4 [220-230]		N-lysine methyltransferase SMYD2 OS=Homo sapiens (Human) OX=9606 GN=SMYD2 PE=1 SV=2	0	1228.69		No Quan Values	High	0.001358	0.0013	28
K562 WT	FALSE	High	ALFASGLIHRV	[L].ALFASGLIHRV.[C]		0.00443772	0.00158564	1	1	2	Q8N6L1	Q8N6L1 [82-92]		Keratinocyte-associated protein 2 OS=Homo sapiens (Human) OX=9606 GN=KRTCAP2 PE=1 SV=2	0	1183.69	1.2044e+06		High	0.001358	0.002163	39	84.6
K562 WT	FALSE	High	YSDDIPHAL	[L].YSDDIPHAL.[R]		0.00339283	0.00158564	1	1	4	P60228	P60228 [62-70]		Eukaryotic translation initiation factor 3 subunit E OS=Homo sapiens (Human) OX=9606 GN=EIF3E PE=1 SV=1	0	1030.48	4.51883e+06		High	0.001358	0.00168	40	71.51
K562 WT	FALSE	High	VLFGVETHV	[V].VLFGVETHV.[C]		0.00273214	0.00158564	1	1	4	Q96CN7	Q96CN7 [206-214]		Isochorismatase domain-containing protein 1 OS=Homo sapiens (Human) OX=9606 GN=ISOC1 PE=1 SV=3	0	1000.55	23343753		High	0.001358	0.001365	78	84.06
K562 WT	FALSE	High	IDYQRNV	[L].IDYQRNV.[P]		0.003543	0.00158564	1	1	1	O14980	O14980 [786-792]		Exportin-1 OS=Homo sapiens (Human) OX=9606 GN=XPO1 PE=1 SV=1	0	907.463	170351		High	0.001358	0.001742	26	67.69
K562 WT	FALSE	High	TLMEINTSGTFL	[L].TLMEINTSGTFL.[T]	1xOxidation [M3]	0.00443772	0.00158564	1	1	1	Q9Y248	Q9Y248 [149-160]		DNA replication complex GINS protein PSF2 OS=Homo sapiens (Human) OX=9606 GN=GINS2 PE=1 SV=1	0	1342.66	426339		High	0.001358	0.002172	28	102.49
K562 WT	FALSE	High	TLLAAEFLKQV	[V].TLLAAEFLKQV.[K]		0.00235792	0.00158564	1	1	2	Q99832	Q99832 [98-108]		T-complex protein 1 subunit eta OS=Homo sapiens (Human) OX=9606 GN=CCT7 PE=1 SV=2	0	1232.72	1.45011e+06		High	0.001358	0.00118	36	115.82
K562 WT	FALSE	High	AATEIVERV	[D].AATEIVERV.[A]		0.00244108	0.00158564	1	1	2	Q9UID3	Q9UID3 [394-402]		Vacuolar protein sorting-associated protein 51 homolog OS=Homo sapiens (Human) OX=9606 GN=VPS51 PE=1 SV=2	0	987.547	1.41602e+06		High	0.001358	0.001227	38	58.79
K562 WT	FALSE	High	RVVDYLTKL	[A].RVVDYLTKL.[N]		0.00436153	0.00158564	1	1	2	Q5TFE4	Q5TFE4 [141-149]		5'-nucleotidase domain-containing protein 1 OS=Homo sapiens (Human) OX=9606 GN=NT5DC1 PE=1 SV=1	0	1106.66	1.57807e+06		High	0.001358	0.002134	48	82.09
K562 WT	FALSE	High	VMDPKQMNV	[T].VMDPKQMNV.[A]	2xOxidation [M2; M7]	0.00235792	0.00158564	1	1	2	Q9Y646	Q9Y646 [442-450]		Carboxypeptidase Q OS=Homo sapiens (Human) OX=9606 GN=CPQ PE=1 SV=1	0	1093.5	644465		High	0.001358	0.00118	29	37.22
K562 WT	FALSE	High	VMLEYVERA	[V].VMLEYVERA.[T]	1xOxidation [M2]	0.00399973	0.00158564	1	1	4	Q13617	Q13617 [25-33]		Cullin-2 OS=Homo sapiens (Human) OX=9606 GN=CUL2 PE=1 SV=2	0	1125.56	2.61666e+06		High	0.001358	0.001955	23	65.77
K562 WT	FALSE	High	ILDDQTNKL	[M].ILDDQTNKL.[K]		0.00282848	0.00158564	1	1	1	P98082	P98082 [198-206]		Disabled homolog 2 OS=Homo sapiens (Human) OX=9606 GN=DAB2 PE=1 SV=3	0	1059.57	521400		High	0.001358	0.001412	40	57.41
K562 WT	FALSE	High	GLYSRQLYV	[E].GLYSRQLYV.[L]		0.00259373	0.00158564	1	1	2	P22314	P22314 [53-61]		Ubiquitin-like modifier-activating enzyme 1 OS=Homo sapiens (Human) OX=9606 GN=UBA1 PE=1 SV=3	0	1098.59	443787		High	0.001358	0.001299	25	77.16
K562 WT	FALSE	High	KLADIQIEQL	[V].KLADIQIEQL.[N]		0.00383023	0.00158564	1	1	3	O60925	O60925 [28-37]		Prefoldin subunit 1 OS=Homo sapiens (Human) OX=9606 GN=PFDN1 PE=1 SV=2	0	1170.67	4.0527e+06		High	0.001358	0.001885	43	88.69
K562 WT	FALSE	High	LEKKVEKV	[I].LEKKVEKV.[V]		0.00414071	0.00158564	1	1	2	P07900	P07900 [579-586]		Heat shock protein HSP 90-alpha OS=Homo sapiens (Human) OX=9606 GN=HSP90AA1 PE=1 SV=5	0	972.609	2007889		High	0.001358	0.002031	30	37.78
K562 WT	FALSE	High	KLADKLYNL	[V].KLADKLYNL.[R]		0.00311129	0.00158564	1	1	3	Q8N4P3	Q8N4P3 [119-127]		Guanosine-3',5'-bis(diphosphate) 3'-pyrophosphohydrolase MESH1 OS=Homo sapiens (Human) OX=9606 GN=HDDC3 PE=1 SV=3	0	1077.63	5.45427e+06		High	0.001358	0.001538	29	70.01
K562 WT	FALSE	High	VLSSDGVWRV	[G].VLSSDGVWRV.[K]		0.0023174	0.00158564	1	1	1	Q9BUK6	Q9BUK6 [124-133]		Protein misato homolog 1 OS=Homo sapiens (Human) OX=9606 GN=MSTO1 PE=1 SV=1	0	1117.6	2.63648e+06		High	0.001358	0.001164	46	83.59
K562 WT	FALSE	High	HLSDAIVEV	[K].HLSDAIVEV.[E]		0.00410501	0.00158564	1	1	2	Q8NBF6	Q8NBF6 [443-451]		Late secretory pathway protein AVL9 homolog OS=Homo sapiens (Human) OX=9606 GN=AVL9 PE=1 SV=1	0	982.52	3.59331e+06		High	0.001358	0.002012	51	73.04
K562 WT	FALSE	High	VLPNFLPYNV	[S].VLPNFLPYNV.[M]		0.00280408	0.00158564	1	1	1	O60337	O60337 [505-514]		E3 ubiquitin-protein ligase MARCHF6 OS=Homo sapiens (Human) OX=9606 GN=MARCHF6 PE=1 SV=2	0	1175.65	1.70236e+06		High	0.001358	0.001396	18	122.55
K562 WT	FALSE	High	ALDTTRHEL	[T].ALDTTRHEL.[P]		0.00235792	0.00158564	1	1	6	Q9BT25	Q9BT25 [239-247]		HAUS augmin-like complex subunit 8 OS=Homo sapiens (Human) OX=9606 GN=HAUS8 PE=1 SV=3	0	1055.55	6.01388e+06		High	0.001358	0.001184	47	46.2
K562 WT	FALSE	High	SLADIAQKL	[I].SLADIAQKL.[Q]		0.00273214	0.00158564	1	1	3	O43242	O43242 [418-426]		26S proteasome non-ATPase regulatory subunit 3 OS=Homo sapiens (Human) OX=9606 GN=PSMD3 PE=1 SV=2	0	958.557	7.38902e+06		High	0.001358	0.001357	53	90.26
K562 WT	FALSE	High	NSDPARYEF	[A].NSDPARYEF.[L]		0.00316567	0.00158564	1	1	3	A2A368	A2A368 [267-275]		Melanoma-associated antigen B16 OS=Homo sapiens (Human) OX=9606 GN=MAGEB16 PE=4 SV=2	0	1098.49	1.2202e+06		High	0.001358	0.001572	29	64.14
K562 WT	FALSE	High	VMFNGKVYL	[L].VMFNGKVYL.[L]	1xOxidation [M2]	0.003543	0.00158564	1	1	2	Q5T3J3	Q5T3J3 [358-366]		Ligand-dependent nuclear receptor-interacting factor 1 OS=Homo sapiens (Human) OX=9606 GN=LRIF1 PE=1 SV=1	0	1086.57	8026739		High	0.001358	0.001746	17	82.73
K562 WT	FALSE	High	GMLEKIDMI	[K].GMLEKIDMI.[R]	1xOxidation [M]	0.00348215	0.00158564	1	1	3	Q9NTZ6	Q9NTZ6 [509-517]		RNA-binding protein 12 OS=Homo sapiens (Human) OX=9606 GN=RBM12 PE=1 SV=1	0	1065.53	3.63067e+06		High	0.001358	0.001723	21	86.94
K562 WT	FALSE	High	TLIDLPGITKV	[L].TLIDLPGITKV.[P]		0.00421305	0.00158564	2	2	3	P50570; Q9UQ16	P50570 [133-143]; Q9UQ16 [133-143]		Dynamin-2 OS=Homo sapiens (Human) OX=9606 GN=DNM2 PE=1 SV=2 Dynamin-3 OS=Homo sapiens (Human) OX=9606 GN=DNM3 PE=1 SV=4	0	1169.71	28517132	Shared	High	0.001358	0.002067	53	105.07
K562 WT	FALSE	High	VLFQEALWHV	[P].VLFQEALWHV.[P]		0.00214352	0.00158564	1	1	1	P49327	P49327 [743-752]		Fatty acid synthase OS=Homo sapiens (Human) OX=9606 GN=FASN PE=1 SV=3	0	1241.67	283826		High	0.001358	0.001082	56	116.29
K562 WT	FALSE	High	HLVDPLNMHV	[A].HLVDPLNMHV.[T]		0.00345212	0.00158564	1	1	1	Q8NBU5	Q8NBU5 [79-88]		ATPase family AAA domain-containing protein 1 OS=Homo sapiens (Human) OX=9606 GN=ATAD1 PE=1 SV=1	0	1174.6	1.35743e+06		High	0.001358	0.00171	32	82.73
K562 WT	FALSE	High	HLAEALHQA	[T].HLAEALHQA.[R]		0.00421305	0.00158564	1	1	2	Q9BWS9	Q9BWS9 [211-219]		Chitinase domain-containing protein 1 OS=Homo sapiens (Human) OX=9606 GN=CHID1 PE=1 SV=1	0	989.516	558875		High	0.001358	0.002054	34	42.51
K562 WT	FALSE	High	RVDPNGSRYLL	[N].RVDPNGSRYLL.[G]		0.00410501	0.00158564	1	1	5	Q16531	Q16531 [263-273]		DNA damage-binding protein 1 OS=Homo sapiens (Human) OX=9606 GN=DDB1 PE=1 SV=1	0	1289.7	1.03167e+07		High	0.001358	0.002009	23	63.55
K562 WT	FALSE	High	HLQEYTSTL	[I].HLQEYTSTL.[L]		0.00432393	0.00158564	1	1	3	Q9NSI8	Q9NSI8 [254-262]		SAM domain-containing protein SAMSN-1 OS=Homo sapiens (Human) OX=9606 GN=SAMSN1 PE=1 SV=1	0	1091.54	1.78284e+06		High	0.001358	0.002112	43	60.73
K562 WT	FALSE	High	SLDARTETL	[C].SLDARTETL.[L]		0.00443772	0.00158564	1	1	1	Q5BLP8	Q5BLP8 [70-78]		Neuropeptide-like protein C4orf48 OS=Homo sapiens (Human) OX=9606 GN=C4orf48 PE=1 SV=3	0	1005.52	440644		High	0.001358	0.00216	30	55.98
K562 WT	FALSE	High	MLDEPTNHL	[L].MLDEPTNHL.[D]	1xOxidation [M1]	0.00305785	0.00158564	1	1	4	Q8NE71	Q8NE71 [474-482]		ATP-binding cassette sub-family F member 1 OS=Homo sapiens (Human) OX=9606 GN=ABCF1 PE=1 SV=2	0	1085.49	4.90838e+06		High	0.001358	0.001522	52	55.77
K562 WT	FALSE	High	MLLEIPYMAA	[A].MLLEIPYMAA.[H]	2xOxidation [M1; M8]	0.00252718	0.00158564	1	2	3	B5ME19	B5ME19 [692-701]		Eukaryotic translation initiation factor 3 subunit C-like protein OS=Homo sapiens (Human) OX=9606 GN=EIF3CL PE=1 SV=1	0	1183.57	2488665		High	0.001358	0.001262	41	101.7
K562 WT	FALSE	High	ALEEADKMFL	[A].ALEEADKMFL.[R]		0.00280408	0.00158564	1	1	1	Q9Y6B2	Q9Y6B2 [127-136]		EP300-interacting inhibitor of differentiation 1 OS=Homo sapiens (Human) OX=9606 GN=EID1 PE=1 SV=1	0	1166.58	387838		High	0.001358	0.001399	19	93.28
K562 WT	FALSE	High	GMLDTHHKL	[R].GMLDTHHKL.[C]	1xOxidation [M2]	0.00280408	0.00158564	1	1	4	P55010	P55010 [129-137]		Eukaryotic translation initiation factor 5 OS=Homo sapiens (Human) OX=9606 GN=EIF5 PE=1 SV=2	0	1067.53	3.9087e+06		High	0.001358	0.0014	39	37.94
K562 WT	FALSE	High	TVFEHTFHV	[Y].TVFEHTFHV.[R]		0.00376445	0.00158564	1	1	7	P41250	P41250 [587-595]		Glycine--tRNA ligase OS=Homo sapiens (Human) OX=9606 GN=GARS1 PE=1 SV=3	0	1116.55	8.22683e+06		High	0.001358	0.001848	29	72.64
K562 WT	FALSE	High	HLMSESEWRNLGV	[T].HLMSESEWRNLGV.[Q]		0.0037972	0.00158564	1	1	1	P61024	P61024 [36-48]		Cyclin-dependent kinases regulatory subunit 1 OS=Homo sapiens (Human) OX=9606 GN=CKS1B PE=1 SV=1	0	1557.75		No Quan Values	High	0.001358	0.00186	40
K562 WT	FALSE	High	KLAEVGRVYL	[R].KLAEVGRVYL.[F]		0.00259373	0.00158564	1	1	8	P08514	P08514 [352-361]		Integrin alpha-IIb OS=Homo sapiens (Human) OX=9606 GN=ITGA2B PE=1 SV=3	0	1147.68	1.83809e+07		High	0.001358	0.001297	43	69.84
K562 WT	FALSE	High	MLQDVYHVV	[D].MLQDVYHVV.[T]	1xOxidation [M1]	0.0029794	0.00158564	1	2	1	Q9UPW6	Q9UPW6 [142-150]		DNA-binding protein SATB2 OS=Homo sapiens (Human) OX=9606 GN=SATB2 PE=1 SV=2	0	1119.55	315854		High	0.001358	0.001475	28	74.23
K562 WT	FALSE	High	VLIDYQRNV	[A].VLIDYQRNV.[P]		0.00324902	0.00158564	1	1	8	O14980	O14980 [784-792]		Exportin-1 OS=Homo sapiens (Human) OX=9606 GN=XPO1 PE=1 SV=1	0	1119.62	1.15442e+08		High	0.001358	0.001609	57	67.7
K562 WT	FALSE	High	TTTHITKTV	[T].TTTHITKTV.[K]		0.00287792	0.00158564	2	2	2	O43491; Q9Y2J2	O43491 [937-945]; Q9Y2J2 [1018-1026]		Band 4.1-like protein 2 OS=Homo sapiens (Human) OX=9606 GN=EPB41L2 PE=1 SV=1 Band 4.1-like protein 3 OS=Homo sapiens (Human) OX=9606 GN=EPB41L3 PE=1 SV=2	0	1001.56	700305	Shared	High	0.001358	0.001437	42	35
K562 WT	FALSE	High	HLIDYYVQM	[V].HLIDYYVQM.[C]		0.00345212	0.00158564	1	1	2	O14508	O14508 [124-132]		Suppressor of cytokine signaling 2 OS=Homo sapiens (Human) OX=9606 GN=SOCS2 PE=1 SV=1	0	1181.57	1.20316e+06		High	0.001358	0.001705	32	93.28
K562 WT	FALSE	High	TMSSSIKTV	[S].TMSSSIKTV.[Y]	1xOxidation [M2]	0.00257135	0.00158564	1	1	2	O75367	O75367 [341-349]		Core histone macro-H2A.1 OS=Homo sapiens (Human) OX=9606 GN=MACROH2A1 PE=1 SV=4	0	969.492	879175		High	0.001358	0.001284	39	40.17
K562 WT	FALSE	High	YVYEYLLHV	[L].YVYEYLLHV.[G]		0.00327728	0.00158564	1	2	1	P81877	P81877 [25-33]		Single-stranded DNA-binding protein 2 OS=Homo sapiens (Human) OX=9606 GN=SSBP2 PE=1 SV=2	0	1198.61	968156		High	0.001358	0.001616	32	109.02
K562 WT	FALSE	High	ALFNKGGSVFL	[V].ALFNKGGSVFL.[A]		0.00257135	0.00158564	1	1	1	Q8WXG9	Q8WXG9 [3411-3421]		Adhesion G-protein coupled receptor V1 OS=Homo sapiens (Human) OX=9606 GN=ADGRV1 PE=1 SV=2	0	1152.64	1.94774e+06		High	0.001358	0.00129	35	99.5
K562 WT	FALSE	High	SGDGVTHTV	[D].SGDGVTHTV.[P]		0.00443772	0.00158564	2	6	1	A5A3E0; P60709	A5A3E0 [855-863]; P60709 [155-163]		POTE ankyrin domain family member F OS=Homo sapiens (Human) OX=9606 GN=POTEF PE=1 SV=2 Actin, cytoplasmic 1 OS=Homo sapiens (Human) OX=9606 GN=ACTB PE=1 SV=1	0	872.411	212989	Shared	High	0.001358	0.002169	45	37.64
K562 WT	FALSE	High	VLMEKPDVV	[A].VLMEKPDVV.[V]	1xOxidation [M3]	0.0029537	0.00158564	1	1	3	Q9NY93	Q9NY93 [130-138]		Probable ATP-dependent RNA helicase DDX56 OS=Homo sapiens (Human) OX=9606 GN=DDX56 PE=1 SV=1	0	1045.56	1.11675e+06		High	0.001358	0.001467	26	54.61
K562 WT	FALSE	High	RVMEYINRL	[T].RVMEYINRL.[D]	1xOxidation [M3]	0.00273214	0.00158564	1	1	5	Q00610	Q00610 [1039-1047]		Clathrin heavy chain 1 OS=Homo sapiens (Human) OX=9606 GN=CLTC PE=1 SV=5	0	1209.64	2.21579e+06		High	0.001358	0.001359	26	59.51
K562 WT	FALSE	High	VLQDKDLFSV	[G].VLQDKDLFSV.[F]		0.00396524	0.00158564	1	1	1	Q96S82	Q96S82 [159-168]		Ubiquitin-like protein 7 OS=Homo sapiens (Human) OX=9606 GN=UBL7 PE=1 SV=2	0	1163.63	733611		High	0.001358	0.001952	23	90.74
K562 WT	FALSE	High	ALLDRIVSV	[L].ALLDRIVSV.[D]		0.00280408	0.00158564	1	1	5	Q92621	Q92621 [1498-1506]		Nuclear pore complex protein Nup205 OS=Homo sapiens (Human) OX=9606 GN=NUP205 PE=1 SV=3	0	985.604	9.0537e+07		High	0.001358	0.001394	47	94.63
K562 WT	FALSE	High	VILHHEYFL	[E].VILHHEYFL.[L]		0.00393105	0.00158564	1	1	2	O75643	O75643 [1232-1240]		U5 small nuclear ribonucleoprotein 200 kDa helicase OS=Homo sapiens (Human) OX=9606 GN=SNRNP200 PE=1 SV=2	0	1170.63	501666		High	0.001358	0.001933	24	78.56
K562 WT	FALSE	High	VLMEMSYRL	[S].VLMEMSYRL.[D]	2xOxidation [M3; M5]	0.00432393	0.00158564	1	1	1	Q6PCD5	Q6PCD5 [666-674]		E3 ubiquitin-protein ligase RFWD3 OS=Homo sapiens (Human) OX=9606 GN=RFWD3 PE=1 SV=3	0	1173.56	203168		High	0.001358	0.002109	33	67.59
K562 WT	FALSE	High	KVFGNEIKL	[L].KVFGNEIKL.[E]		0.00386355	0.00158564	1	1	8	P19338	P19338 [370-378]		Nucleolin OS=Homo sapiens (Human) OX=9606 GN=NCL PE=1 SV=3	0	1047.62	31391002		High	0.001358	0.00189	33	70.1
K562 WT	FALSE	High	VLNEYFHNV	[E].VLNEYFHNV.[C]		0.00342234	0.00158564	1	1	3	P53680	P53680 [90-98]		AP-2 complex subunit sigma OS=Homo sapiens (Human) OX=9606 GN=AP2S1 PE=1 SV=2	0	1134.56	5.29507e+06		High	0.001358	0.001694	26	79.58
K562 WT	FALSE	High	ALIDRMVNL	[R].ALIDRMVNL.[H]		0.00305785	0.00158564	1	1	2	P35638	P35638 [158-166]		DNA damage-inducible transcript 3 protein OS=Homo sapiens (Human) OX=9606 GN=DDIT3 PE=1 SV=1	0	1044.59	5.28284e+06		High	0.001358	0.001517	35	94.64
K562 WT	FALSE	High	TLLRLLYEA	[H].TLLRLLYEA.[L]		0.00248376	0.00158564	1	1	4	Q7L2H7	Q7L2H7 [163-171]		Eukaryotic translation initiation factor 3 subunit M OS=Homo sapiens (Human) OX=9606 GN=EIF3M PE=1 SV=1	0	1091.65	18096366		High	0.001358	0.001248	40	107.74
K562 WT	FALSE	High	MLNGQEVRL	[C].MLNGQEVRL.[T]	1xOxidation [M1]	0.0037972	0.00158564	1	1	2	Q13425	Q13425 [451-459]		Beta-2-syntrophin OS=Homo sapiens (Human) OX=9606 GN=SNTB2 PE=1 SV=1	0	1075.56	725665		High	0.001358	0.00187	33	62.21
K562 WT	FALSE	High	HLLNESPML	[Y].HLLNESPML.[E]	1xOxidation [M8]	0.00199993	0.00158564	1	1	9	Q92621	Q92621 [808-816]		Nuclear pore complex protein Nup205 OS=Homo sapiens (Human) OX=9606 GN=NUP205 PE=1 SV=3	0	1069.53	12033899		High	0.001302	0.001008	45	68.87
K562 WT	FALSE	High	ALFSHLVNHV	[L].ALFSHLVNHV.[N]		0.00239914	0.00158564	1	1	3	Q9UPR3	Q9UPR3 [386-395]		Protein SMG5 OS=Homo sapiens (Human) OX=9606 GN=SMG5 PE=1 SV=3	0	1136.62	700542		High	0.001358	0.001202	38	77.87
K562 WT	FALSE	High	KVGNFKFIYV	[N].KVGNFKFIYV.[D]		0.00373199	0.00158564	1	1	1	Q9NSI8	Q9NSI8 [210-219]		SAM domain-containing protein SAMSN-1 OS=Homo sapiens (Human) OX=9606 GN=SAMSN1 PE=1 SV=1	0	1214.69	3.39467e+06		High	0.001358	0.001832	39	89.89
K562 WT	FALSE	High	VLLDTANKKVFL	[F].VLLDTANKKVFL.[G]		0.00263907	0.00158564	1	1	4	P08243	P08243 [124-135]		Asparagine synthetase [glutamine-hydrolyzing] OS=Homo sapiens (Human) OX=9606 GN=ASNS PE=1 SV=4	0	1360.82	2.49807e+06		High	0.001358	0.001322	30	81.43
K562 WT	FALSE	High	MLFGTYMKV	[C].MLFGTYMKV.[K]	1xOxidation [M]	0.00308446	0.00158564	1	1	2	O43683	O43683 [998-1006]		Mitotic checkpoint serine/threonine-protein kinase BUB1 OS=Homo sapiens (Human) OX=9606 GN=BUB1 PE=1 SV=1	0	1105.54	6.23904e+06		High	0.001358	0.001524	32	82.65
K562 WT	FALSE	High	ALLPSVKEDKMLML	[T].ALLPSVKEDKMLML.[R]	2xOxidation [M11; M13]	0.00229741	0.00158564	1	1	2	Q9UBQ6	Q9UBQ6 [38-51]		Exostosin-like 2 OS=Homo sapiens (Human) OX=9606 GN=EXTL2 PE=1 SV=1	0	1619.87	811772		High	0.001358	0.00115	14	85.45
K562 WT	FALSE	High	ALLPSVKEDKMLML	[T].ALLPSVKEDKMLML.[R]	1xOxidation [M]	0.00233757	0.00158564	1	1	2	Q9UBQ6	Q9UBQ6 [38-51]		Exostosin-like 2 OS=Homo sapiens (Human) OX=9606 GN=EXTL2 PE=1 SV=1	0	1603.88	2.18179e+06		High	0.001358	0.001169	44	95.78
K562 WT	FALSE	High	HLINFSETL	[T].HLINFSETL.[Q]		0.00357382	0.00158564	1	1	1	Q7L576	Q7L576 [604-612]		Cytoplasmic FMR1-interacting protein 1 OS=Homo sapiens (Human) OX=9606 GN=CYFIP1 PE=1 SV=1	0	1073.56	1.6453e+06		High	0.001358	0.001756	48	92.11
K562 WT	FALSE	High	VLLDHIQSA	[D].VLLDHIQSA.[A]		0.00396524	0.00158564	1	1	1	Q7Z3U7	Q7Z3U7 [1145-1153]		Protein MON2 homolog OS=Homo sapiens (Human) OX=9606 GN=MON2 PE=1 SV=3	0	995.552	2.29969e+06		High	0.001358	0.001945	28	64.67
K562 WT	FALSE	High	NMFGTKFETV	[G].NMFGTKFETV.[H]	1xOxidation [M2]	0.00339283	0.00158564	1	1	13	Q00013	Q00013 [357-366]		55 kDa erythrocyte membrane protein OS=Homo sapiens (Human) OX=9606 GN=MPP1 PE=1 SV=2	0	1189.56	1.9842e+07		High	0.001358	0.001676	26	72.14
K562 WT	FALSE	High	VLFDKATYDKL	[L].VLFDKATYDKL.[C]		0.00212502	0.00158564	1	1	2	P62851	P62851 [48-58]		40S ribosomal protein S25 OS=Homo sapiens (Human) OX=9606 GN=RPS25 PE=1 SV=1	0	1312.71	2.21753e+06		High	0.001358	0.001072	33	78.67
K562 WT	FALSE	High	IDDKGTIKL	[L].IDDKGTIKL.[A]		0.0029794	0.00158564	1	1	3	P06493	P06493 [136-144]		Cyclin-dependent kinase 1 OS=Homo sapiens (Human) OX=9606 GN=CDK1 PE=1 SV=3	0	1002.58	4.50849e+06		High	0.001358	0.001481	30	77.98
K562 WT	FALSE	High	LLADHTVHV	[C].LLADHTVHV.[L]		0.00383023	0.00158564	2	3	3	Q3KRB8; Q6P4F7	Q3KRB8 [162-170]; Q6P4F7 [162-170]		Rho GTPase-activating protein 11B OS=Homo sapiens (Human) OX=9606 GN=ARHGAP11B PE=2 SV=1 Rho GTPase-activating protein 11A OS=Homo sapiens (Human) OX=9606 GN=ARHGAP11A PE=1 SV=2	0	1004.55	4.58962e+06	Shared	High	0.001358	0.001889	31	54.66
K562 WT	FALSE	High	YTIPDEYRI	[D].YTIPDEYRI.[G]		0.0036679	0.00158564	1	1	1	P43243	P43243 [773-781]		Matrin-3 OS=Homo sapiens (Human) OX=9606 GN=MATR3 PE=1 SV=2	0	1169.58	319999		High	0.001358	0.001801	27	86.57
K562 WT	FALSE	High	RVLPPSALQSV	[R].RVLPPSALQSV.[A]		0.00396524	0.00158564	1	1	30	Q96GD4	Q96GD4 [333-343]		Aurora kinase B OS=Homo sapiens (Human) OX=9606 GN=AURKB PE=1 SV=3	0	1166.69	2.16278e+06		High	0.001358	0.001951	52	71.93
K562 WT	FALSE	High	HLLGEGAFAQV	[H].HLLGEGAFAQV.[Y]		0.00399973	0.00158564	1	1	2	O43683	O43683 [791-801]		Mitotic checkpoint serine/threonine-protein kinase BUB1 OS=Homo sapiens (Human) OX=9606 GN=BUB1 PE=1 SV=1	0	1141.6	3.68119e+06		High	0.001358	0.001964	54	85.96
K562 WT	FALSE	High	SLEELLHYV	[R].SLEELLHYV.[G]		0.00324902	0.00158564	1	1	2	Q96G75	Q96G75 [28-36]		E3 ubiquitin-protein transferase RMND5B OS=Homo sapiens (Human) OX=9606 GN=RMND5B PE=1 SV=1	0	1102.58	4672462		High	0.001358	0.001609	30	120.4
K562 WT	FALSE	High	NLLTHIENV	[L].NLLTHIENV.[Q]		0.0033058	0.00158564	1	1	2	A8MW92	A8MW92 [946-954]		PHD finger protein 20-like protein 1 OS=Homo sapiens (Human) OX=9606 GN=PHF20L1 PE=1 SV=2	0	1052.57	783880		High	0.001358	0.001636	38	87.32
K562 WT	FALSE	High	VLYGGLLEHL	[T].VLYGGLLEHL.[A]		0.00389715	0.00158564	1	1	1	Q86UT8	Q86UT8 [84-93]		Coiled-coil domain-containing protein 84 OS=Homo sapiens (Human) OX=9606 GN=CCDC84 PE=1 SV=1	0	1113.63	320647		High	0.001358	0.001916	33	110.63
K562 WT	FALSE	High	KLADFGLARA	[IL].KLADFGLARA.[FK]		0.00308446	0.00158564	6	10	2	P24941; Q96Q40; P06493; Q00537; Q00536; P50750	P24941 [142-151]; Q96Q40 [239-248]; P06493 [143-152]; Q00537 [328-337]; Q00536 [301-310]; P50750 [164-173]		Cyclin-dependent kinase 2 OS=Homo sapiens (Human) OX=9606 GN=CDK2 PE=1 SV=2 Cyclin-dependent kinase 15 OS=Homo sapiens (Human) OX=9606 GN=CDK15 PE=1 SV=2 Cyclin-dependent kinase 1 OS=Homo sapiens (Human) OX=9606 GN=CDK1 PE=1 SV=3 Cyclin-dependent kinase 17 OS=Homo sapiens (Human) OX=9606 GN=CDK17 PE=1 SV=2 Cyclin-dependent kinase 16 OS=Homo sapiens (Human) OX=9606 GN=CDK16 PE=1 SV=1 Cyclin-depend…	0	1061.61	928493	Shared	High	0.001358	0.001526	41	67.34
K562 WT	FALSE	High	SSSGGGGGGGRFSSSSG	[F].SSSGGGGGGGRFSSSSG.[Y]		0.00351244	0.00158564	1	1	1	P35527	P35527 [36-52]		Keratin, type I cytoskeletal 9 OS=Homo sapiens (Human) OX=9606 GN=KRT9 PE=1 SV=3	0	1387.58	51236.8		High	0.001358	0.001727	70	33.46
K562 WT	FALSE	High	HLYEDLFRA	[N].HLYEDLFRA.[R]		0.0029794	0.00158564	1	1	2	Q96HA7	Q96HA7 [196-204]		Tonsoku-like protein OS=Homo sapiens (Human) OX=9606 GN=TONSL PE=1 SV=2	0	1163.58	2.64417e+06		High	0.001358	0.00148	36	81.85
K562 WT	FALSE	High	ALANHLIKV	[F].ALANHLIKV.[K]		0.00383023	0.00158564	2	2	1	Q9NZN3; Q9H4M9	Q9NZN3 [502-510]; Q9H4M9 [502-510]		EH domain-containing protein 3 OS=Homo sapiens (Human) OX=9606 GN=EHD3 PE=1 SV=2 EH domain-containing protein 1 OS=Homo sapiens (Human) OX=9606 GN=EHD1 PE=1 SV=2	0	978.609	1.53266e+06	Shared	High	0.001358	0.001889	38	61.99
K562 WT	FALSE	High	SLFAGGMLRV	[F].SLFAGGMLRV.[H]		0.00221913	0.00158564	1	1	2	Q9BVK6	Q9BVK6 [130-139]		Transmembrane emp24 domain-containing protein 9 OS=Homo sapiens (Human) OX=9606 GN=TMED9 PE=1 SV=2	0	1050.58	38443504		High	0.001358	0.001119	64	102.9
K562 WT	FALSE	High	VLMTEDIKL	[T].VLMTEDIKL.[N]		0.00376445	0.00158564	1	1	3	Q04637	Q04637 [719-727]		Eukaryotic translation initiation factor 4 gamma 1 OS=Homo sapiens (Human) OX=9606 GN=EIF4G1 PE=1 SV=4	0	1061.59	1.21861e+07		High	0.001358	0.001852	35	91.36
K562 WT	FALSE	High	TLLGHLDYI	[F].TLLGHLDYI.[R]		0.00393105	0.00158564	1	1	1	P53621	P53621 [88-96]		Coatomer subunit alpha OS=Homo sapiens (Human) OX=9606 GN=COPA PE=1 SV=2	0	1044.57	9142215		High	0.001358	0.001937	33	100.97
K562 WT	FALSE	High	NMYEGVGRMFI	[T].NMYEGVGRMFI.[L]		0.00428665	0.00158564	1	1	1	O60925	O60925 [59-69]		Prefoldin subunit 1 OS=Homo sapiens (Human) OX=9606 GN=PFDN1 PE=1 SV=2	0	1316.61	643787		High	0.001358	0.002097	36	104.52
K562 WT	FALSE	High	ALLAELEKI	[A].ALLAELEKI.[K]		0.00383023	0.00158564	1	1	1	Q9P013	Q9P013 [128-136]		Spliceosome-associated protein CWC15 homolog OS=Homo sapiens (Human) OX=9606 GN=CWC15 PE=1 SV=2	0	999.608	3.58918e+06		High	0.001358	0.00188	53	106.49
K562 WT	FALSE	High	IQDKCVPLV	[W].IQDKCVPLV.[R]	1xCysteinyl [C5]	0.0033058	0.00158564	1	1	1	Q9BS26	Q9BS26 [237-245]	Q9BS26 1xCysteinyl [C241]	Endoplasmic reticulum resident protein 44 OS=Homo sapiens (Human) OX=9606 GN=ERP44 PE=1 SV=1	0	1133.57	1.4291e+06		High	0.001358	0.001637	19	60.48
K562 WT	FALSE	High	GLSNLGIKSI	[G].GLSNLGIKSI.[V]		0.00345212	0.00158564	1	1	1	Q86SZ2	Q86SZ2 [129-138]		Trafficking protein particle complex subunit 6B OS=Homo sapiens (Human) OX=9606 GN=TRAPPC6B PE=1 SV=1	0	1001.6	442198		High	0.001358	0.001698	31	82.86
K562 WT	FALSE	High	NMYGKVVTV	[L].NMYGKVVTV.[R]		0.00342234	0.00158564	1	1	4	O00267	O00267 [562-570]		Transcription elongation factor SPT5 OS=Homo sapiens (Human) OX=9606 GN=SUPT5H PE=1 SV=1	0	1010.53	1.91875e+07		High	0.001358	0.001694	26	65.11
K562 WT	FALSE	High	ILDESHERV	[L].ILDESHERV.[F]		0.0029794	0.00158564	1	1	5	O95777	O95777 [37-45]		U6 snRNA-associated Sm-like protein LSm8 OS=Homo sapiens (Human) OX=9606 GN=LSM8 PE=1 SV=3	0	1097.56	2.15573e+07		High	0.001358	0.001475	59	45.98
K562 WT	FALSE	High	ALFEGKVQL	[A].ALFEGKVQL.[H]		0.00424969	0.00158564	1	1	3	Q8NEZ3	Q8NEZ3 [442-450]		WD repeat-containing protein 19 OS=Homo sapiens (Human) OX=9606 GN=WDR19 PE=1 SV=2	0	1004.58	2.68931e+07		High	0.001358	0.002085	43	87.72
K562 WT	FALSE	High	HAIPPTLAM	[L].HAIPPTLAM.[N]	1xOxidation [M9]	0.0029794	0.00158564	1	1	43	A5YKK6	A5YKK6 [1624-1632]		CCR4-NOT transcription complex subunit 1 OS=Homo sapiens (Human) OX=9606 GN=CNOT1 PE=1 SV=2	0	966.508	1.27708e+07		High	0.001358	0.001477	49	51.77
K562 WT	FALSE	High	KLAKQPETV	[R].KLAKQPETV.[S]		0.00386355	0.00158564	1	1	1	Q96DY7	Q96DY7 [486-494]		Mdm2-binding protein OS=Homo sapiens (Human) OX=9606 GN=MTBP PE=1 SV=1	0	1013.6	225839		High	0.001358	0.001894	41	36.65
K562 WT	FALSE	High	MLIEEGGLQHL	[S].MLIEEGGLQHL.[Y]		0.0037972	0.00158564	1	1	1	Q9C0D3	Q9C0D3 [688-698]		Protein zyg-11 homolog B OS=Homo sapiens (Human) OX=9606 GN=ZYG11B PE=1 SV=2	0	1239.64		No Quan Values	High	0.001358	0.001862	35
K562 WT	FALSE	High	VLYEKDIQLF	[A].VLYEKDIQLF.[K]		0.00254917	0.00158564	1	1	1	Q9H8T0	Q9H8T0 [200-209]		AKT-interacting protein OS=Homo sapiens (Human) OX=9606 GN=AKTIP PE=1 SV=1	0	1267.69	1.63113e+06		High	0.001358	0.001276	16	101.08
K562 WT	FALSE	High	GLLGQPEATMV	[T].GLLGQPEATMV.[L]	1xOxidation [M10]	0.00406961	0.00158564	1	1	2	P18583	P18583 [535-545]		Protein SON OS=Homo sapiens (Human) OX=9606 GN=SON PE=1 SV=4	0	1131.57	1.17255e+06		High	0.001358	0.001991	24	80.08
K562 WT	FALSE	High	NLLDDRGMTAL	[G].NLLDDRGMTAL.[S]		0.0037972	0.00158564	1	1	1	Q6F5E8	Q6F5E8 [285-295]		Capping protein, Arp2/3 and myosin-I linker protein 2 OS=Homo sapiens (Human) OX=9606 GN=CARMIL2 PE=1 SV=2	0	1218.61	221517		High	0.001358	0.001871	27	92.8
K562 WT	FALSE	High	GLLAGDRLVEV	[A].GLLAGDRLVEV.[N]		0.00221913	0.00158564	1	1	1	O14745	O14745 [52-62]		Na(+)/H(+) exchange regulatory cofactor NHE-RF1 OS=Homo sapiens (Human) OX=9606 GN=SLC9A3R1 PE=1 SV=4	0	1141.66	2.65652e+06		High	0.001358	0.001115	33	91.36
K562 WT	FALSE	High	VLESSNPKM	[G].VLESSNPKM.[-]	1xOxidation [M9]	0.00399973	0.00158564	1	1	1	Q8IVT5	Q8IVT5 [915-923]		Kinase suppressor of Ras 1 OS=Homo sapiens (Human) OX=9606 GN=KSR1 PE=1 SV=3	0	1020.5	436678		High	0.001358	0.001958	47	33.47
K562 WT	FALSE	High	TLDEKIEKV	[T].TLDEKIEKV.[R]		0.0028531	0.00158564	1	1	4	Q96GQ7	Q96GQ7 [116-124]		Probable ATP-dependent RNA helicase DDX27 OS=Homo sapiens (Human) OX=9606 GN=DDX27 PE=1 SV=2	0	1074.6	1.13619e+07		High	0.001358	0.001425	28	51.25
K562 WT	FALSE	High	NLIDAGVDALRV	[K].NLIDAGVDALRV.[G]		0.00287792	0.00158564	1	1	1	P12268	P12268 [312-323]		Inosine-5'-monophosphate dehydrogenase 2 OS=Homo sapiens (Human) OX=9606 GN=IMPDH2 PE=1 SV=2	0	1255.7	514456		High	0.001358	0.00143	35	107.84
K562 WT	FALSE	High	GLMEDLLKL	[M].GLMEDLLKL.[P]		0.00216218	0.00158564	1	1	3	Q8WYP5	Q8WYP5 [920-928]		Protein ELYS OS=Homo sapiens (Human) OX=9606 GN=AHCTF1 PE=1 SV=3	0	1031.58	1.8393e+06		High	0.001358	0.001089	43	130.29
K562 WT	FALSE	High	LLDENGVLKL	[L].LLDENGVLKL.[A]		0.0037972	0.00158564	1	1	1	P50613	P50613 [144-153]		Cyclin-dependent kinase 7 OS=Homo sapiens (Human) OX=9606 GN=CDK7 PE=1 SV=1	0	1113.65	3379197		High	0.001358	0.00187	52	93.76
K562 WT	FALSE	High	NMVDIIHSV	[Y].NMVDIIHSV.[V]	1xOxidation [M2]	0.00305785	0.00158564	1	1	3	P05166	P05166 [315-323]		Propionyl-CoA carboxylase beta chain, mitochondrial OS=Homo sapiens (Human) OX=9606 GN=PCCB PE=1 SV=3	0	1043.52	8609891		High	0.001358	0.001521	36	70.54
HRD1 KO + CI	FALSE	High	NMVAKVDEV	[E].NMVAKVDEV.[K]	1xOxidation [M2]	0.00436823	0.00080632	1	1	3	P62906	P62906 [143-151]		60S ribosomal protein L10a OS=Homo sapiens (Human) OX=9606 GN=RPL10A PE=1 SV=2	0	1020.5	9.79913e+06		High	0.0008333	0.002405	28	46.99
K562 WT	FALSE	High	GLMEDLLKL	[M].GLMEDLLKL.[P]	1xOxidation [M3]	0.00303147	0.00158564	1	1	1	Q8WYP5	Q8WYP5 [920-928]		Protein ELYS OS=Homo sapiens (Human) OX=9606 GN=AHCTF1 PE=1 SV=3	0	1047.58		Not Reliable	High	0.001358	0.001502	30
K562 WT	FALSE	High	AAEEGLREL	[A].AAEEGLREL.[Q]		0.00290296	0.00158564	1	1	2	O43293	O43293 [334-342]		Death-associated protein kinase 3 OS=Homo sapiens (Human) OX=9606 GN=DAPK3 PE=1 SV=1	0	987.511	1.70073e+06		High	0.001358	0.00144	37	61.13
K562 WT	FALSE	High	IRLENEIQTY	[K].IRLENEIQTY.[R]		0.00585405	0.0019302	1	1	2	P13645	P13645 [440-449]		Keratin, type I cytoskeletal 10 OS=Homo sapiens (Human) OX=9606 GN=KRT10 PE=1 SV=6	0	1278.67	803507		High	0.001492	0.002835	43	74.37
K562 WT	FALSE	High	LLYQEGAKMAV	[L].LLYQEGAKMAV.[R]		0.00660783	0.0019302	1	1	1	P14923	P14923 [254-264]		Junction plakoglobin OS=Homo sapiens (Human) OX=9606 GN=JUP PE=1 SV=3	0	1222.65	2.15419e+06		High	0.001492	0.00318	24	75.71
K562 WT	FALSE	High	YLSPDLSKV	[G].YLSPDLSKV.[R]		0.00672313	0.0019302	1	1	3	P15056	P15056 [673-681]		Serine/threonine-protein kinase B-raf OS=Homo sapiens (Human) OX=9606 GN=BRAF PE=1 SV=4	0	1021.56	4.27905e+06		High	0.001492	0.00321	35	74.28
K562 WT	FALSE	High	LVDPYMHEV	[I].LVDPYMHEV.[T]		0.00672313	0.0019302	1	1	1	Q6P1X5	Q6P1X5 [257-265]		Transcription initiation factor TFIID subunit 2 OS=Homo sapiens (Human) OX=9606 GN=TAF2 PE=1 SV=3	0	1102.52	379780		High	0.001492	0.003226	30	74.64
K562 WT	FALSE	High	FMLPDPQNI	[G].FMLPDPQNI.[S]		0.00447631	0.0019302	1	1	5	Q8WW01	Q8WW01 [159-167]		tRNA-splicing endonuclease subunit Sen15 OS=Homo sapiens (Human) OX=9606 GN=TSEN15 PE=1 SV=1	0	1074.53	3.15029e+06		High	0.001358	0.002176	22	109.81
K562 WT	FALSE	High	GLTMHTHIV	[E].GLTMHTHIV.[S]	1xOxidation [M4]	0.00595624	0.0019302	1	1	1	O94979	O94979 [1185-1193]		Protein transport protein Sec31A OS=Homo sapiens (Human) OX=9606 GN=SEC31A PE=1 SV=3	0	1024.52	217408		High	0.001492	0.002864	23	46.5
K562 WT	FALSE	High	TLNEKLTAL	[A].TLNEKLTAL.[E]		0.0045545	0.0019302	1	1	2	Q8WUW1	Q8WUW1 [49-57]		Protein BRICK1 OS=Homo sapiens (Human) OX=9606 GN=BRK1 PE=1 SV=1	0	1002.58	4.56067e+06		High	0.001492	0.002213	37	71.8
K562 WT	FALSE	High	MPDSPAEV	[A].MPDSPAEV.[K]		0.0045941	0.0019302	1	1	1	O75081	O75081 [62-69]		Protein CBFA2T3 OS=Homo sapiens (Human) OX=9606 GN=CBFA2T3 PE=1 SV=2	0	845.371	109690		High	0.001492	0.002244	52	60.61
K562 WT	FALSE	High	GQMPRVYFV	[K].GQMPRVYFV.[L]	1xOxidation [M3]	0.00475599	0.0019302	1	1	2	Q13797	Q13797 [525-533]		Integrin alpha-9 OS=Homo sapiens (Human) OX=9606 GN=ITGA9 PE=1 SV=2	0	1112.56	1.64761e+06		High	0.001492	0.00231	28	76.69
K562 WT	FALSE	High	ASSPEHPEL	[S].ASSPEHPEL.[H]		0.0045545	0.0019302	1	1	3	Q96G74	Q96G74 [459-467]		OTU domain-containing protein 5 OS=Homo sapiens (Human) OX=9606 GN=OTUD5 PE=1 SV=1	0	966.453	1.23633e+07		High	0.001492	0.002219	44	50.46
K562 WT	FALSE	High	VAMEKNYTL	[A].VAMEKNYTL.[R]	1xOxidation [M3]	0.00550995	0.0019302	1	1	2	Q5VZK9	Q5VZK9 [621-629]		F-actin-uncapping protein LRRC16A OS=Homo sapiens (Human) OX=9606 GN=CARMIL1 PE=1 SV=1	0	1084.53	348524		High	0.001492	0.002673	38	53.79
K562 WT	FALSE	High	ASDPDEAKL	[R].ASDPDEAKL.[A]		0.00471499	0.0019302	1	1	1	Q13045	Q13045 [1108-1116]		Protein flightless-1 homolog OS=Homo sapiens (Human) OX=9606 GN=FLII PE=1 SV=2	0	945.452	445408		High	0.001492	0.002297	39	46.02
K562 WT	FALSE	High	KTNEKLYTV	[S].KTNEKLYTV.[C]		0.00536873	0.0019302	1	1	1	Q29RF7	Q29RF7 [1070-1078]		Sister chromatid cohesion protein PDS5 homolog A OS=Homo sapiens (Human) OX=9606 GN=PDS5A PE=1 SV=1	0	1095.6	319032		High	0.001492	0.002589	24	48.12
K562 WT	FALSE	High	VLGDDPQLMKV	[A].VLGDDPQLMKV.[A]	1xOxidation [M9]	0.00632812	0.0019302	1	1	2	Q9Y6J9	Q9Y6J9 [168-178]		TAF6-like RNA polymerase II p300/CBP-associated factor-associated factor 65 kDa subunit 6L OS=Homo sapiens (Human) OX=9606 GN=TAF6L PE=1 SV=1	0	1230.64	276434		High	0.001492	0.003033	40	65.16
K562 WT	FALSE	High	FMFDDMMRI	[E].FMFDDMMRI.[K]		0.00666523	0.0019302	1	1	1	Q86U70	Q86U70 [186-194]		LIM domain-binding protein 1 OS=Homo sapiens (Human) OX=9606 GN=LDB1 PE=1 SV=2	0	1205.52	151805		High	0.001492	0.003186	48	121.11
K562 WT	FALSE	High	FADQEVRSL	[K].FADQEVRSL.[A]		0.00570403	0.0019302	1	1	2	O00443	O00443 [950-958]		Phosphatidylinositol 4-phosphate 3-kinase C2 domain-containing subunit alpha OS=Homo sapiens (Human) OX=9606 GN=PIK3C2A PE=1 SV=2	0	1064.54	2.72251e+06		High	0.001492	0.002766	42	64.12
K562 WT	FALSE	High	SAFDHFASV	[V].SAFDHFASV.[H]		0.00447631	0.0019302	1	1	2	Q9Y547	Q9Y547 [121-129]		Intraflagellar transport protein 25 homolog OS=Homo sapiens (Human) OX=9606 GN=HSPB11 PE=1 SV=1	0	980.447	4.7499e+06		High	0.001358	0.002183	35	80.04
K562 WT	FALSE	High	KLIDDQDISI	[Q].KLIDDQDISI.[S]		0.00451524	0.0019302	1	1	1	Q96JI7	Q96JI7 [140-149]		Spatacsin OS=Homo sapiens (Human) OX=9606 GN=SPG11 PE=1 SV=3	0	1159.62	344560		High	0.001492	0.002197	66	81.76
K562 WT	FALSE	High	VLYPASPHGV	[A].VLYPASPHGV.[A]		0.00463405	0.0019302	1	1	2	Q99704	Q99704 [28-37]		Docking protein 1 OS=Homo sapiens (Human) OX=9606 GN=DOK1 PE=1 SV=1	0	1039.56	2.16838e+06		High	0.001492	0.002259	56	61.31
K562 WT	FALSE	High	VLYHVETEV	[D].VLYHVETEV.[D]		0.00655092	0.0019302	1	1	2	Q9UBL3	Q9UBL3 [610-618]		Set1/Ash2 histone methyltransferase complex subunit ASH2 OS=Homo sapiens (Human) OX=9606 GN=ASH2L PE=1 SV=1	0	1088.56	1.12723e+06		High	0.001492	0.003139	22	67.72
K562 WT	FALSE	High	ATMERLEKV	[L].ATMERLEKV.[N]		0.00627361	0.0019302	1	1	2	Q9UBT7	Q9UBT7 [176-184]		Alpha-catulin OS=Homo sapiens (Human) OX=9606 GN=CTNNAL1 PE=1 SV=2	0	1076.58	1.18415e+06		High	0.001492	0.003029	27	50.06
K562 WT	FALSE	High	KLLAGFMGV	[A].KLLAGFMGV.[M]	1xOxidation [M7]	0.00570403	0.0019302	1	1	2	Q8IXQ5	Q8IXQ5 [25-33]		Kelch-like protein 7 OS=Homo sapiens (Human) OX=9606 GN=KLHL7 PE=1 SV=2	0	951.533	1.17339e+06		High	0.001492	0.002748	44	83.13
K562 WT	FALSE	High	VLYDWKERL	[G].VLYDWKERL.[K]		0.00492357	0.0019302	1	1	1	Q7Z401	Q7Z401 [105-113]		C-myc promoter-binding protein OS=Homo sapiens (Human) OX=9606 GN=DENND4A PE=1 SV=2	0	1221.66	340836		High	0.001492	0.002385	30	80.37
K562 WT	FALSE	High	RLLDLENIQI	[L].RLLDLENIQI.[P]		0.00580361	0.0019302	2	2	1	Q92556; Q96JJ3	Q92556 [697-706]; Q96JJ3 [690-699]		Engulfment and cell motility protein 1 OS=Homo sapiens (Human) OX=9606 GN=ELMO1 PE=1 SV=2 Engulfment and cell motility protein 2 OS=Homo sapiens (Human) OX=9606 GN=ELMO2 PE=1 SV=2	0	1226.71	7.70658e+06	Shared	High	0.001492	0.002808	51	110.72
K562 WT	FALSE	High	RLNEQASEEIL	[D].RLNEQASEEIL.[K]		0.00463405	0.0019302	1	1	2	Q01105	Q01105 [57-67]		Protein SET OS=Homo sapiens (Human) OX=9606 GN=SET PE=1 SV=3	0	1301.67	311274		High	0.001492	0.002266	41	66.71
K562 WT	FALSE	High	GLMDTVKKV	[F].GLMDTVKKV.[L]	1xOxidation [M3]	0.00555785	0.0019302	1	1	5	Q9Y692	Q9Y692 [312-320]		Glucocorticoid modulatory element-binding protein 1 OS=Homo sapiens (Human) OX=9606 GN=GMEB1 PE=1 SV=2	0	1006.56	7.23124e+06		High	0.001492	0.002681	32	48.12
K562 WT	FALSE	High	HTDTTVKF	[Y].HTDTTVKF.[V]		0.0050531	0.0019302	2	2	3	P11388; Q02880	P11388 [961-968]; Q02880 [982-989]		DNA topoisomerase 2-alpha OS=Homo sapiens (Human) OX=9606 GN=TOP2A PE=1 SV=3 DNA topoisomerase 2-beta OS=Homo sapiens (Human) OX=9606 GN=TOP2B PE=1 SV=3	0	948.479	3.54433e+06	Shared	High	0.001492	0.002448	28	47.14
K562 WT	FALSE	High	KLIDDQDISISL	[Q].KLIDDQDISISL.[L]		0.00471499	0.0019302	1	1	1	Q96JI7	Q96JI7 [140-151]		Spatacsin OS=Homo sapiens (Human) OX=9606 GN=SPG11 PE=1 SV=3	0	1359.74		No Quan Values	High	0.001492	0.002293	47
K562 WT	FALSE	High	FQYDHEAFL	[NS].FQYDHEAFL.[G]		0.00509703	0.0019302	2	2	1	Q96D15; Q15293	Q96D15 [52-60]; Q15293 [56-64]		Reticulocalbin-3 OS=Homo sapiens (Human) OX=9606 GN=RCN3 PE=1 SV=1 Reticulocalbin-1 OS=Homo sapiens (Human) OX=9606 GN=RCN1 PE=1 SV=1	0	1169.53		No Quan Values	High	0.001492	0.002475	27
K562 WT	FALSE	High	ATSGLDHQL	[M].ATSGLDHQL.[K]		0.00643856	0.0019302	1	1	1	O15213	O15213 [375-383]		WD repeat-containing protein 46 OS=Homo sapiens (Human) OX=9606 GN=WDR46 PE=1 SV=3	0	941.469	413485		High	0.001492	0.003088	43	51.24
K562 WT	FALSE	High	SLMEKEQRL	[L].SLMEKEQRL.[L]	1xOxidation [M3]	0.0045941	0.0019302	1	1	2	Q9BV73	Q9BV73 [1060-1068]		Centrosome-associated protein CEP250 OS=Homo sapiens (Human) OX=9606 GN=CEP250 PE=1 SV=2	0	1149.59	210142		High	0.001492	0.002232	31	42.69
K562 WT	FALSE	High	SAVGHVFSL	[R].SAVGHVFSL.[E]		0.00565488	0.0019302	1	1	1	Q69YN4	Q69YN4 [810-818]		Protein virilizer homolog OS=Homo sapiens (Human) OX=9606 GN=VIRMA PE=1 SV=2	0	916.489	505401		High	0.001492	0.002725	26	83.62
K562 WT	FALSE	High	RLNDFASTV	[R].RLNDFASTV.[R]		0.00655092	0.0019302	1	1	5	P20674	P20674 [98-106]		Cytochrome c oxidase subunit 5A, mitochondrial OS=Homo sapiens (Human) OX=9606 GN=COX5A PE=1 SV=2	0	1022.53	1.42168e+07		High	0.001492	0.003141	51	66.3
K562 WT	FALSE	High	GLMDEKLLHNV	[E].GLMDEKLLHNV.[L]		0.00536873	0.0019302	1	1	2	Q9UPN3	Q9UPN3 [2358-2368]		Microtubule-actin cross-linking factor 1, isoforms 1/2/3/5 OS=Homo sapiens (Human) OX=9606 GN=MACF1 PE=1 SV=4	0	1268.67	198596		High	0.001492	0.002604	41	81.89
K562 WT	FALSE	High	GLMADPMKV	[N].GLMADPMKV.[Y]	1xOxidation [M]	0.00666523	0.0019302	1	1	3	Q9Y618	Q9Y618 [414-422]		Nuclear receptor corepressor 2 OS=Homo sapiens (Human) OX=9606 GN=NCOR2 PE=1 SV=3	0	977.479	1.21407e+06		High	0.001492	0.003192	21	63.09
K562 WT	FALSE	High	ILYDIPDIRL	[M].ILYDIPDIRL.[F]		0.00536873	0.0019302	1	1	1	O95363	O95363 [322-331]		Phenylalanine--tRNA ligase, mitochondrial OS=Homo sapiens (Human) OX=9606 GN=FARS2 PE=1 SV=1	0	1230.71	653735		High	0.001492	0.002598	43	115.49
K562 WT	FALSE	High	GILTKELLHSV	[D].GILTKELLHSV.[H]		0.00580361	0.0019302	1	1	1	Q9Y217	Q9Y217 [547-557]		Myotubularin-related protein 6 OS=Homo sapiens (Human) OX=9606 GN=MTMR6 PE=1 SV=3	0	1209.72		No Quan Values	High	0.001492	0.002795	35
K562 WT	FALSE	High	KLHDINAQM	[A].KLHDINAQM.[V]	1xOxidation [M9]	0.00479734	0.0019302	1	1	2	P63010	P63010 [147-155]		AP-2 complex subunit beta OS=Homo sapiens (Human) OX=9606 GN=AP2B1 PE=1 SV=1	0	1085.54	1.03869e+06		High	0.001492	0.00234	47	35.41
K562 WT	FALSE	High	PDQGIAKA	[L].PDQGIAKA.[AT]		0.00492357	0.0019302	1	2	1	P78318	P78318 [281-288]		Immunoglobulin-binding protein 1 OS=Homo sapiens (Human) OX=9606 GN=IGBP1 PE=1 SV=1	0	799.431	145888		High	0.001492	0.002384	31	53.47
K562 WT	FALSE	High	LGHPDTLNQGEF	[K].LGHPDTLNQGEF.[K]		0.00585405	0.0019302	1	1	4	P06702	P06702 [26-37]		Protein S100-A9 OS=Homo sapiens (Human) OX=9606 GN=S100A9 PE=1 SV=1	0	1327.63	1.6667e+06		High	0.001492	0.002823	40	67.28
K562 WT	FALSE	High	RLPDDDPTAV	[V].RLPDDDPTAV.[A]		0.00666523	0.0019302	1	1	9	Q9UBF2	Q9UBF2 [708-717]		Coatomer subunit gamma-2 OS=Homo sapiens (Human) OX=9606 GN=COPG2 PE=1 SV=1	0	1098.54	3.83896e+07		High	0.001492	0.00319	51	55.37
K562 WT	FALSE	High	RAEENIRSL	[Q].RAEENIRSL.[M]		0.0063831	0.0019302	1	1	1	Q9Y666	Q9Y666 [744-752]		Solute carrier family 12 member 7 OS=Homo sapiens (Human) OX=9606 GN=SLC12A7 PE=1 SV=3	0	1087.59	80864		High	0.001492	0.003066	25	47.42
K562 WT	FALSE	High	SLDKFLASV	[A].SLDKFLASV.[S]		0.00546247	0.0019302	1	1	19	P69905	P69905 [125-133]		Hemoglobin subunit alpha OS=Homo sapiens (Human) OX=9606 GN=HBA2 PE=1 SV=2	0	979.546	8.79171e+08		High	0.001492	0.002644	42	98.14
K562 WT	FALSE	High	KLNKEVTAV	[D].KLNKEVTAV.[Q]		0.00632812	0.0019302	1	1	2	O94986	O94986 [721-729]		Centrosomal protein of 152 kDa OS=Homo sapiens (Human) OX=9606 GN=CEP152 PE=1 SV=4	0	1001.6	878962		High	0.001492	0.003042	62	41.78
K562 WT	FALSE	High	QVFPGLLERV	[L].QVFPGLLERV.[I]		0.00666523	0.0019302	1	1	5	Q9UBB4	Q9UBB4 [324-333]		Ataxin-10 OS=Homo sapiens (Human) OX=9606 GN=ATXN10 PE=1 SV=1	0	1157.67	3.32196e+06		High	0.001492	0.003197	45	102.32
K562 WT	FALSE	High	GLQEAQYRL	[K].GLQEAQYRL.[V]		0.00532247	0.0019302	1	1	2	Q13206	Q13206 [83-91]		Probable ATP-dependent RNA helicase DDX10 OS=Homo sapiens (Human) OX=9606 GN=DDX10 PE=1 SV=2	0	1077.57	1.24869e+06		High	0.001492	0.002577	40	68.01
K562 WT	FALSE	High	ATADYICKV	[D].ATADYICKV.[K]	1xCysteinyl [C7]	0.00666523	0.0019302	1	1	2	P53396	P53396 [223-231]	P53396 1xCysteinyl [C229]	ATP-citrate synthase OS=Homo sapiens (Human) OX=9606 GN=ACLY PE=1 SV=3	0	1102.49	1.50144e+06		High	0.001492	0.003198	31	58.3
K562 WT	FALSE	High	GLQDFDLIRV	[L].GLQDFDLIRV.[I]		0.00666523	0.0019302	2	2	2	P41743; Q05513	P41743 [250-259]; Q05513 [248-257]		Protein kinase C iota type OS=Homo sapiens (Human) OX=9606 GN=PRKCI PE=1 SV=2 Protein kinase C zeta type OS=Homo sapiens (Human) OX=9606 GN=PRKCZ PE=1 SV=4	0	1175.64	21337040	Shared	High	0.001492	0.003198	24	113.69
K562 WT	FALSE	High	LLFRGCLIGA	[L].LLFRGCLIGA.[V]	1xCysteinyl [C6]	0.0052766	0.0019302	1	1	1	Q9BX67	Q9BX67 [22-31]	Q9BX67 1xCysteinyl [C27]	Junctional adhesion molecule C OS=Homo sapiens (Human) OX=9606 GN=JAM3 PE=1 SV=1	0	1181.62	1.69591e+06		High	0.001492	0.002552	28	89.22
K562 WT	FALSE	High	YMLDLQKQL	[Q].YMLDLQKQL.[G]	1xOxidation [M2]	0.00595624	0.0019302	1	1	3	Q9Y371	Q9Y371 [244-252]		Endophilin-B1 OS=Homo sapiens (Human) OX=9606 GN=SH3GLB1 PE=1 SV=1	0	1167.61	790939		High	0.001492	0.002868	24	82.44
K562 WT	FALSE	High	YLSKIIPAL	[N].YLSKIIPAL.[Q]		0.00643856	0.0019302	1	1	1	P40937	P40937 [157-165]		Replication factor C subunit 5 OS=Homo sapiens (Human) OX=9606 GN=RFC5 PE=1 SV=1	0	1017.63	5617904		High	0.001492	0.003089	29	97.3
K562 WT	FALSE	High	ALYDPINPDRETL	[Q].ALYDPINPDRETL.[D]		0.00611287	0.0019302	1	1	1	Q96AN5	Q96AN5 [124-136]		Transmembrane protein 143 OS=Homo sapiens (Human) OX=9606 GN=TMEM143 PE=1 SV=1	0	1516.76		No Quan Values	High	0.001492	0.002937	60
K562 WT	FALSE	High	ALYDNVEKL	[H].ALYDNVEKL.[F]		0.00595624	0.0019302	1	1	3	P08243	P08243 [214-222]		Asparagine synthetase [glutamine-hydrolyzing] OS=Homo sapiens (Human) OX=9606 GN=ASNS PE=1 SV=4	0	1064.56	11567643		High	0.001492	0.002861	34	77.17
K562 WT	FALSE	High	FANSRDTSF	[S].FANSRDTSF.[E]		0.00471499	0.0019302	1	1	2	P49327	P49327 [1720-1728]		Fatty acid synthase OS=Homo sapiens (Human) OX=9606 GN=FASN PE=1 SV=3	0	1044.47	1.22741e+06		High	0.001492	0.00229	22	53.57
K562 WT	FALSE	High	ALYDENTKLWYA	[F].ALYDENTKLWYA.[P]		0.00590492	0.0019302	1	1	2	P23458	P23458 [79-90]		Tyrosine-protein kinase JAK1 OS=Homo sapiens (Human) OX=9606 GN=JAK1 PE=1 SV=2	0	1486.72	916173		High	0.001492	0.002835	15	94.58
K562 WT	FALSE	High	VAEENTRVL	[N].VAEENTRVL.[Y]		0.00655092	0.0019302	1	1	2	Q9Y5T5	Q9Y5T5 [733-741]		Ubiquitin carboxyl-terminal hydrolase 16 OS=Homo sapiens (Human) OX=9606 GN=USP16 PE=1 SV=1	0	1030.55	1.04756e+07		High	0.001492	0.003146	34	50.53
K562 WT	FALSE	High	MMPAVFHTV	[L].MMPAVFHTV.[A]	1xOxidation [M1]	0.0052766	0.0019302	1	1	1	Q8TDY2	Q8TDY2 [107-115]		RB1-inducible coiled-coil protein 1 OS=Homo sapiens (Human) OX=9606 GN=RB1CC1 PE=1 SV=3	0	1048.5	327723		High	0.001492	0.002553	38	79.78
K562 WT	FALSE	High	FNDPNAKEM	[S].FNDPNAKEM.[H]		0.00616599	0.0019302	1	1	2	Q96KR1	Q96KR1 [591-599]		Zinc finger RNA-binding protein OS=Homo sapiens (Human) OX=9606 GN=ZFR PE=1 SV=2	0	1065.47	7.25787e+06		High	0.001492	0.00296	31	49.84
K562 WT	FALSE	High	ALWSVGGEVHV	[W].ALWSVGGEVHV.[A]		0.00660783	0.0019302	1	1	1	Q96CH1	Q96CH1 [93-103]		Probable G-protein coupled receptor 146 OS=Homo sapiens (Human) OX=9606 GN=GPR146 PE=2 SV=1	0	1153.6	365416		High	0.001492	0.003174	33	95.52
K562 WT	FALSE	High	FNFVGKIL	[K].FNFVGKIL.[G]		0.00570403	0.0019302	1	3	2	Q07666	Q07666 [170-177]		KH domain-containing, RNA-binding, signal transduction-associated protein 1 OS=Homo sapiens (Human) OX=9606 GN=KHDRBS1 PE=1 SV=1	0	937.551	1.17871e+06		High	0.001492	0.002754	28	102.64
K562 WT	FALSE	High	RLPEMGSNVEL	[D].RLPEMGSNVEL.[S]		0.00616599	0.0019302	1	1	1	Q9Y4A5	Q9Y4A5 [696-706]		Transformation/transcription domain-associated protein OS=Homo sapiens (Human) OX=9606 GN=TRRAP PE=1 SV=3	0	1244.63	300120		High	0.001492	0.002955	50	81.41
K562 WT	FALSE	High	QAPPPPQQV	[H].QAPPPPQQV.[S]		0.00616599	0.0019302	1	1	2	Q9UPW0	Q9UPW0 [438-446]		Forkhead box protein J3 OS=Homo sapiens (Human) OX=9606 GN=FOXJ3 PE=1 SV=2	0	961.51	684124		High	0.001492	0.002966	28	46.88
K562 WT	FALSE	High	KIPPVSPSI	[L].KIPPVSPSI.[L]		0.00467435	0.0019302	1	1	33	Q96B67	Q96B67 [269-277]		Arrestin domain-containing protein 3 OS=Homo sapiens (Human) OX=9606 GN=ARRDC3 PE=1 SV=1	0	937.572	3.90023e+06		High	0.001492	0.002278	41	63.39
HRD1 KO + CI	FALSE	High	TLYEAVREV	[D].TLYEAVREV.[L]		0.00138869	0.00080632	1	1	3	P62906	P62906 [9-17]		60S ribosomal protein L10a OS=Homo sapiens (Human) OX=9606 GN=RPL10A PE=1 SV=2	0	1079.57	4.10512e+06		High	0.0008333	0.0007296	52	73.64
K562 WT	FALSE	High	KLIDDVHRL	[D].KLIDDVHRL.[F]		0.00451524	0.0019302	1	1	4	P08240	P08240 [81-89]		Signal recognition particle receptor subunit alpha OS=Homo sapiens (Human) OX=9606 GN=SRPRA PE=1 SV=2	0	1108.65	1.50625e+07		High	0.001492	0.002208	41	58.71
K562 WT	FALSE	High	KIIDDSDSNLSV	[I].KIIDDSDSNLSV.[V]		0.00627361	0.0019302	1	5	4	P49792	P49792 [720-731]		E3 SUMO-protein ligase RanBP2 OS=Homo sapiens (Human) OX=9606 GN=RANBP2 PE=1 SV=2	0	1305.65	900463		High	0.001492	0.003016	44	66.16
K562 WT	FALSE	High	ILFSEDSTKLFV	[Q].ILFSEDSTKLFV.[A]		0.00611287	0.0019302	1	1	1	Q969X6	Q969X6 [443-454]		U3 small nucleolar RNA-associated protein 4 homolog OS=Homo sapiens (Human) OX=9606 GN=UTP4 PE=1 SV=1	0	1398.75		No Quan Values	High	0.001492	0.002934	20
K562 WT	FALSE	High	GLDEGVDSLKA	[L].GLDEGVDSLKA.[A]		0.0054154	0.0019302	1	1	1	Q8WXX5	Q8WXX5 [208-218]		DnaJ homolog subfamily C member 9 OS=Homo sapiens (Human) OX=9606 GN=DNAJC9 PE=1 SV=1	0	1103.56	152268		High	0.001492	0.002625	31	65.04
K562 WT	FALSE	High	QMISRIEYI	[D].QMISRIEYI.[H]		0.00560615	0.0019302	1	2	2	P48730	P48730 [111-119]		Casein kinase I isoform delta OS=Homo sapiens (Human) OX=9606 GN=CSNK1D PE=1 SV=2	0	1152.61	2.30056e+06		High	0.001492	0.002701	37	85.2
K562 WT	FALSE	High	ILYSKTEHL	[R].ILYSKTEHL.[G]		0.006008	0.0019302	1	1	4	Q14997	Q14997 [152-160]		Proteasome activator complex subunit 4 OS=Homo sapiens (Human) OX=9606 GN=PSME4 PE=1 SV=2	0	1103.61	3.13272e+06		High	0.001492	0.002907	40	52.52
K562 WT	FALSE	High	SLDTQPKKV	[G].SLDTQPKKV.[R]		0.00590492	0.0019302	1	1	5	P15923	P15923 [165-173]		Transcription factor E2-alpha OS=Homo sapiens (Human) OX=9606 GN=TCF3 PE=1 SV=1	0	1015.58	1.20964e+07		High	0.001492	0.002854	35	36.52
K562 WT	FALSE	High	AMIDTEFAKQTSL	[A].AMIDTEFAKQTSL.[D]		0.00536873	0.0019302	1	1	1	Q15750	Q15750 [311-323]		TGF-beta-activated kinase 1 and MAP3K7-binding protein 1 OS=Homo sapiens (Human) OX=9606 GN=TAB1 PE=1 SV=1	0	1454.72	309281		High	0.001492	0.002606	27	87.15
K562 WT	FALSE	High	KLLGPKINFV	[L].KLLGPKINFV.[L]		0.00627361	0.0019302	1	1	1	O43156	O43156 [409-418]		TELO2-interacting protein 1 homolog OS=Homo sapiens (Human) OX=9606 GN=TTI1 PE=1 SV=3	0	1128.71	568031		High	0.001492	0.003027	25	80.31
K562 WT	FALSE	High	NIFPYPVGV	[M].NIFPYPVGV.[H]		0.006008	0.0019302	1	1	2	Q99590	Q99590 [1227-1235]		Protein SCAF11 OS=Homo sapiens (Human) OX=9606 GN=SCAF11 PE=1 SV=2	0	1005.54	467461		High	0.001492	0.002896	34	116.4
K562 WT	FALSE	High	NIFPNPEATFV	[G].NIFPNPEATFV.[K]		0.0045941	0.0019302	1	1	2	Q9Y5B9	Q9Y5B9 [585-595]		FACT complex subunit SPT16 OS=Homo sapiens (Human) OX=9606 GN=SUPT16H PE=1 SV=1	0	1248.63	2.62508e+06		High	0.001492	0.002247	27	116.27
K562 WT	FALSE	High	RLYHITDQV	[L].RLYHITDQV.[H]		0.00649449	0.0019302	1	1	5	Q9NY97	Q9NY97 [318-326]		N-acetyllactosaminide beta-1,3-N-acetylglucosaminyltransferase 2 OS=Homo sapiens (Human) OX=9606 GN=B3GNT2 PE=1 SV=2	0	1144.61	6.24033e+06		High	0.001492	0.003111	43	57.92
K562 WT	FALSE	High	SIDRNPPQL	[V].SIDRNPPQL.[Q]		0.00632812	0.0019302	1	1	1	P52630	P52630 [362-370]		Signal transducer and activator of transcription 2 OS=Homo sapiens (Human) OX=9606 GN=STAT2 PE=1 SV=1	0	1039.55	276841		High	0.001492	0.003046	30	56.69
K562 WT	FALSE	High	FLFNKVVNL	[A].FLFNKVVNL.[Q]		0.00514135	0.0019302	1	1	2	P62699	P62699 [43-51]		Protein yippee-like 5 OS=Homo sapiens (Human) OX=9606 GN=YPEL5 PE=1 SV=1	0	1093.64	9781053		High	0.001492	0.002492	34	107.42
K562 WT	FALSE	High	KLISSDGHEFIV	[V].KLISSDGHEFIV.[K]		0.006008	0.0019302	1	1	2	Q15369	Q15369 [20-31]		Elongin-C OS=Homo sapiens (Human) OX=9606 GN=ELOC PE=1 SV=1	0	1344.72	143222		High	0.001492	0.002892	24	75.65
K562 WT	FALSE	High	SILEDPPSI	[R].SILEDPPSI.[S]		0.00595624	0.0019302	1	1	22	Q9NVM9	Q9NVM9 [394-402]		Integrator complex subunit 13 OS=Homo sapiens (Human) OX=9606 GN=INTS13 PE=1 SV=2	0	970.509	6.93223e+06		High	0.001492	0.002872	37	94.13
K562 WT	FALSE	High	TLIGEDVNPLIKL	[S].TLIGEDVNPLIKL.[D]		0.00496637	0.0019302	1	1	1	P20585	P20585 [338-350]		DNA mismatch repair protein Msh3 OS=Homo sapiens (Human) OX=9606 GN=MSH3 PE=1 SV=4	0	1424.84		No Quan Values	High	0.001492	0.002422	48
K562 WT	FALSE	High	NMYEGVGRMFI	[T].NMYEGVGRMFI.[L]	2xOxidation [M2; M9]	0.0063831	0.0019302	1	1	2	O60925	O60925 [59-69]		Prefoldin subunit 1 OS=Homo sapiens (Human) OX=9606 GN=PFDN1 PE=1 SV=2	0	1348.6	925086		High	0.001492	0.003066	28	79.58
K562 WT	FALSE	High	WLEENVHEV	[S].WLEENVHEV.[L]		0.00611287	0.0019302	1	1	2	Q9BQ70	Q9BQ70 [518-526]		Transcription factor 25 OS=Homo sapiens (Human) OX=9606 GN=TCF25 PE=1 SV=1	0	1154.55	2.84687e+06		High	0.001492	0.002937	29	72.65
K562 WT	FALSE	High	YMEEIYHRI	[Q].YMEEIYHRI.[P]	1xOxidation [M2]	0.00518604	0.0019302	1	1	2	P37268	P37268 [341-349]		Squalene synthase OS=Homo sapiens (Human) OX=9606 GN=FDFT1 PE=1 SV=1	0	1269.59	421688		High	0.001492	0.002518	37	57.36
K562 WT	FALSE	High	ILAELLLRV	[C].ILAELLLRV.[P]		0.00451524	0.0019302	1	1	2	P50613	P50613 [202-210]		Cyclin-dependent kinase 7 OS=Homo sapiens (Human) OX=9606 GN=CDK7 PE=1 SV=1	0	1039.69	2.61571e+06		High	0.001492	0.002196	44	119.45
K562 WT	FALSE	High	KVLERVNAV	[E].KVLERVNAV.[K]		0.00492357	0.0019302	1	1	5	Q9UL46	Q9UL46 [145-153]		Proteasome activator complex subunit 2 OS=Homo sapiens (Human) OX=9606 GN=PSME2 PE=1 SV=4	0	1027.63	2.25036e+07		High	0.001492	0.002385	39	46.03
K562 WT	FALSE	High	FLFDTQHFI	[I].FLFDTQHFI.[S]		0.00463405	0.0019302	1	1	1	Q9H583	Q9H583 [2003-2011]		HEAT repeat-containing protein 1 OS=Homo sapiens (Human) OX=9606 GN=HEATR1 PE=1 SV=3	0	1167.58	2.53172e+06		High	0.001492	0.002264	22	115.4
K562 WT	FALSE	High	TLLEKDYFL	[Q].TLLEKDYFL.[A]		0.0063831	0.0019302	1	1	2	Q8TF05	Q8TF05 [892-900]		Serine/threonine-protein phosphatase 4 regulatory subunit 1 OS=Homo sapiens (Human) OX=9606 GN=PPP4R1 PE=1 SV=1	0	1141.61	2655163		High	0.001492	0.003062	24	100.48
K562 WT	FALSE	High	SLLEDLSHI	[A].SLLEDLSHI.[E]		0.00570403	0.0019302	1	1	1	Q9UHV2	Q9UHV2 [117-125]		SERTA domain-containing protein 1 OS=Homo sapiens (Human) OX=9606 GN=SERTAD1 PE=1 SV=2	0	1026.55	217463		High	0.001492	0.00275	39	114.5
K562 WT	FALSE	High	TLLEDGTFKV	[R].TLLEDGTFKV.[R]		0.00616599	0.0019302	1	1	4	Q9HBL8	Q9HBL8 [23-32]		NmrA-like family domain-containing protein 1 OS=Homo sapiens (Human) OX=9606 GN=NMRAL1 PE=1 SV=1	0	1122.6	2.0465e+07		High	0.001492	0.002971	70	90.78
K562 WT	FALSE	High	YIYDKDMEII	[D].YIYDKDMEII.[A]		0.00514135	0.0019302	1	1	1	Q9UPT9	Q9UPT9 [118-127]		Ubiquitin carboxyl-terminal hydrolase 22 OS=Homo sapiens (Human) OX=9606 GN=USP22 PE=1 SV=2	0	1302.63	1.60181e+06		High	0.001492	0.002499	30	94.34
K562 WT	FALSE	High	QLWDGIIHSL	[T].QLWDGIIHSL.[Q]		0.0045545	0.0019302	1	1	1	Q8N2C3	Q8N2C3 [62-71]		DEP domain-containing protein 4 OS=Homo sapiens (Human) OX=9606 GN=DEPDC4 PE=2 SV=1	0	1181.63	145425		High	0.001492	0.002222	42	118.61
K562 WT	FALSE	High	KLLEVSDDPQVLAV	[T].KLLEVSDDPQVLAV.[A]		0.00536873	0.0019302	1	1	1	Q9UI12	Q9UI12 [396-409]		V-type proton ATPase subunit H OS=Homo sapiens (Human) OX=9606 GN=ATP6V1H PE=1 SV=1	0	1525.85	325442		High	0.001492	0.002594	75	95.04
K562 WT	FALSE	High	NMVEELEKA	[I].NMVEELEKA.[L]		0.00447631	0.0019302	1	1	1	Q15046	Q15046 [395-403]		Lysine--tRNA ligase OS=Homo sapiens (Human) OX=9606 GN=KARS1 PE=1 SV=3	0	1062.51	252318		High	0.001492	0.002189	9	80.39
K562 WT	FALSE	High	KLLEVEHPA	[L].KLLEVEHPA.[A]		0.00463405	0.0019302	1	1	3	P17987	P17987 [63-71]		T-complex protein 1 subunit alpha OS=Homo sapiens (Human) OX=9606 GN=TCP1 PE=1 SV=1	0	1035.58	3.47859e+06		High	0.001492	0.002255	31	50.15
K562 WT	FALSE	High	IMDDKSLNI	[E].IMDDKSLNI.[K]	1xOxidation [M2]	0.00560615	0.0019302	1	1	2	P46940	P46940 [1079-1087]		Ras GTPase-activating-like protein IQGAP1 OS=Homo sapiens (Human) OX=9606 GN=IQGAP1 PE=1 SV=1	0	1064.53	3.3171e+06		High	0.001492	0.002706	25	61.03
K562 WT	FALSE	High	RMIDIQTRM	[S].RMIDIQTRM.[A]	2xOxidation [M2; M9]	0.00483905	0.0019302	1	1	5	O43709	O43709 [31-39]		Probable 18S rRNA (guanine-N(7))-methyltransferase OS=Homo sapiens (Human) OX=9606 GN=BUD23 PE=1 SV=2	0	1195.59	2.84963e+06		High	0.001492	0.002357	28	43.26
K562 WT	FALSE	High	FLLEGIRSL	[L].FLLEGIRSL.[V]		0.00555785	0.0019302	1	1	2	P55160	P55160 [409-417]		Nck-associated protein 1-like OS=Homo sapiens (Human) OX=9606 GN=NCKAP1L PE=1 SV=3	0	1047.62	15463840		High	0.001492	0.002695	59	107.71
K562 WT	FALSE	High	NMANGAVIHLA	[Y].NMANGAVIHLA.[L]	1xOxidation [M2]	0.00536873	0.0019302	1	1	1	Q15459	Q15459 [774-784]		Splicing factor 3A subunit 1 OS=Homo sapiens (Human) OX=9606 GN=SF3A1 PE=1 SV=1	0	1126.57	202859		High	0.001492	0.002604	20	62.03
K562 WT	FALSE	High	RMDYPVFTV	[Q].RMDYPVFTV.[S]	1xOxidation [M2]	0.00616599	0.0019302	1	1	2	Q68CR1	Q68CR1 [282-290]		Protein sel-1 homolog 3 OS=Homo sapiens (Human) OX=9606 GN=SEL1L3 PE=1 SV=2	0	1143.55	1.7445e+06		High	0.001492	0.002958	40	87.63
K562 WT	FALSE	High	VGDPSVHLL	[H].VGDPSVHLL.[T]		0.00546247	0.0019302	1	1	4	Q6PCT2	Q6PCT2 [610-618]		F-box/LRR-repeat protein 19 OS=Homo sapiens (Human) OX=9606 GN=FBXL19 PE=1 SV=3	0	936.515	7.06151e+06		High	0.001492	0.002633	35	75.47
K562 WT	FALSE	High	ILADATAKM	[K].ILADATAKM.[V]	1xOxidation [M9]	0.00463405	0.0019302	1	1	1	Q9Y490	Q9Y490 [862-870]		Talin-1 OS=Homo sapiens (Human) OX=9606 GN=TLN1 PE=1 SV=3	0	949.502		No Quan Values	High	0.001492	0.002261	36
K562 WT	FALSE	High	KLLLLHPAFQS	[M].KLLLLHPAFQS.[C]		0.00447631	0.0019302	1	1	2	Q15043	Q15043 [2-12]		Metal cation symporter ZIP14 OS=Homo sapiens (Human) OX=9606 GN=SLC39A14 PE=1 SV=3	0	1266.76	503060		High	0.001492	0.00219	41	80.45
K562 WT	FALSE	High	KLLPAGHSV	[S].KLLPAGHSV.[S]		0.00488113	0.0019302	1	1	1	Q9NPE2	Q9NPE2 [161-169]		Neugrin OS=Homo sapiens (Human) OX=9606 GN=NGRN PE=1 SV=2	0	921.552	1.1961e+06		High	0.001492	0.002377	40	46.63
K562 WT	FALSE	High	YMDQWVPVI	[R].YMDQWVPVI.[N]		0.0057536	0.0019302	1	1	3	P24522	P24522 [152-160]		Growth arrest and DNA damage-inducible protein GADD45 alpha OS=Homo sapiens (Human) OX=9606 GN=GADD45A PE=1 SV=1	0	1150.56	1.60184e+06		High	0.001492	0.002769	29	126.05
K562 WT	FALSE	High	RVMELFFTV	[S].RVMELFFTV.[H]		0.00479734	0.0019302	1	1	3	Q9C0E2	Q9C0E2 [273-281]		Exportin-4 OS=Homo sapiens (Human) OX=9606 GN=XPO4 PE=1 SV=2	0	1141.61	1.77086e+06		High	0.001492	0.002343	50	117.82
K562 WT	FALSE	High	KLLPDTILEKL	[R].KLLPDTILEKL.[T]		0.0057536	0.0019302	1	1	1	Q9UMY1	Q9UMY1 [112-122]		Nucleolar protein 7 OS=Homo sapiens (Human) OX=9606 GN=NOL7 PE=1 SV=2	0	1282.8		No Quan Values	High	0.001492	0.002781	23
K562 WT	FALSE	High	FLLPDVIRI	[E].FLLPDVIRI.[W]		0.00580361	0.0019302	1	1	1	Q9NVG8	Q9NVG8 [329-337]		TBC1 domain family member 13 OS=Homo sapiens (Human) OX=9606 GN=TBC1D13 PE=1 SV=3	0	1085.67	1.05672e+06		High	0.001492	0.002797	43	124.27
K562 WT	FALSE	High	KVIDDTNITRL	[R].KVIDDTNITRL.[Q]		0.00447631	0.0019302	1	1	1	P05783	P05783 [187-197]		Keratin, type I cytoskeletal 18 OS=Homo sapiens (Human) OX=9606 GN=KRT18 PE=1 SV=2	0	1287.73	222273		High	0.001492	0.002189	36	65.15
K562 WT	FALSE	High	AMLTGELKKA	[G].AMLTGELKKA.[L]	1xOxidation [M2]	0.00536873	0.0019302	1	1	5	P23381	P23381 [424-433]		Tryptophan--tRNA ligase, cytoplasmic OS=Homo sapiens (Human) OX=9606 GN=WARS1 PE=1 SV=2	0	1077.6	5.19144e+06		High	0.001492	0.002599	36	45.72
K562 WT	FALSE	High	YMDAPKAAL	[A].YMDAPKAAL.[-]	1xOxidation [M2]	0.00514135	0.0019302	1	1	2	Q8N114	Q8N114 [232-240]		Protein shisa-5 OS=Homo sapiens (Human) OX=9606 GN=SHISA5 PE=1 SV=1	0	995.487	1.413e+06		High	0.001492	0.002495	28	52.17
K562 WT	FALSE	High	QLIDKVWQL	[V].QLIDKVWQL.[G]		0.00655092	0.0019302	1	1	3	Q92503	Q92503 [593-601]		SEC14-like protein 1 OS=Homo sapiens (Human) OX=9606 GN=SEC14L1 PE=1 SV=2	0	1142.66	108433224		High	0.001492	0.003154	30	104.69
K562 WT	FALSE	High	KVFSTPHGL	[SN].KVFSTPHGL.[E]		0.00447631	0.0019302	2	2	3	Q99684; Q5VTD9	Q99684 [262-270]; Q5VTD9 [170-178]		Zinc finger protein Gfi-1 OS=Homo sapiens (Human) OX=9606 GN=GFI1 PE=1 SV=2 Zinc finger protein Gfi-1b OS=Homo sapiens (Human) OX=9606 GN=GFI1B PE=1 SV=1	0	985.547	2.51759e+06	Shared	High	0.001358	0.002182	39	56.58
K562 WT	FALSE	High	AMLPYDQYL	[H].AMLPYDQYL.[H]	1xOxidation [M2]	0.00570403	0.0019302	1	1	2	P06744	P06744 [337-345]		Glucose-6-phosphate isomerase OS=Homo sapiens (Human) OX=9606 GN=GPI PE=1 SV=4	0	1129.52	723732		High	0.001492	0.002752	38	101.31
K562 WT	FALSE	High	QLLDFSQKL	[R].QLLDFSQKL.[D]		0.00518604	0.0019302	1	1	1	O14980	O14980 [15-23]		Exportin-1 OS=Homo sapiens (Human) OX=9606 GN=XPO1 PE=1 SV=1	0	1091.61	3.99461e+06		High	0.001492	0.002513	50	95.14
K562 WT	FALSE	High	SLLEKSLGL	[L].SLLEKSLGL.[S]		0.0057536	0.0019302	1	1	6	O43324	O43324 [8-16]		Eukaryotic translation elongation factor 1 epsilon-1 OS=Homo sapiens (Human) OX=9606 GN=EEF1E1 PE=1 SV=1	0	959.577	1.08969e+08		High	0.001492	0.002776	49	92.37
K562 WT	FALSE	High	TLLSDTKYLEM	[D].TLLSDTKYLEM.[I]	1xOxidation [M11]	0.0063831	0.0019302	1	1	2	O95373	O95373 [707-717]		Importin-7 OS=Homo sapiens (Human) OX=9606 GN=IPO7 PE=1 SV=1	0	1329.66	243226		High	0.001492	0.003074	43	83.79
K562 WT	FALSE	High	NLLPKLHIV	[C].NLLPKLHIV.[KQ]		0.00666523	0.0019302	2	2	8	Q9Y696; O00299	Q9Y696 [190-198]; O00299 [179-187]		Chloride intracellular channel protein 4 OS=Homo sapiens (Human) OX=9606 GN=CLIC4 PE=1 SV=4 Chloride intracellular channel protein 1 OS=Homo sapiens (Human) OX=9606 GN=CLIC1 PE=1 SV=4	0	1046.67	8.73872e+07	Shared	High	0.001492	0.0032	43	87.15
K562 WT	FALSE	High	FLGPWPAAS	[L].FLGPWPAAS.[H]		0.00514135	0.0019302	1	1	3	P30533	P30533 [22-30]		Alpha-2-macroglobulin receptor-associated protein OS=Homo sapiens (Human) OX=9606 GN=LRPAP1 PE=1 SV=1	0	945.483	5673561		High	0.001492	0.00249	32	101.93
K562 WT	FALSE	High	VILEGELERA	[L].VILEGELERA.[E]		0.00492357	0.0019302	1	1	2	P67936	P67936 [134-143]		Tropomyosin alpha-4 chain OS=Homo sapiens (Human) OX=9606 GN=TPM4 PE=1 SV=3	0	1128.63	547428		High	0.001492	0.002402	52	73.66
K562 WT	FALSE	High	NLLIDDKGTIKL	[Q].NLLIDDKGTIKL.[A]		0.00514135	0.0019302	1	1	2	P06493	P06493 [133-144]		Cyclin-dependent kinase 1 OS=Homo sapiens (Human) OX=9606 GN=CDK1 PE=1 SV=3	0	1342.79	1.77263e+06		High	0.001492	0.002488	45	89.04
K562 WT	FALSE	High	VLLSEQGDVKL	[N].VLLSEQGDVKL.[A]		0.00500955	0.0019302	1	2	1	O00506	O00506 [146-156]		Serine/threonine-protein kinase 25 OS=Homo sapiens (Human) OX=9606 GN=STK25 PE=1 SV=1	0	1200.68	293811		High	0.001492	0.002441	41	79.51
K562 WT	FALSE	High	NDRLASY	[L].NDRLASY.[L]		0.00590492	0.0019302	11	22	3	P02533; Q7Z3Y7; P08727; P13645; P05783; P19012; Q6A162; Q99456; Q04695; P08779; Q9C075	P02533 [123-129]; Q7Z3Y7 [94-100]; P08727 [88-94]; P13645 [154-160]; P05783 [88-94]; P19012 [113-119]; Q6A162 [97-103]; Q99456 [133-139]; Q04695 [92-98]; P08779 [125-131]; Q9C075 [80-86]		Keratin, type I cytoskeletal 14 OS=Homo sapiens (Human) OX=9606 GN=KRT14 PE=1 SV=4 Keratin, type I cytoskeletal 28 OS=Homo sapiens (Human) OX=9606 GN=KRT28 PE=1 SV=2 Keratin, type I cytoskeletal 19 OS=Homo sapiens (Human) OX=9606 GN=KRT19 PE=1 SV=4 Keratin, type I cytoskeletal 10 OS=Homo sapiens (Human) OX=9606 GN=KRT10 PE=1 SV=6 Keratin, type I cytoskeletal 18 OS=Homo sapiens (Human) OX=9606 GN=…	0	838.405	1.50449e+06	Shared	High	0.001492	0.002853	41	47.77
K562 WT	FALSE	High	RVLEELEGV	[L].RVLEELEGV.[R]		0.00621956	0.0019302	1	1	2	P42356	P42356 [218-226]		Phosphatidylinositol 4-kinase alpha OS=Homo sapiens (Human) OX=9606 GN=PI4KA PE=1 SV=4	0	1043.57	3.03642e+06		High	0.001492	0.002999	58	77.3
K562 WT	FALSE	High	KLIEKLDIKL	[A].KLIEKLDIKL.[D]		0.00606021	0.0019302	1	1	1	P13639	P13639 [314-323]		Elongation factor 2 OS=Homo sapiens (Human) OX=9606 GN=EEF2 PE=1 SV=4	0	1212.79	1.0846e+06		High	0.001492	0.002925	51	78.21
K562 WT	FALSE	High	TLYEHNNEL	[V].TLYEHNNEL.[V]		0.0052766	0.0019302	1	1	3	Q9NRG9	Q9NRG9 [17-25]		Aladin OS=Homo sapiens (Human) OX=9606 GN=AAAS PE=1 SV=1	0	1132.53	8.08472e+07		High	0.001492	0.002557	38	55.93
K562 WT	FALSE	High	LLFDEYHKL	[N].LLFDEYHKL.[K]		0.00649449	0.0019302	1	1	2	Q14680	Q14680 [138-146]		Maternal embryonic leucine zipper kinase OS=Homo sapiens (Human) OX=9606 GN=MELK PE=1 SV=3	0	1177.63	1.68298e+06		High	0.001492	0.003113	28	84.34
K562 WT	FALSE	High	QMISRIEYI	[D].QMISRIEYI.[H]	1xOxidation [M2]	0.006008	0.0019302	1	2	2	P48730	P48730 [111-119]		Casein kinase I isoform delta OS=Homo sapiens (Human) OX=9606 GN=CSNK1D PE=1 SV=2	0	1168.6	3202356		High	0.001492	0.002897	43	75.05
K562 WT	FALSE	High	KLIEEVHAV	[Q].KLIEEVHAV.[V]		0.00555785	0.0019302	1	1	1	P53680	P53680 [30-38]		AP-2 complex subunit sigma OS=Homo sapiens (Human) OX=9606 GN=AP2S1 PE=1 SV=2	0	1037.6	1.05112e+06		High	0.001492	0.002698	30	55.75
K562 WT	FALSE	High	FLALLAGAHA	[L].FLALLAGAHA.[E]		0.00655092	0.0019302	1	1	1	P55058	P55058 [8-17]		Phospholipid transfer protein OS=Homo sapiens (Human) OX=9606 GN=PLTP PE=1 SV=1	0	983.567	10308960		High	0.001492	0.003148	57	95.16
K562 WT	FALSE	High	VMLEYVERA	[V].VMLEYVERA.[T]		0.00565488	0.0019302	1	1	2	Q13617	Q13617 [25-33]		Cullin-2 OS=Homo sapiens (Human) OX=9606 GN=CUL2 PE=1 SV=2	0	1109.57	2.35583e+06		High	0.001492	0.002741	55	75.59
K562 WT	FALSE	High	FLADPVSNMAM	[A].FLADPVSNMAM.[A]	1xOxidation [M11]	0.00550995	0.0019302	1	1	2	Q5BJH7	Q5BJH7 [72-82]		Protein YIF1B OS=Homo sapiens (Human) OX=9606 GN=YIF1B PE=1 SV=1	0	1211.54	217744		High	0.001492	0.002666	29	87.25
K562 WT	FALSE	High	SLTGHISTV	[L].SLTGHISTV.[R]		0.00451524	0.0019302	1	1	3	O43660	O43660 [241-249]		Pleiotropic regulator 1 OS=Homo sapiens (Human) OX=9606 GN=PLRG1 PE=1 SV=1	0	914.494	2.24516e+07		High	0.001492	0.002202	40	56.38
K562 WT	FALSE	High	VMFKKIKSFEV	[M].VMFKKIKSFEV.[V]	1xOxidation [M2]	0.0050531	0.0019302	1	1	8	Q9H3M7	Q9H3M7 [2-12]		Thioredoxin-interacting protein OS=Homo sapiens (Human) OX=9606 GN=TXNIP PE=1 SV=1	0	1371.77	6.09478e+06		High	0.001492	0.002462	24	66.38
K562 WT	FALSE	High	ALFEAAREVTL	[S].ALFEAAREVTL.[A]		0.00523112	0.0019302	1	1	1	P42858	P42858 [2163-2173]		Huntingtin OS=Homo sapiens (Human) OX=9606 GN=HTT PE=1 SV=2	0	1219.67	414769		High	0.001492	0.002535	36	95.51
K562 WT	FALSE	High	ILGPPPPSFHL	[G].ILGPPPPSFHL.[G]		0.00643856	0.0019302	1	1	2	P43243	P43243 [355-365]		Matrin-3 OS=Homo sapiens (Human) OX=9606 GN=MATR3 PE=1 SV=2	0	1174.66	436568		High	0.001492	0.003081	38	97.45
K562 WT	FALSE	High	ALFGKTDVVQI	[A].ALFGKTDVVQI.[L]		0.00565488	0.0019302	1	1	1	Q92625	Q92625 [255-265]		Ankyrin repeat and SAM domain-containing protein 1A OS=Homo sapiens (Human) OX=9606 GN=ANKS1A PE=1 SV=4	0	1190.68	398475		High	0.001492	0.002736	24	93.9
K562 WT	FALSE	High	YADPTKRLEL	[I].YADPTKRLEL.[Y]		0.006008	0.0019302	1	1	7	Q9Y5Q8	Q9Y5Q8 [53-62]		General transcription factor 3C polypeptide 5 OS=Homo sapiens (Human) OX=9606 GN=GTF3C5 PE=1 SV=2	0	1205.65	819193		High	0.001492	0.002904	40	66.94
K562 WT	FALSE	High	KLLDTMVDTFL	[V].KLLDTMVDTFL.[Q]	1xOxidation [M6]	0.00518604	0.0019302	1	1	2	Q6P1K2	Q6P1K2 [36-46]		Polyamine-modulated factor 1 OS=Homo sapiens (Human) OX=9606 GN=PMF1 PE=1 SV=2	0	1311.69	2.99783e+06		High	0.001492	0.002521	63	102.19
K562 WT	FALSE	High	YMIAHITGL	[T].YMIAHITGL.[K]		0.00555785	0.0019302	1	1	1	P04818	P04818 [235-243]		Thymidylate synthase OS=Homo sapiens (Human) OX=9606 GN=TYMS PE=1 SV=3	0	1018.54	4.09772e+06		High	0.001492	0.002691	18	92.56
K562 WT	FALSE	High	GLWGPEEEPHL	[L].GLWGPEEEPHL.[L]		0.00560615	0.0019302	1	1	1	Q5JSZ5	Q5JSZ5 [1324-1334]		Protein PRRC2B OS=Homo sapiens (Human) OX=9606 GN=PRRC2B PE=1 SV=2	0	1263.6	258171		High	0.001492	0.002715	34	95.81
K562 WT	FALSE	High	SLSEYVSRM	[T].SLSEYVSRM.[K]	1xOxidation [M9]	0.00595624	0.0019302	1	1	2	P08238	P08238 [468-476]		Heat shock protein HSP 90-beta OS=Homo sapiens (Human) OX=9606 GN=HSP90AB1 PE=1 SV=4	0	1087.51	1.68203e+06		High	0.001492	0.00288	37	57.76
K562 WT	FALSE	High	IVDGRVYYI	[L].IVDGRVYYI.[C]		0.00555785	0.0019302	1	1	1	Q86T24	Q86T24 [487-495]		Transcriptional regulator Kaiso OS=Homo sapiens (Human) OX=9606 GN=ZBTB33 PE=1 SV=2	0	1097.6	392389		High	0.001492	0.002688	25	80.53
K562 WT	FALSE	High	TIMPKDIQL	[V].TIMPKDIQL.[AV]		0.00532247	0.0019302	1	6	3	P84243	P84243 [119-127]		Histone H3.3 OS=Homo sapiens (Human) OX=9606 GN=H3-3B PE=1 SV=2	0	1058.59	2.44754e+07		High	0.001492	0.002589	39	86.04
K562 WT	FALSE	High	FGLARAFGV	[D].FGLARAFGV.[P]		0.00471499	0.0019302	1	2	1	P24941	P24941 [146-154]		Cyclin-dependent kinase 2 OS=Homo sapiens (Human) OX=9606 GN=CDK2 PE=1 SV=2	0	937.525	953167		High	0.001492	0.002293	30	96.54
K562 WT	FALSE	High	KLMQQQQEV	[M].KLMQQQQEV.[A]	1xOxidation [M3]	0.0045941	0.0019302	1	1	5	O15164	O15164 [341-349]		Transcription intermediary factor 1-alpha OS=Homo sapiens (Human) OX=9606 GN=TRIM24 PE=1 SV=3	0	1147.58	6.16347e+06		High	0.001492	0.00224	58	38.08
K562 WT	FALSE	High	YAYDGKDYI	[Q].YAYDGKDYI.[A]		0.00580361	0.0019302	2	2	6	P01889; P17693	P01889 [140-148]; P17693 [140-148]		HLA class I histocompatibility antigen, B alpha chain OS=Homo sapiens (Human) OX=9606 GN=HLA-B PE=1 SV=3 HLA class I histocompatibility antigen, alpha chain G OS=Homo sapiens (Human) OX=9606 GN=HLA-G PE=1 SV=1	0	1107.5	14179532	Shared	High	0.001492	0.002798	25	70.42
K562 WT	FALSE	High	VMQDPEFLQSV	[D].VMQDPEFLQSV.[L]	1xOxidation [M2]	0.00649449	0.0019302	1	2	3	A2A3N6	A2A3N6 [813-823]		Putative PIP5K1A and PSMD4-like protein OS=Homo sapiens (Human) OX=9606 GN=PIPSL PE=5 SV=1	0	1308.61	1.99579e+06		High	0.001492	0.003119	32	93.06
K562 WT	FALSE	High	ALAARAIAV	[D].ALAARAIAV.[Q]		0.00479734	0.0019302	1	1	1	Q8NFD5	Q8NFD5 [2130-2138]		AT-rich interactive domain-containing protein 1B OS=Homo sapiens (Human) OX=9606 GN=ARID1B PE=1 SV=2	0	855.541	426513		High	0.001492	0.00233	36	61.75
K562 WT	FALSE	High	GMFAGQLTKV	[G].GMFAGQLTKV.[G]		0.00649449	0.0019302	1	1	1	Q9NPH0	Q9NPH0 [118-127]		Lysophosphatidic acid phosphatase type 6 OS=Homo sapiens (Human) OX=9606 GN=ACP6 PE=1 SV=3	0	1051.56	560304		High	0.001492	0.003116	28	79.77
K562 WT	FALSE	High	AMFGKLMTI	[S].AMFGKLMTI.[A]	1xOxidation [M7]	0.00483905	0.0019302	1	1	1	Q29RF7	Q29RF7 [534-542]		Sister chromatid cohesion protein PDS5 homolog A OS=Homo sapiens (Human) OX=9606 GN=PDS5A PE=1 SV=1	0	1027.53	3.59381e+06		High	0.001492	0.002353	32	86.56
K562 WT	FALSE	High	SLLENLEKI	[D].SLLENLEKI.[E]		0.00611287	0.0019302	1	6	2	P07910	P07910 [209-217]		Heterogeneous nuclear ribonucleoproteins C1/C2 OS=Homo sapiens (Human) OX=9606 GN=HNRNPC PE=1 SV=4	0	1058.61	85543840		High	0.001492	0.002942	38	107.64
K562 WT	FALSE	High	GMWERTITI	[P].GMWERTITI.[G]	1xOxidation [M2]	0.00627361	0.0019302	1	2	6	Q16773	Q16773 [234-242]		Kynurenine--oxoglutarate transaminase 1 OS=Homo sapiens (Human) OX=9606 GN=KYAT1 PE=1 SV=1	0	1122.56	836013		High	0.001492	0.003012	23	83.11
K562 WT	FALSE	High	FLQDLEQRL	[R].FLQDLEQRL.[E]		0.00632812	0.0019302	1	1	1	Q8IW93	Q8IW93 [434-442]		Rho guanine nucleotide exchange factor 19 OS=Homo sapiens (Human) OX=9606 GN=ARHGEF19 PE=1 SV=1	0	1161.63	258633		High	0.001492	0.003041	32	92.75
K562 WT	FALSE	High	IKGNFHAVYRDDL	[L].IKGNFHAVYRDDL.[K]		0.00555785	0.0019302	1	1	1	P05109	P05109 [22-34]		Protein S100-A8 OS=Homo sapiens (Human) OX=9606 GN=S100A8 PE=1 SV=1	0	1547.8		No Quan Values	High	0.001492	0.002683	11
K562 WT	FALSE	High	FLDNGPKTI	[A].FLDNGPKTI.[N]		0.00523112	0.0019302	1	1	2	P78344	P78344 [315-323]		Eukaryotic translation initiation factor 4 gamma 2 OS=Homo sapiens (Human) OX=9606 GN=EIF4G2 PE=1 SV=1	0	1004.54	5740805		High	0.001492	0.002528	42	64.81
K562 WT	FALSE	High	YLVSEIFKA	[E].YLVSEIFKA.[S]		0.00565488	0.0019302	1	1	3	Q02094	Q02094 [157-165]		Ammonium transporter Rh type A OS=Homo sapiens (Human) OX=9606 GN=RHAG PE=1 SV=2	0	1069.59	5.38882e+07		High	0.001492	0.002739	29	99.48
K562 WT	FALSE	High	IMLKGDNITL	[R].IMLKGDNITL.[L]		0.00590492	0.0019302	1	1	2	P62304	P62304 [77-86]		Small nuclear ribonucleoprotein E OS=Homo sapiens (Human) OX=9606 GN=SNRPE PE=1 SV=1	0	1117.63	6.89641e+06		High	0.001492	0.002838	37	87.7
K562 WT	FALSE	High	FLDNACHQL	[D].FLDNACHQL.[S]	1xCysteinyl [C6]	0.00500955	0.0019302	1	1	4	Q6P5Z2	Q6P5Z2 [391-399]	Q6P5Z2 1xCysteinyl [C396]	Serine/threonine-protein kinase N3 OS=Homo sapiens (Human) OX=9606 GN=PKN3 PE=1 SV=1	0	1179.49	1.7674e+06		High	0.001492	0.002437	40	60.6
K562 WT	FALSE	High	SLLDRFLATV	[S].SLLDRFLATV.[K]		0.00550995	0.0019302	1	1	1	Q14094	Q14094 [71-80]		Cyclin-I OS=Homo sapiens (Human) OX=9606 GN=CCNI PE=1 SV=1	0	1134.65	11652186		High	0.001492	0.002658	37	130.68
K562 WT	FALSE	High	GMPDFLEKL	[S].GMPDFLEKL.[H]		0.0057536	0.0019302	1	1	2	Q9NQZ5	Q9NQZ5 [310-318]		StAR-related lipid transfer protein 7, mitochondrial OS=Homo sapiens (Human) OX=9606 GN=STARD7 PE=1 SV=2	0	1049.53	4814997		High	0.001492	0.002776	27	112
K562 WT	FALSE	High	AMGEKSFSV	[K].AMGEKSFSV.[H]		0.00532247	0.0019302	1	1	1	Q5VW38	Q5VW38 [189-197]		Protein GPR107 OS=Homo sapiens (Human) OX=9606 GN=GPR107 PE=1 SV=1	0	955.455	716898		High	0.001492	0.002576	22	61.86
K562 WT	FALSE	High	RLQETLSAA	[L].RLQETLSAA.[D]		0.00660783	0.0019302	1	1	2	P78527	P78527 [14-22]		DNA-dependent protein kinase catalytic subunit OS=Homo sapiens (Human) OX=9606 GN=PRKDC PE=1 SV=3	0	988.542	4.50571e+06		High	0.001492	0.003161	45	51.74
K562 WT	FALSE	High	VLKEEASDYL	[L].VLKEEASDYL.[E]		0.00580361	0.0019302	1	1	3	P14625	P14625 [250-259]		Endoplasmin OS=Homo sapiens (Human) OX=9606 GN=HSP90B1 PE=1 SV=1	0	1166.59	606796		High	0.001492	0.002794	25	71.2
K562 WT	FALSE	High	KLMDLDVEQL	[M].KLMDLDVEQL.[G]		0.0045545	0.0019302	1	1	2	P12004	P12004 [117-126]		Proliferating cell nuclear antigen OS=Homo sapiens (Human) OX=9606 GN=PCNA PE=1 SV=1	0	1203.63	7.83034e+06		High	0.001492	0.00222	47	97.87
K562 WT	FALSE	High	RNVSTGDVNVE	[L].RNVSTGDVNVE.[M]		0.0045941	0.0019302	1	1	5	P13645	P13645 [295-305]		Keratin, type I cytoskeletal 10 OS=Homo sapiens (Human) OX=9606 GN=KRT10 PE=1 SV=6	0	1189.58	4.48339e+06		High	0.001492	0.002247	46	46.17
K562 WT	FALSE	High	GMLDTHHKL	[R].GMLDTHHKL.[C]		0.00606021	0.0019302	1	1	2	P55010	P55010 [129-137]		Eukaryotic translation initiation factor 5 OS=Homo sapiens (Human) OX=9606 GN=EIF5 PE=1 SV=2	0	1051.54	669446		High	0.001492	0.002918	27	48.02
K562 WT	FALSE	High	RNVSTGDVNVEM	[L].RNVSTGDVNVEM.[N]	1xOxidation [M12]	0.00570403	0.0019302	1	1	4	P13645	P13645 [295-306]		Keratin, type I cytoskeletal 10 OS=Homo sapiens (Human) OX=9606 GN=KRT10 PE=1 SV=6	0	1336.62	587311		High	0.001492	0.002747	53	46.77
K562 WT	FALSE	High	FLDKRIVAA	[V].FLDKRIVAA.[R]		0.00621956	0.0019302	1	1	2	Q12770	Q12770 [1015-1023]		Sterol regulatory element-binding protein cleavage-activating protein OS=Homo sapiens (Human) OX=9606 GN=SCAP PE=1 SV=4	0	1032.62	1.61687e+06		High	0.001492	0.00298	42	57.78
K562 WT	FALSE	High	ALEDRVWEL	[K].ALEDRVWEL.[L]		0.00585405	0.0019302	1	1	1	Q6ZP82	Q6ZP82 [76-84]		Coiled-coil domain-containing protein 141 OS=Homo sapiens (Human) OX=9606 GN=CCDC141 PE=1 SV=2	0	1130.58		No Quan Values	High	0.001492	0.002829	32
HRD1 KO + CI	FALSE	Medium	NMVAKVDEV	[E].NMVAKVDEV.[K]		0.0973673	0.0245539	1	1	1	P62906	P62906 [143-151]		60S ribosomal protein L10a OS=Homo sapiens (Human) OX=9606 GN=RPL10A PE=1 SV=2	0	1004.51	733727		Medium	0.01705	0.06215	10	57.92
K562 WT	FALSE	High	FLDKDAQRL	[T].FLDKDAQRL.[S]		0.00479734	0.0019302	1	1	1	Q96T23	Q96T23 [595-603]		Remodeling and spacing factor 1 OS=Homo sapiens (Human) OX=9606 GN=RSF1 PE=1 SV=2	0	1105.6	1.08734e+06		High	0.001492	0.002327	26	55.18
K562 WT	FALSE	High	KLMDLRNEYL	[E].KLMDLRNEYL.[Q]		0.00509703	0.0019302	1	1	1	Q9UBS8	Q9UBS8 [356-365]		E3 ubiquitin-protein ligase RNF14 OS=Homo sapiens (Human) OX=9606 GN=RNF14 PE=1 SV=1	0	1294.68	223886		High	0.001492	0.002473	35	81.96
K562 WT	FALSE	High	IIMLEALERV	[S].IIMLEALERV.[-]		0.00595624	0.0019302	1	2	2	P62308	P62308 [67-76]		Small nuclear ribonucleoprotein G OS=Homo sapiens (Human) OX=9606 GN=SNRPG PE=1 SV=1	0	1186.69	1.37207e+06		High	0.001492	0.002881	41	115.18
K562 WT	FALSE	High	AQFAFESDLHSL	[M].AQFAFESDLHSL.[L]		0.0050531	0.0019302	1	1	1	Q12834	Q12834 [2-13]		Cell division cycle protein 20 homolog OS=Homo sapiens (Human) OX=9606 GN=CDC20 PE=1 SV=2	0	1364.65		No Quan Values	High	0.001492	0.00246	31
K562 WT	FALSE	High	QLAQFVHEV	[S].QLAQFVHEV.[K]		0.00463405	0.0019302	2	3	4	A8MPP1; Q96FC9	A8MPP1 [240-248]; Q96FC9 [238-246]		Putative ATP-dependent RNA helicase DDX11-like protein 8 OS=Homo sapiens (Human) OX=9606 GN=DDX11L8 PE=1 SV=1 ATP-dependent DNA helicase DDX11 OS=Homo sapiens (Human) OX=9606 GN=DDX11 PE=1 SV=1	0	1070.56	20370251	Shared	High	0.001492	0.002264	37	78.05
K562 WT	FALSE	High	ALVDIVRSL	[T].ALVDIVRSL.[K]		0.00488113	0.0019302	1	1	2	Q9Y5Q0	Q9Y5Q0 [423-431]		Fatty acid desaturase 3 OS=Homo sapiens (Human) OX=9606 GN=FADS3 PE=1 SV=1	0	985.604	5455515		High	0.001492	0.002378	44	111.07
K562 WT	FALSE	High	LLFDRPMHV	[Q].LLFDRPMHV.[K]	1xOxidation [M7]	0.00595624	0.0019302	1	1	9	P52272	P52272 [268-276]		Heterogeneous nuclear ribonucleoprotein M OS=Homo sapiens (Human) OX=9606 GN=HNRNPM PE=1 SV=3	0	1143.6	1.35161e+07		High	0.001492	0.002868	31	66
K562 WT	FALSE	High	RLMQGDEICL	[M].RLMQGDEICL.[R]	1xCysteinyl [C9]	0.00496637	0.0019302	1	1	4	Q92900	Q92900 [366-375]	Q92900 1xCysteinyl [C374]	Regulator of nonsense transcripts 1 OS=Homo sapiens (Human) OX=9606 GN=UPF1 PE=1 SV=2	0	1296.57	9.99629e+06		High	0.001492	0.002416	45	80.61
K562 WT	FALSE	High	KMVGDVTGA	[R].KMVGDVTGA.[Q]	1xOxidation [M2]	0.00518604	0.0019302	1	3	1	Q01629	Q01629 [87-95]		Interferon-induced transmembrane protein 2 OS=Homo sapiens (Human) OX=9606 GN=IFITM2 PE=1 SV=2	0	893.44	2640472		High	0.001492	0.002505	53	38.32
K562 WT	FALSE	High	MLANDIARL	[D].MLANDIARL.[M]	1xOxidation [M1]	0.0050531	0.0019302	1	1	1	Q9H4M9	Q9H4M9 [385-393]		EH domain-containing protein 1 OS=Homo sapiens (Human) OX=9606 GN=EHD1 PE=1 SV=2	0	1032.55	835390		High	0.001492	0.002457	40	75.84
K562 WT	FALSE	High	RLDEARQML	[G].RLDEARQML.[S]	1xOxidation [M8]	0.00621956	0.0019302	1	1	2	Q9BW27	Q9BW27 [208-216]		Nuclear pore complex protein Nup85 OS=Homo sapiens (Human) OX=9606 GN=NUP85 PE=1 SV=1	0	1147.59	1.37813e+06		High	0.001492	0.002999	25	45.81
K562 WT	FALSE	High	KMVDGVGVCTV	[C].KMVDGVGVCTV.[C]	1xOxidation [M2]; 1xCysteinyl [C9]	0.00606021	0.0019302	1	1	3	Q5T4S7	Q5T4S7 [1683-1693]	Q5T4S7 1xCysteinyl [C1691]	E3 ubiquitin-protein ligase UBR4 OS=Homo sapiens (Human) OX=9606 GN=UBR4 PE=1 SV=1	0	1242.55	3.17057e+06		High	0.001492	0.002921	31	53.36
K562 WT	FALSE	High	KLFDQANKL	[R].KLFDQANKL.[K]		0.00451524	0.0019302	1	1	1	Q9UDY2	Q9UDY2 [838-846]		Tight junction protein ZO-2 OS=Homo sapiens (Human) OX=9606 GN=TJP2 PE=1 SV=2	0	1076.61	935652		High	0.001492	0.002194	34	60.58
K562 WT	FALSE	High	KQMEQISQFL	[F].KQMEQISQFL.[KQ]		0.00560615	0.0019302	1	2	2	P37802	P37802 [88-97]		Transgelin-2 OS=Homo sapiens (Human) OX=9606 GN=TAGLN2 PE=1 SV=3	0	1251.64	8.31115e+06		High	0.001492	0.0027	64	92.25
K562 WT	FALSE	High	KIAEIEAEM	[A].KIAEIEAEM.[A]	1xOxidation [M9]	0.00672313	0.0019302	1	1	2	Q9Y295	Q9Y295 [7-15]		Developmentally-regulated GTP-binding protein 1 OS=Homo sapiens (Human) OX=9606 GN=DRG1 PE=1 SV=1	0	1049.52	313229		High	0.001492	0.003231	36	49.95
K562 WT	FALSE	High	YLIPLLERL	[A].YLIPLLERL.[D]		0.0052766	0.0019302	1	1	2	P26196	P26196 [150-158]		Probable ATP-dependent RNA helicase DDX6 OS=Homo sapiens (Human) OX=9606 GN=DDX6 PE=1 SV=2	0	1129.7	3.48666e+06		High	0.001492	0.002555	42	127.95
K562 WT	FALSE	High	LDTNADKQL	[D].LDTNADKQL.[S]		0.0045545	0.0019302	1	1	1	P06702	P06702 [66-74]		Protein S100-A9 OS=Homo sapiens (Human) OX=9606 GN=S100A9 PE=1 SV=1	0	1017.52	255134		High	0.001492	0.002212	42	49.06
K562 WT	FALSE	High	VLSEENFKV	[E].VLSEENFKV.[L]		0.00555785	0.0019302	1	1	1	Q7Z2W4	Q7Z2W4 [112-120]		Zinc finger CCCH-type antiviral protein 1 OS=Homo sapiens (Human) OX=9606 GN=ZC3HAV1 PE=1 SV=3	0	1064.56	1.32514e+06		High	0.001492	0.002698	34	73.94
K562 WT	FALSE	High	YLMDINGKMWL	[Q].YLMDINGKMWL.[R]	1xOxidation [M9]	0.0045545	0.0019302	1	1	1	Q63HN8	Q63HN8 [2078-2088]		E3 ubiquitin-protein ligase RNF213 OS=Homo sapiens (Human) OX=9606 GN=RNF213 PE=1 SV=3	0	1399.67		No Quan Values	High	0.001492	0.002225	21
K562 WT	FALSE	High	ILDPHVVLL	[E].ILDPHVVLL.[T]		0.00523112	0.0019302	1	1	2	Q99567	Q99567 [183-191]		Nuclear pore complex protein Nup88 OS=Homo sapiens (Human) OX=9606 GN=NUP88 PE=1 SV=2	0	1018.63	15233188		High	0.001492	0.002529	30	101.67
K562 WT	FALSE	High	HLAGVSSILGA	[L].HLAGVSSILGA.[I]		0.0050531	0.0019302	1	1	1	P00395	P00395 [151-161]		Cytochrome c oxidase subunit 1 OS=Homo sapiens (Human) OX=9606 GN=MT-CO1 PE=1 SV=1	0	1024.58	1.18122e+06		High	0.001492	0.002457	55	82.84
K562 WT	FALSE	High	RLLESFETM	[I].RLLESFETM.[A]	1xOxidation [M9]	0.00649449	0.0019302	1	1	1	Q15021	Q15021 [126-134]		Condensin complex subunit 1 OS=Homo sapiens (Human) OX=9606 GN=NCAPD2 PE=1 SV=3	0	1141.56	216114		High	0.001492	0.003126	32	71.55
K562 WT	FALSE	High	YLIELIDRV	[N].YLIELIDRV.[D]		0.00660783	0.0019302	1	1	2	P78536	P78536 [250-258]		Disintegrin and metalloproteinase domain-containing protein 17 OS=Homo sapiens (Human) OX=9606 GN=ADAM17 PE=1 SV=1	0	1133.66	3.21786e+06		High	0.001492	0.003163	44	112
K562 WT	FALSE	High	ALNEQIARL	[R].ALNEQIARL.[E]		0.00590492	0.0019302	1	1	2	O14777	O14777 [274-282]		Kinetochore protein NDC80 homolog OS=Homo sapiens (Human) OX=9606 GN=NDC80 PE=1 SV=1	0	1027.59	4.9737e+06		High	0.001492	0.002841	58	72.66
K562 WT	FALSE	High	ALNENIDRV	[C].ALNENIDRV.[V]		0.00627361	0.0019302	1	1	1	Q8TE04	Q8TE04 [534-542]		Pantothenate kinase 1 OS=Homo sapiens (Human) OX=9606 GN=PANK1 PE=1 SV=2	0	1043.55	481961		High	0.001492	0.003005	41	57.43
K562 WT	FALSE	High	ALNEKLVNL	[I].ALNEKLVNL.[-]		0.00532247	0.0019302	1	1	3	O00303	O00303 [349-357]		Eukaryotic translation initiation factor 3 subunit F OS=Homo sapiens (Human) OX=9606 GN=EIF3F PE=1 SV=1	0	1013.6	27919070		High	0.001492	0.002576	38	78.58
K562 WT	FALSE	High	RLFENYIEL	[Q].RLFENYIEL.[K]		0.00649449	0.0019302	1	1	3	Q96KP1	Q96KP1 [758-766]		Exocyst complex component 2 OS=Homo sapiens (Human) OX=9606 GN=EXOC2 PE=1 SV=1	0	1196.63	24840394		High	0.001492	0.003121	50	105.93
K562 WT	FALSE	High	ALNEEAGRLLL	[S].ALNEEAGRLLL.[E]		0.00616599	0.0019302	1	1	2	Q16763	Q16763 [128-138]		Ubiquitin-conjugating enzyme E2 S OS=Homo sapiens (Human) OX=9606 GN=UBE2S PE=1 SV=2	0	1198.68	1.90204e+06		High	0.001492	0.002958	27	90.55
K562 WT	FALSE	High	STDSRPVSV	[N].STDSRPVSV.[T]		0.00632812	0.0019302	1	1	1	Q8TBZ3	Q8TBZ3 [357-365]		WD repeat-containing protein 20 OS=Homo sapiens (Human) OX=9606 GN=WDR20 PE=1 SV=2	0	947.479	152589		High	0.001492	0.00304	49	43.4
K562 WT	FALSE	High	ALMYESEKV	[L].ALMYESEKV.[G]		0.00660783	0.0019302	1	1	2	O95721	O95721 [65-73]		Synaptosomal-associated protein 29 OS=Homo sapiens (Human) OX=9606 GN=SNAP29 PE=1 SV=1	0	1069.52	2.17221e+06		High	0.001492	0.003163	34	62.88
K562 WT	FALSE	High	YVSGELEHV	[A].YVSGELEHV.[T]		0.0063831	0.0019302	1	1	2	P17858	P17858 [761-769]		ATP-dependent 6-phosphofructokinase, liver type OS=Homo sapiens (Human) OX=9606 GN=PFKL PE=1 SV=6	0	1032.5	1.4284e+06		High	0.001492	0.003064	42	60.09
K562 WT	FALSE	High	ALQDVNDMYL	[S].ALQDVNDMYL.[L]	1xOxidation [M8]	0.00523112	0.0019302	1	1	2	Q765P7	Q765P7 [167-176]		Protein MTSS 2 OS=Homo sapiens (Human) OX=9606 GN=MTSS2 PE=1 SV=1	0	1197.55	870800		High	0.001492	0.002528	27	83.12
K562 WT	FALSE	High	RLDDLPHALSA	[E].RLDDLPHALSA.[L]		0.00565488	0.0019302	1	1	6	P09105	P09105 [73-83]		Hemoglobin subunit theta-1 OS=Homo sapiens (Human) OX=9606 GN=HBQ1 PE=1 SV=2	0	1207.64	2.67253e+06		High	0.001492	0.002729	36	69.9
K562 WT	FALSE	High	ALLEDSVIRQA	[P].ALLEDSVIRQA.[K]		0.00655092	0.0019302	1	1	1	Q5H8A4	Q5H8A4 [141-151]		GPI ethanolamine phosphate transferase 2 OS=Homo sapiens (Human) OX=9606 GN=PIGG PE=1 SV=1	0	1214.67		No Quan Values	High	0.001492	0.003134	43
K562 WT	FALSE	High	YLNEIKDSV	[Q].YLNEIKDSV.[V]		0.00555785	0.0019302	1	1	1	P13639	P13639 [671-679]		Elongation factor 2 OS=Homo sapiens (Human) OX=9606 GN=EEF2 PE=1 SV=4	0	1080.56	327139		High	0.001492	0.002679	19	65.29
K562 WT	FALSE	High	KMYGYVDTLLT	[G].KMYGYVDTLLT.[M]		0.00570403	0.0019302	1	1	1	Q9Y5Q9	Q9Y5Q9 [548-558]		General transcription factor 3C polypeptide 3 OS=Homo sapiens (Human) OX=9606 GN=GTF3C3 PE=1 SV=1	0	1303.66	1.15509e+06		High	0.001492	0.002761	68	95.1
K562 WT	FALSE	High	LLDSQSHHL	[Q].LLDSQSHHL.[-]		0.00611287	0.0019302	1	1	3	Q6ZRI6	Q6ZRI6 [1039-1047]		Uncharacterized protein C15orf39 OS=Homo sapiens (Human) OX=9606 GN=C15orf39 PE=1 SV=3	0	1049.54	2.24236e+06		High	0.001492	0.002948	37	47.38
K562 WT	FALSE	High	MLFGTYMKV	[C].MLFGTYMKV.[K]	2xOxidation [M1; M7]	0.0050531	0.0019302	1	1	4	O43683	O43683 [998-1006]		Mitotic checkpoint serine/threonine-protein kinase BUB1 OS=Homo sapiens (Human) OX=9606 GN=BUB1 PE=1 SV=1	0	1121.54	3.77258e+06		High	0.001492	0.002453	32	73.62
K562 WT	FALSE	High	KLADAKIFL	[H].KLADAKIFL.[S]		0.00666523	0.0019302	1	1	3	Q9UHQ1	Q9UHQ1 [42-50]		Nuclear prelamin A recognition factor OS=Homo sapiens (Human) OX=9606 GN=NARF PE=1 SV=1	0	1018.63	11454771		High	0.001492	0.003185	42	78.21
K562 WT	FALSE	High	RLAELEGREQV	[E].RLAELEGREQV.[A]		0.00611287	0.0019302	1	1	2	Q9BRZ2	Q9BRZ2 [291-301]		E3 ubiquitin-protein ligase TRIM56 OS=Homo sapiens (Human) OX=9606 GN=TRIM56 PE=1 SV=3	0	1299.7	372762		High	0.001492	0.002934	38	54
K562 WT	FALSE	High	KLFPKGTIFTA	[M].KLFPKGTIFTA.[K]		0.0054154	0.0019302	1	1	5	O43683	O43683 [954-964]		Mitotic checkpoint serine/threonine-protein kinase BUB1 OS=Homo sapiens (Human) OX=9606 GN=BUB1 PE=1 SV=1	0	1222.72	4.6609e+06		High	0.001492	0.002614	39	79.81
K562 WT	FALSE	High	KLFPGFEIETV	[E].KLFPGFEIETV.[K]		0.00451524	0.0019302	1	1	3	P08243	P08243 [221-231]		Asparagine synthetase [glutamine-hydrolyzing] OS=Homo sapiens (Human) OX=9606 GN=ASNS PE=1 SV=4	0	1279.69	4.04714e+06		High	0.001492	0.00221	52	109.87
K562 WT	FALSE	High	TTYSVSAQSSM	[A].TTYSVSAQSSM.[S]	1xOxidation [M11]	0.00471499	0.0019302	1	1	1	O95989	O95989 [158-168]		Diphosphoinositol polyphosphate phosphohydrolase 1 OS=Homo sapiens (Human) OX=9606 GN=NUDT3 PE=1 SV=1	0	1177.5	388105		High	0.001492	0.002287	52	47.95
K562 WT	FALSE	High	SVAGSVERV	[A].SVAGSVERV.[N]		0.00532247	0.0019302	1	1	1	Q13868	Q13868 [55-63]		Exosome complex component RRP4 OS=Homo sapiens (Human) OX=9606 GN=EXOSC2 PE=1 SV=2	0	903.489	3860848		High	0.001492	0.002576	68	49.01
K562 WT	FALSE	High	RILSKLHTV	[G].RILSKLHTV.[Q]		0.00606021	0.0019302	1	2	3	A2A3N6	A2A3N6 [555-563]		Putative PIP5K1A and PSMD4-like protein OS=Homo sapiens (Human) OX=9606 GN=PIPSL PE=5 SV=1	0	1066.67	1.58166e+06		High	0.001492	0.002924	38	47.89
K562 WT	FALSE	High	SMDNNRNLDL	[L].SMDNNRNLDL.[D]	1xOxidation [M2]	0.00471499	0.0019302	4	9	2	Q5XKE5; P04259; Q3SY84; P13647	Q5XKE5 [302-311]; P04259 [321-330]; Q3SY84 [288-297]; P13647 [326-335]		Keratin, type II cytoskeletal 79 OS=Homo sapiens (Human) OX=9606 GN=KRT79 PE=1 SV=2 Keratin, type II cytoskeletal 6B OS=Homo sapiens (Human) OX=9606 GN=KRT6B PE=1 SV=5 Keratin, type II cytoskeletal 71 OS=Homo sapiens (Human) OX=9606 GN=KRT71 PE=1 SV=3 Keratin, type II cytoskeletal 5 OS=Homo sapiens (Human) OX=9606 GN=KRT5 PE=1 SV=3	0	1207.54	686102	Shared	High	0.001492	0.002296	29	54.37
K562 WT	FALSE	High	ALLDQTKTL	[M].ALLDQTKTL.[A]		0.00479734	0.0019302	1	1	1	Q9Y490	Q9Y490 [1760-1768]		Talin-1 OS=Homo sapiens (Human) OX=9606 GN=TLN1 PE=1 SV=3	0	1002.58		Not Reliable	High	0.001492	0.002326	39
K562 WT	FALSE	High	ILDRLTTKV	[D].ILDRLTTKV.[D]		0.00580361	0.0019302	1	1	4	O95721	O95721 [233-241]		Synaptosomal-associated protein 29 OS=Homo sapiens (Human) OX=9606 GN=SNAP29 PE=1 SV=1	0	1058.66	5.70812e+06		High	0.001492	0.0028	40	60.11
K562 WT	FALSE	High	YIDEGRLVL	[D].YIDEGRLVL.[E]		0.0050531	0.0019302	1	1	1	P35610	P35610 [161-169]		Sterol O-acyltransferase 1 OS=Homo sapiens (Human) OX=9606 GN=SOAT1 PE=1 SV=3	0	1077.59	1.95763e+06		High	0.001492	0.002455	31	85.67
K562 WT	FALSE	High	RLIQESPTL	[A].RLIQESPTL.[S]		0.00627361	0.0019302	1	1	2	Q6P1A2	Q6P1A2 [399-407]		Lysophospholipid acyltransferase 5 OS=Homo sapiens (Human) OX=9606 GN=LPCAT3 PE=1 SV=1	0	1056.6	1544161		High	0.001492	0.003014	35	66.46
K562 WT	FALSE	High	HLVGGLHTV	[K].HLVGGLHTV.[Y]		0.00471499	0.0019302	2	2	1	Q96NX9; Q9UI36	Q96NX9 [101-109]; Q9UI36 [221-229]		Dachshund homolog 2 OS=Homo sapiens (Human) OX=9606 GN=DACH2 PE=2 SV=1 Dachshund homolog 1 OS=Homo sapiens (Human) OX=9606 GN=DACH1 PE=1 SV=4	0	932.531	454092	Shared	High	0.001492	0.00229	39	51.43
K562 WT	FALSE	High	KIFEMGPVFTL	[L].KIFEMGPVFTL.[-]	1xOxidation [M5]	0.00643856	0.0019302	1	1	11	P00403	P00403 [217-227]		Cytochrome c oxidase subunit 2 OS=Homo sapiens (Human) OX=9606 GN=MT-CO2 PE=1 SV=1	0	1297.69	6.40562e+07		High	0.001492	0.00308	49	105.06
K562 WT	FALSE	High	ALIEAEKVAQV	[K].ALIEAEKVAQV.[A]		0.00580361	0.0019302	1	1	2	O94905	O94905 [214-224]		Erlin-2 OS=Homo sapiens (Human) OX=9606 GN=ERLIN2 PE=1 SV=1	0	1170.67	1.09117e+06		High	0.001492	0.00281	33	71.94
K562 WT	FALSE	High	RLAQEGIYTL	[F].RLAQEGIYTL.[Y]		0.00514135	0.0019302	1	1	3	Q08J23	Q08J23 [602-611]		RNA cytosine C(5)-methyltransferase NSUN2 OS=Homo sapiens (Human) OX=9606 GN=NSUN2 PE=1 SV=2	0	1163.64	4.98153e+06		High	0.001492	0.00249	54	79.24
K562 WT	FALSE	High	MLDKYSHYL	[K].MLDKYSHYL.[A]		0.00518604	0.0019302	1	1	2	Q5JSL3	Q5JSL3 [244-252]		Dedicator of cytokinesis protein 11 OS=Homo sapiens (Human) OX=9606 GN=DOCK11 PE=1 SV=2	0	1169.57	683704		High	0.001492	0.002518	33	71.67
K562 WT	FALSE	High	LLSPHNPAL	[G].LLSPHNPAL.[A]		0.00611287	0.0019302	1	1	2	Q9NP92	Q9NP92 [187-195]		39S ribosomal protein S30, mitochondrial OS=Homo sapiens (Human) OX=9606 GN=MRPS30 PE=1 SV=2	0	961.547	1.15787e+06		High	0.001492	0.00295	39	63.32
K562 WT	FALSE	High	AAVKATQTL	[A].AAVKATQTL.[Q]		0.00555785	0.0019302	1	1	1	Q6PJG2	Q6PJG2 [966-974]		Mitotic deacetylase-associated SANT domain protein OS=Homo sapiens (Human) OX=9606 GN=MIDEAS PE=1 SV=2	0	902.531	493292		High	0.001492	0.00269	44	45.05
K562 WT	FALSE	High	RLLENMTEV	[S].RLLENMTEV.[V]		0.00496637	0.0019302	1	1	4	Q6P996	Q6P996 [604-612]		Pyridoxal-dependent decarboxylase domain-containing protein 1 OS=Homo sapiens (Human) OX=9606 GN=PDXDC1 PE=1 SV=2	0	1104.57	4.7277e+06		High	0.001492	0.002409	34	74.93
K562 WT	FALSE	High	YLLEKFVAV	[L].YLLEKFVAV.[L]		0.00606021	0.0019302	2	3	1	A8MPP1; Q96FC9	A8MPP1 [448-456]; Q96FC9 [446-454]		Putative ATP-dependent RNA helicase DDX11-like protein 8 OS=Homo sapiens (Human) OX=9606 GN=DDX11L8 PE=1 SV=1 ATP-dependent DNA helicase DDX11 OS=Homo sapiens (Human) OX=9606 GN=DDX11 PE=1 SV=1	0	1081.63	983734	Shared	High	0.001492	0.002918	23	104.86
K562 WT	FALSE	High	RLFHKTVYL	[N].RLFHKTVYL.[Q]		0.00496637	0.0019302	1	1	7	O14681	O14681 [303-311]		Etoposide-induced protein 2.4 homolog OS=Homo sapiens (Human) OX=9606 GN=EI24 PE=1 SV=4	0	1176.69	1.42501e+06		High	0.001492	0.002405	30	58.92
K562 WT	FALSE	High	RLFNDPVAMV	[L].RLFNDPVAMV.[L]		0.00518604	0.0019302	1	1	2	Q92685	Q92685 [171-180]		Dol-P-Man:Man(5)GlcNAc(2)-PP-Dol alpha-1,3-mannosyltransferase OS=Homo sapiens (Human) OX=9606 GN=ALG3 PE=1 SV=1	0	1161.61	2.74132e+06		High	0.001492	0.002507	32	95.03
K562 WT	FALSE	High	GLEEYLEKV	[R].GLEEYLEKV.[C]		0.00611287	0.0019302	1	1	2	Q96L92	Q96L92 [238-246]		Sorting nexin-27 OS=Homo sapiens (Human) OX=9606 GN=SNX27 PE=1 SV=2	0	1079.56	2.96806e+06		High	0.001492	0.002945	31	100.39
K562 WT	FALSE	High	KLDPHNHVL	[I].KLDPHNHVL.[Y]		0.00546247	0.0019302	1	1	3	P31948	P31948 [32-40]		Stress-induced-phosphoprotein 1 OS=Homo sapiens (Human) OX=9606 GN=STIP1 PE=1 SV=1	0	1072.59	4.08778e+06		High	0.001492	0.002635	23	43.78
K562 WT	FALSE	High	KMFSDEILL	[F].KMFSDEILL.[S]		0.00643856	0.0019302	1	1	2	Q7Z4H8	Q7Z4H8 [215-223]		Protein O-glucosyltransferase 3 OS=Homo sapiens (Human) OX=9606 GN=POGLUT3 PE=1 SV=2	0	1095.58	15212661		High	0.001492	0.003092	55	102.94
K562 WT	FALSE	High	KMMDLEHKV	[L].KMMDLEHKV.[L]	2xOxidation [M2; M3]	0.00672313	0.0019302	1	1	3	Q9P2D1	Q9P2D1 [1122-1130]		Chromodomain-helicase-DNA-binding protein 7 OS=Homo sapiens (Human) OX=9606 GN=CHD7 PE=1 SV=3	0	1162.56	2.96805e+06		High	0.001492	0.00323	33	33.49
K562 WT	FALSE	High	VLAQDPENQAL	[C].VLAQDPENQAL.[A]		0.00536873	0.0019302	1	1	2	Q9H633	Q9H633 [24-34]		Ribonuclease P protein subunit p21 OS=Homo sapiens (Human) OX=9606 GN=RPP21 PE=1 SV=1	0	1197.61	730502		High	0.001492	0.00261	44	66.83
K562 WT	FALSE	High	TLDENHPSI	[S].TLDENHPSI.[S]		0.00595624	0.0019302	1	1	2	Q9P0W8	Q9P0W8 [519-527]		Spermatogenesis-associated protein 7 OS=Homo sapiens (Human) OX=9606 GN=SPATA7 PE=1 SV=3	0	1025.49	1.18178e+06		High	0.001492	0.002862	34	55.24
K562 WT	FALSE	High	RSGGGGGGGLGSGGSIR	[S].RSGGGGGGGLGSGGSIR.[S]		0.00565488	0.0019302	1	1	1	P35527	P35527 [13-29]		Keratin, type I cytoskeletal 9 OS=Homo sapiens (Human) OX=9606 GN=KRT9 PE=1 SV=3	0	1388.7	153847		High	0.001492	0.002729	26	38.88
K562 WT	FALSE	High	GLDVDGIYRV	[R].GLDVDGIYRV.[S]		0.00621956	0.0019302	1	2	2	Q9BRR9	Q9BRR9 [570-579]		Rho GTPase-activating protein 9 OS=Homo sapiens (Human) OX=9606 GN=ARHGAP9 PE=1 SV=2	0	1106.58	1.39604e+07		High	0.001492	0.002987	46	87.45
K562 WT	FALSE	High	HIMEHLEGV	[E].HIMEHLEGV.[I]	1xOxidation [M3]	0.00514135	0.0019302	1	1	2	Q8NI22	Q8NI22 [51-59]		Multiple coagulation factor deficiency protein 2 OS=Homo sapiens (Human) OX=9606 GN=MCFD2 PE=1 SV=1	0	1080.51	1.40725e+06		High	0.001492	0.002498	33	49.3
K562 WT	FALSE	High	DKKVEKV	[L].DKKVEKV.[T]		0.00523112	0.0019302	2	2	4	P08238; Q58FF7	P08238 [572-578]; Q58FF7 [445-451]		Heat shock protein HSP 90-beta OS=Homo sapiens (Human) OX=9606 GN=HSP90AB1 PE=1 SV=4 Putative heat shock protein HSP 90-beta-3 OS=Homo sapiens (Human) OX=9606 GN=HSP90AB3P PE=5 SV=1	0	845.509	12240684	Shared	High	0.001492	0.002528	47	39.61
K562 WT	FALSE	High	KLAQALHEM	[Y].KLAQALHEM.[R]	1xOxidation [M9]	0.00475599	0.0019302	1	1	1	P20700	P20700 [241-249]		Lamin-B1 OS=Homo sapiens (Human) OX=9606 GN=LMNB1 PE=1 SV=2	0	1056.55	209172		High	0.001492	0.002317	33	40.12
K562 WT	FALSE	High	KMLDFETFL	[V].KMLDFETFL.[P]		0.00606021	0.0019302	1	1	2	P12829	P12829 [109-117]		Myosin light chain 4 OS=Homo sapiens (Human) OX=9606 GN=MYL4 PE=1 SV=3	0	1143.58	1.25661e+06		High	0.001492	0.002912	40	121.14
K562 WT	FALSE	High	KLDEDVKMI	[M].KLDEDVKMI.[S]	1xOxidation [M8]	0.00463405	0.0019302	1	1	5	Q13952	Q13952 [53-61]		Nuclear transcription factor Y subunit gamma OS=Homo sapiens (Human) OX=9606 GN=NFYC PE=1 SV=3	0	1106.58	2.79298e+06		High	0.001492	0.00225	38	51.39
K562 WT	FALSE	High	ALLSTMHTV	[R].ALLSTMHTV.[L]	1xOxidation [M6]	0.00496637	0.0019302	1	1	2	O75061	O75061 [835-843]		Putative tyrosine-protein phosphatase auxilin OS=Homo sapiens (Human) OX=9606 GN=DNAJC6 PE=1 SV=3	0	988.513	1.77555e+06		High	0.001492	0.00241	33	56.71
K562 WT	FALSE	High	KMIEAIKES	[D].KMIEAIKES.[K]	1xOxidation [M2]	0.0045545	0.0019302	1	1	2	Q9Y5B9	Q9Y5B9 [120-128]		FACT complex subunit SPT16 OS=Homo sapiens (Human) OX=9606 GN=SUPT16H PE=1 SV=1	0	1064.57	497685		High	0.001492	0.002213	38	37.56
K562 WT	FALSE	High	HLLEGQNASV	[R].HLLEGQNASV.[L]		0.00590492	0.0019302	1	1	1	Q14807	Q14807 [114-123]		Kinesin-like protein KIF22 OS=Homo sapiens (Human) OX=9606 GN=KIF22 PE=1 SV=5	0	1067.55	407901		High	0.001492	0.002846	64	53.16
K562 WT	FALSE	High	KLDDYVYYV	[E].KLDDYVYYV.[R]		0.00606021	0.0019302	1	1	2	Q8WU17	Q8WU17 [456-464]		E3 ubiquitin-protein ligase RNF139 OS=Homo sapiens (Human) OX=9606 GN=RNF139 PE=1 SV=1	0	1177.58	2443645		High	0.001492	0.002907	38	92.07
K562 WT	FALSE	High	GLDESKAKL	[C].GLDESKAKL.[S]		0.006008	0.0019302	1	1	2	P36776	P36776 [683-691]		Lon protease homolog, mitochondrial OS=Homo sapiens (Human) OX=9606 GN=LONP1 PE=1 SV=2	0	960.536	873217		High	0.001492	0.002885	31	46.03
K562 WT	FALSE	High	ALLRVTPFI	[V].ALLRVTPFI.[L]		0.00621956	0.0019302	1	1	1	Q8N4H5	Q8N4H5 [36-44]		Mitochondrial import receptor subunit TOM5 homolog OS=Homo sapiens (Human) OX=9606 GN=TOMM5 PE=1 SV=1	0	1029.65	4864978		High	0.001492	0.00298	35	106.89
K562 WT	FALSE	High	KLDAHVERV	[D].KLDAHVERV.[D]		0.00632812	0.0019302	1	1	1	O43933	O43933 [619-627]		Peroxisome biogenesis factor 1 OS=Homo sapiens (Human) OX=9606 GN=PEX1 PE=1 SV=1	0	1066.6	1.59443e+06		High	0.001492	0.003048	40	42.09
K562 WT	FALSE	High	KLDAFVEGV	[A].KLDAFVEGV.[V]		0.00451524	0.0019302	1	1	4	P21283	P21283 [60-68]		V-type proton ATPase subunit C 1 OS=Homo sapiens (Human) OX=9606 GN=ATP6V1C1 PE=1 SV=4	0	977.53	1.54222e+07		High	0.001492	0.002197	61	80.88
K562 WT	FALSE	High	SLAKIYTEA	[S].SLAKIYTEA.[K]		0.00565488	0.0019302	1	1	4	Q92522	Q92522 [66-74]		Histone H1.10 OS=Homo sapiens (Human) OX=9606 GN=H1-10 PE=1 SV=1	0	995.541	1.92883e+07		High	0.001492	0.002735	47	62.03
K562 WT	FALSE	High	GLDALKVTV	[R].GLDALKVTV.[G]		0.00621956	0.0019302	1	1	3	P52789	P52789 [850-858]		Hexokinase-2 OS=Homo sapiens (Human) OX=9606 GN=HK2 PE=1 SV=2	0	915.551	5.41601e+06		High	0.001492	0.002985	25	83.76
K562 WT	FALSE	High	RLLEDGEDFNL	[R].RLLEDGEDFNL.[G]		0.0050531	0.0019302	1	1	3	P05783	P05783 [382-392]		Keratin, type I cytoskeletal 18 OS=Homo sapiens (Human) OX=9606 GN=KRT18 PE=1 SV=2	0	1320.64	1.73564e+06		High	0.001492	0.002454	48	92.06
K562 WT	FALSE	High	KLWADRISL	[Q].KLWADRISL.[A]		0.00611287	0.0019302	1	1	2	Q7Z392	Q7Z392 [563-571]		Trafficking protein particle complex subunit 11 OS=Homo sapiens (Human) OX=9606 GN=TRAPPC11 PE=1 SV=2	0	1101.64	4.00407e+06		High	0.001492	0.002934	46	84.16
K562 WT	FALSE	High	RLLEEGVLRQI	[E].RLLEEGVLRQI.[P]		0.00590492	0.0019302	1	1	1	Q6P996	Q6P996 [631-641]		Pyridoxal-dependent decarboxylase domain-containing protein 1 OS=Homo sapiens (Human) OX=9606 GN=PDXDC1 PE=1 SV=2	0	1325.79	292500		High	0.001492	0.002851	27	82.07
K562 WT	FALSE	High	YLIASIDHLNA	[I].YLIASIDHLNA.[P]		0.00550995	0.0019302	1	1	1	Q13416	Q13416 [419-429]		Origin recognition complex subunit 2 OS=Homo sapiens (Human) OX=9606 GN=ORC2 PE=1 SV=2	0	1229.65	434684		High	0.001492	0.002663	27	91.23
K562 WT	FALSE	High	SLFERLVVL	[Q].SLFERLVVL.[G]		0.00611287	0.0019302	1	1	3	Q92900	Q92900 [694-702]		Regulator of nonsense transcripts 1 OS=Homo sapiens (Human) OX=9606 GN=UPF1 PE=1 SV=2	0	1075.65	11598866		High	0.001492	0.002934	33	117.19
K562 WT	FALSE	High	HLNEHLYNM	[F].HLNEHLYNM.[I]	1xOxidation [M9]	0.00666523	0.0019302	1	1	2	P04632	P04632 [204-212]		Calpain small subunit 1 OS=Homo sapiens (Human) OX=9606 GN=CAPNS1 PE=1 SV=1	0	1186.53	93951.7		High	0.001492	0.0032	26	46.75
K562 WT	FALSE	High	RLFNDPVAMVL	[L].RLFNDPVAMVL.[L]	1xOxidation [M9]	0.00672313	0.0019302	1	1	1	Q92685	Q92685 [171-181]		Dol-P-Man:Man(5)GlcNAc(2)-PP-Dol alpha-1,3-mannosyltransferase OS=Homo sapiens (Human) OX=9606 GN=ALG3 PE=1 SV=1	0	1290.69	416084		High	0.001492	0.003233	36	99.5
K562 WT	FALSE	High	GGGGGGGLGSGGSIRSS	[S].GGGGGGGLGSGGSIRSS.[Y]		0.00523112	0.0019302	1	1	1	P35527	P35527 [15-31]		Keratin, type I cytoskeletal 9 OS=Homo sapiens (Human) OX=9606 GN=KRT9 PE=1 SV=3	0	1319.63	173031		High	0.001492	0.002546	43	43.59
K562 WT	FALSE	High	RLLEIDPYL	[A].RLLEIDPYL.[K]		0.00463405	0.0019302	1	1	1	Q04446	Q04446 [30-38]		1,4-alpha-glucan-branching enzyme OS=Homo sapiens (Human) OX=9606 GN=GBE1 PE=1 SV=3	0	1131.64	2.9403e+06		High	0.001492	0.002266	40	104.84
K562 WT	FALSE	High	HLDRTMYLL	[A].HLDRTMYLL.[G]	1xOxidation [M6]	0.00616599	0.0019302	1	1	2	P35606	P35606 [556-564]		Coatomer subunit beta' OS=Homo sapiens (Human) OX=9606 GN=COPB2 PE=1 SV=2	0	1177.6	96118.5		High	0.001492	0.002955	19	67.58
K562 WT	FALSE	High	SMYDKVLML	[T].SMYDKVLML.[R]	1xOxidation [M2]	0.00532247	0.0019302	1	1	3	Q9Y5Q8	Q9Y5Q8 [144-152]		General transcription factor 3C polypeptide 5 OS=Homo sapiens (Human) OX=9606 GN=GTF3C5 PE=1 SV=2	0	1115.55	17226280		High	0.001492	0.002571	43	95.69
K562 WT	FALSE	High	DTNADKQLS	[L].DTNADKQLS.[F]		0.00621956	0.0019302	1	1	4	P06702	P06702 [67-75]		Protein S100-A9 OS=Homo sapiens (Human) OX=9606 GN=S100A9 PE=1 SV=1	0	991.469	364859		High	0.001492	0.002998	24	32.6
K562 WT	FALSE	High	SLAEGRLYL	[A].SLAEGRLYL.[A]		0.00532247	0.0019302	1	1	1	Q7Z3E5	Q7Z3E5 [400-408]		LisH domain-containing protein ARMC9 OS=Homo sapiens (Human) OX=9606 GN=ARMC9 PE=1 SV=3	0	1021.57	6064186		High	0.001492	0.002583	35	83.19
K562 WT	FALSE	High	SMYGKEELL	[I].SMYGKEELL.[Q]	1xOxidation [M2]	0.00672313	0.0019302	1	1	3	O95235	O95235 [556-564]		Kinesin-like protein KIF20A OS=Homo sapiens (Human) OX=9606 GN=KIF20A PE=1 SV=1	0	1085.52	3.52562e+06		High	0.001492	0.003224	19	64.42
K562 WT	FALSE	High	SMYGVDLHHA	[L].SMYGVDLHHA.[K]		0.00451524	0.0019302	3	3	4	O43491; Q9Y2J2; Q9H4G0	O43491 [402-411]; Q9Y2J2 [294-303]; Q9H4G0 [281-290]		Band 4.1-like protein 2 OS=Homo sapiens (Human) OX=9606 GN=EPB41L2 PE=1 SV=1 Band 4.1-like protein 3 OS=Homo sapiens (Human) OX=9606 GN=EPB41L3 PE=1 SV=2 Band 4.1-like protein 1 OS=Homo sapiens (Human) OX=9606 GN=EPB41L1 PE=1 SV=2	0	1129.51	1.52338e+07	Shared	High	0.001492	0.0022	33	59.16
K562 WT	FALSE	High	IIDEKKYYL	[L].IIDEKKYYL.[F]		0.00611287	0.0019302	1	1	1	Q12972	Q12972 [42-50]		Nuclear inhibitor of protein phosphatase 1 OS=Homo sapiens (Human) OX=9606 GN=PPP1R8 PE=1 SV=2	0	1184.66	719309		High	0.001492	0.002932	14	65.65
K562 WT	FALSE	High	ALMEQVAHQTI	[C].ALMEQVAHQTI.[V]		0.00536873	0.0019302	1	1	2	Q16543	Q16543 [204-214]		Hsp90 co-chaperone Cdc37 OS=Homo sapiens (Human) OX=9606 GN=CDC37 PE=1 SV=1	0	1240.64	1.10714e+06		High	0.001492	0.002604	46	74.8
K562 WT	FALSE	High	RLLEGVKQA	[C].RLLEGVKQA.[L]		0.00672313	0.0019302	1	1	5	Q9BZE1	Q9BZE1 [112-120]		39S ribosomal protein L37, mitochondrial OS=Homo sapiens (Human) OX=9606 GN=MRPL37 PE=1 SV=2	0	1013.61	1.34085e+07		High	0.001492	0.003229	74	46.05
K562 WT	FALSE	High	GLFDQHFRL	[V].GLFDQHFRL.[T]		0.00518604	0.0019302	1	1	4	Q9Y2I1	Q9Y2I1 [1238-1246]		Nischarin OS=Homo sapiens (Human) OX=9606 GN=NISCH PE=1 SV=3	0	1132.59	5.68461e+06		High	0.001492	0.002524	35	99.04
K562 WT	FALSE	High	LDKVRALEEA	[Y].LDKVRALEEA.[N]		0.0050531	0.0019302	6	6	2	P02533; Q2M2I5; P19012; Q99456; Q04695; P08779	P02533 [130-139]; Q2M2I5 [155-164]; P19012 [120-129]; Q99456 [140-149]; Q04695 [99-108]; P08779 [132-141]		Keratin, type I cytoskeletal 14 OS=Homo sapiens (Human) OX=9606 GN=KRT14 PE=1 SV=4 Keratin, type I cytoskeletal 24 OS=Homo sapiens (Human) OX=9606 GN=KRT24 PE=1 SV=1 Keratin, type I cytoskeletal 15 OS=Homo sapiens (Human) OX=9606 GN=KRT15 PE=1 SV=3 Keratin, type I cytoskeletal 12 OS=Homo sapiens (Human) OX=9606 GN=KRT12 PE=1 SV=1 Keratin, type I cytoskeletal 17 OS=Homo sapiens (Human) OX=9606 GN=…	0	1143.64	59719.6	Shared	High	0.001492	0.002461	35	53.36
K562 WT	FALSE	High	HLDVKPANI	[V].HLDVKPANI.[F]		0.0052766	0.0019302	1	1	2	Q99640	Q99640 [231-239]		Membrane-associated tyrosine- and threonine-specific cdc2-inhibitory kinase OS=Homo sapiens (Human) OX=9606 GN=PKMYT1 PE=1 SV=1	0	1006.57	5.16227e+06		High	0.001492	0.002555	27	53.22
K562 WT	FALSE	High	MEHIHKL	[L].MEHIHKL.[K]	1xOxidation [M1]	0.00616599	0.0019302	1	1	2	P84098	P84098 [139-145]		60S ribosomal protein L19 OS=Homo sapiens (Human) OX=9606 GN=RPL19 PE=1 SV=1	0	923.477	688835		High	0.001492	0.002964	22	48.93
K562 WT	FALSE	High	KMDEVLYSI	[M].KMDEVLYSI.[A]		0.00672313	0.0019302	1	1	1	P83876	P83876 [40-48]		Thioredoxin-like protein 4A OS=Homo sapiens (Human) OX=9606 GN=TXNL4A PE=1 SV=1	0	1097.55	3.95273e+06		High	0.001492	0.003229	36	89.88
K562 WT	FALSE	High	KLDQVIIHV	[D].KLDQVIIHV.[G]		0.0054154	0.0019302	1	1	2	Q9BXD5	Q9BXD5 [77-85]		N-acetylneuraminate lyase OS=Homo sapiens (Human) OX=9606 GN=NPL PE=1 SV=1	0	1064.65	1.14313e+06		High	0.001492	0.002629	20	71.96
K562 WT	FALSE	High	YLLDIGCGTGL	[C].YLLDIGCGTGL.[S]	1xCysteinyl [C7]	0.00496637	0.0019302	1	1	1	O43709	O43709 [56-66]	O43709 1xCysteinyl [C62]	Probable 18S rRNA (guanine-N(7))-methyltransferase OS=Homo sapiens (Human) OX=9606 GN=BUD23 PE=1 SV=2	0	1243.57	868163		High	0.001492	0.002408	30	111.5
K562 WT	FALSE	High	KLDPYVQRL	[Y].KLDPYVQRL.[A]		0.00560615	0.0019302	1	1	1	Q14204	Q14204 [828-836]		Cytoplasmic dynein 1 heavy chain 1 OS=Homo sapiens (Human) OX=9606 GN=DYNC1H1 PE=1 SV=5	0	1131.65	446784		High	0.001492	0.002714	30	61.89
K562 WT	FALSE	High	KIDPTVTMM	[P].KIDPTVTMM.[Q]	2xOxidation [M8; M9]	0.00580361	0.0019302	1	1	2	P35998	P35998 [156-164]		26S proteasome regulatory subunit 7 OS=Homo sapiens (Human) OX=9606 GN=PSMC2 PE=1 SV=3	0	1067.51	519940		High	0.001492	0.002808	37	44.65
K562 WT	FALSE	High	AIMDIVIKV	[A].AIMDIVIKV.[S]		0.00616599	0.0019302	1	1	2	Q9NZJ5	Q9NZJ5 [304-312]		Eukaryotic translation initiation factor 2-alpha kinase 3 OS=Homo sapiens (Human) OX=9606 GN=EIF2AK3 PE=1 SV=3	0	1001.61	5.24722e+06		High	0.001492	0.002967	40	106.6
K562 WT	FALSE	High	LIDDKGTIKL	[L].LIDDKGTIKL.[A]		0.00483905	0.0019302	1	1	2	P06493	P06493 [135-144]		Cyclin-dependent kinase 1 OS=Homo sapiens (Human) OX=9606 GN=CDK1 PE=1 SV=3	0	1115.67	725342		High	0.001492	0.00236	37	85.81
K562 WT	FALSE	High	VSDDGTLHM	[T].VSDDGTLHM.[H]	1xOxidation [M9]	0.00555785	0.0019302	1	1	1	Q9ULX3	Q9ULX3 [300-308]		RNA-binding protein NOB1 OS=Homo sapiens (Human) OX=9606 GN=NOB1 PE=1 SV=1	0	990.42	205962		High	0.001492	0.002684	39	40.07
K562 WT	FALSE	High	ALTNAVAHV	[D].ALTNAVAHV.[D]		0.00666523	0.0019302	1	1	6	P69905	P69905 [66-74]		Hemoglobin subunit alpha OS=Homo sapiens (Human) OX=9606 GN=HBA2 PE=1 SV=2	0	895.5	1.12502e+08		High	0.001492	0.003201	51	56.61
K562 WT	FALSE	High	SLIRNLEQL	[S].SLIRNLEQL.[G]		0.00632812	0.0019302	1	1	4	Q15833	Q15833 [436-444]		Syntaxin-binding protein 2 OS=Homo sapiens (Human) OX=9606 GN=STXBP2 PE=1 SV=2	0	1085.63	3.33217e+07		High	0.001492	0.003041	50	95.78
K562 WT	FALSE	High	VLWKDIQHA	[W].VLWKDIQHA.[G]		0.00611287	0.0019302	1	1	4	Q5T6S3	Q5T6S3 [82-90]		PHD finger protein 19 OS=Homo sapiens (Human) OX=9606 GN=PHF19 PE=1 SV=1	0	1109.61	4.46523e+06		High	0.001492	0.002932	32	65.01
K562 WT	FALSE	High	SLYQSPHLLLL	[Y].SLYQSPHLLLL.[Q]		0.00666523	0.0019302	1	1	1	Q96JH8	Q96JH8 [244-254]		Ras-associating and dilute domain-containing protein OS=Homo sapiens (Human) OX=9606 GN=RADIL PE=1 SV=5	0	1283.74	207378		High	0.001492	0.003204	19	112.05
K562 WT	FALSE	High	SLLPEGPPAI	[A].SLLPEGPPAI.[A]		0.00627361	0.0019302	1	1	2	Q15011	Q15011 [380-389]		Homocysteine-responsive endoplasmic reticulum-resident ubiquitin-like domain member 1 protein OS=Homo sapiens (Human) OX=9606 GN=HERPUD1 PE=1 SV=1	0	993.562	2.44038e+06		High	0.001492	0.003017	38	102.84
K562 WT	FALSE	High	RLMDPPSNEAVLL	[S].RLMDPPSNEAVLL.[S]		0.00523112	0.0019302	1	1	2	Q9H2U1	Q9H2U1 [657-669]		ATP-dependent DNA/RNA helicase DHX36 OS=Homo sapiens (Human) OX=9606 GN=DHX36 PE=1 SV=2	0	1454.77		No Quan Values	High	0.001492	0.002535	48
K562 WT	FALSE	High	SLFSDEFKV	[T].SLFSDEFKV.[E]		0.00672313	0.0019302	1	1	1	O14672	O14672 [80-88]		Disintegrin and metalloproteinase domain-containing protein 10 OS=Homo sapiens (Human) OX=9606 GN=ADAM10 PE=1 SV=1	0	1071.54	1.99696e+06		High	0.001492	0.003215	49	102.32
K562 WT	FALSE	High	YTPPPPPTA	[P].YTPPPPPTA.[Q]		0.00500955	0.0019302	1	1	3	Q9BUJ2	Q9BUJ2 [797-805]		Heterogeneous nuclear ribonucleoprotein U-like protein 1 OS=Homo sapiens (Human) OX=9606 GN=HNRNPUL1 PE=1 SV=2	0	940.477	3.0189e+06		High	0.001492	0.002438	42	55.7
K562 WT	FALSE	High	RLMDPPSNEAVLL	[S].RLMDPPSNEAVLL.[S]	1xOxidation [M3]	0.00666523	0.0019302	1	1	2	Q9H2U1	Q9H2U1 [657-669]		ATP-dependent DNA/RNA helicase DHX36 OS=Homo sapiens (Human) OX=9606 GN=DHX36 PE=1 SV=2	0	1470.76	304178		High	0.001492	0.003193	51	79.61
K562 WT	FALSE	High	ELEGKIKE	[Y].ELEGKIKE.[W]		0.00606021	0.0019302	1	1	3	P13645	P13645 [173-180]		Keratin, type I cytoskeletal 10 OS=Homo sapiens (Human) OX=9606 GN=KRT10 PE=1 SV=6	0	945.525	647323		High	0.001492	0.002912	23	39.97
K562 WT	FALSE	High	KLVEFDFLGA	[A].KLVEFDFLGA.[L]		0.00643856	0.0019302	1	1	2	Q9Y6A5	Q9Y6A5 [599-608]		Transforming acidic coiled-coil-containing protein 3 OS=Homo sapiens (Human) OX=9606 GN=TACC3 PE=1 SV=1	0	1138.61	11300810		High	0.001492	0.003083	56	112.62
K562 WT	FALSE	High	VIWEHDYTSV	[A].VIWEHDYTSV.[C]		0.00546247	0.0019302	1	1	1	Q9H2C2	Q9H2C2 [197-206]		Protein ARV1 OS=Homo sapiens (Human) OX=9606 GN=ARV1 PE=1 SV=1	0	1248.59	451066		High	0.001492	0.002641	18	80.19
K562 WT	FALSE	High	ELFDQNLKL	[C].ELFDQNLKL.[A]		0.00580361	0.0019302	1	1	1	Q9Y296	Q9Y296 [196-204]		Trafficking protein particle complex subunit 4 OS=Homo sapiens (Human) OX=9606 GN=TRAPPC4 PE=1 SV=1	0	1119.6	1093904		High	0.001492	0.002793	27	96.57
K562 WT	FALSE	High	SEEEIREAF	[D].SEEEIREAF.[R]		0.0063831	0.0019302	1	1	2	P0DP23	P0DP23 [82-90]		Calmodulin-1 OS=Homo sapiens (Human) OX=9606 GN=CALM1 PE=1 SV=1	0	1109.51	763846		High	0.001492	0.003063	17	66.53
K562 WT	FALSE	High	RLMNETTAV	[L].RLMNETTAV.[A]		0.00514135	0.0019302	2	2	4	O95757; P34932	O95757 [169-177]; P34932 [169-177]		Heat shock 70 kDa protein 4L OS=Homo sapiens (Human) OX=9606 GN=HSPA4L PE=1 SV=3 Heat shock 70 kDa protein 4 OS=Homo sapiens (Human) OX=9606 GN=HSPA4 PE=1 SV=4	0	1034.53	1.63518e+07	Shared	High	0.001492	0.002492	50	52.95
K562 WT	FALSE	High	SLYSEVDVHF	[S].SLYSEVDVHF.[R]		0.00632812	0.0019302	1	1	1	Q7Z3K3	Q7Z3K3 [600-609]		Pogo transposable element with ZNF domain OS=Homo sapiens (Human) OX=9606 GN=POGZ PE=1 SV=2	0	1195.56	594915		High	0.001492	0.003035	38	98.71
K562 WT	FALSE	High	YTTDRVMTV	[F].YTTDRVMTV.[S]		0.00585405	0.0019302	1	2	2	Q13547	Q13547 [188-196]		Histone deacetylase 1 OS=Homo sapiens (Human) OX=9606 GN=HDAC1 PE=1 SV=1	0	1085.53	1.71747e+06		High	0.001492	0.002816	31	60
K562 WT	FALSE	High	ALSNLEVKL	[V].ALSNLEVKL.[E]		0.00500955	0.0019302	1	1	2	Q86UX7	Q86UX7 [326-334]		Fermitin family homolog 3 OS=Homo sapiens (Human) OX=9606 GN=FERMT3 PE=1 SV=1	0	986.588	813638		High	0.001492	0.002434	43	85.41
K562 WT	FALSE	High	KITTVIQHV	[I].KITTVIQHV.[F]		0.00666523	0.0019302	1	1	3	Q9H3R5	Q9H3R5 [207-215]		Centromere protein H OS=Homo sapiens (Human) OX=9606 GN=CENPH PE=1 SV=1	0	1038.63	2.18393e+06		High	0.001492	0.003201	32	53.91
K562 WT	FALSE	High	YKTIDDLKNQILNL	[Y].YKTIDDLKNQILNL.[T]		0.00479734	0.0019302	1	1	1	P13645	P13645 [200-213]		Keratin, type I cytoskeletal 10 OS=Homo sapiens (Human) OX=9606 GN=KRT10 PE=1 SV=6	0	1690.94	369639		High	0.001492	0.002339	4	108.32
K562 WT	FALSE	High	SLLNVVMDL	[V].SLLNVVMDL.[K]	1xOxidation [M7]	0.00496637	0.0019302	1	1	1	Q14839	Q14839 [1007-1015]		Chromodomain-helicase-DNA-binding protein 4 OS=Homo sapiens (Human) OX=9606 GN=CHD4 PE=1 SV=2	0	1019.54	703755		High	0.001492	0.002422	49	130.46
K562 WT	FALSE	High	GLLEFLRPA	[E].GLLEFLRPA.[V]		0.00621956	0.0019302	1	1	2	O95295	O95295 [28-36]		SNARE-associated protein Snapin OS=Homo sapiens (Human) OX=9606 GN=SNAPIN PE=1 SV=1	0	1015.59	2.56068e+06		High	0.001492	0.003001	45	111.07
K562 WT	FALSE	High	VIFDEIHYM	[W].VIFDEIHYM.[R]	1xOxidation [M9]	0.00523112	0.0019302	1	1	1	P42285	P42285 [249-257]		Exosome RNA helicase MTR4 OS=Homo sapiens (Human) OX=9606 GN=MTREX PE=1 SV=3	0	1182.55	252671		High	0.001492	0.002539	32	86.22
K562 WT	FALSE	High	MLIEVIEKL	[E].MLIEVIEKL.[L]	1xOxidation [M1]	0.0054154	0.0019302	1	1	1	O00203	O00203 [187-195]		AP-3 complex subunit beta-1 OS=Homo sapiens (Human) OX=9606 GN=AP3B1 PE=1 SV=3	0	1103.64	1.53362e+06		High	0.001492	0.002619	27	104.85
K562 WT	FALSE	High	YTSDLHFQV	[T].YTSDLHFQV.[S]		0.00550995	0.0019302	1	1	1	Q1KMD3	Q1KMD3 [251-259]		Heterogeneous nuclear ribonucleoprotein U-like protein 2 OS=Homo sapiens (Human) OX=9606 GN=HNRNPUL2 PE=1 SV=1	0	1109.53	145469		High	0.001492	0.00267	14	83.68
K562 WT	FALSE	High	RLMMDPLTGL	[L].RLMMDPLTGL.[N]	2xOxidation [M3; M4]	0.00616599	0.0019302	1	1	2	O60506	O60506 [192-201]		Heterogeneous nuclear ribonucleoprotein Q OS=Homo sapiens (Human) OX=9606 GN=SYNCRIP PE=1 SV=2	0	1178.59	1.11688e+06		High	0.001492	0.002955	43	79.76
K562 WT	FALSE	High	AVDEDRKMYL	[S].AVDEDRKMYL.[Q]		0.00463405	0.0019302	1	1	2	Q13617	Q13617 [671-680]		Cullin-2 OS=Homo sapiens (Human) OX=9606 GN=CUL2 PE=1 SV=2	0	1239.6	178415		High	0.001492	0.002262	37	57.4
K562 WT	FALSE	High	GLIEKNIEL	[T].GLIEKNIEL.[F]		0.00655092	0.0019302	1	1	4	P26358	P26358 [425-433]		DNA (cytosine-5)-methyltransferase 1 OS=Homo sapiens (Human) OX=9606 GN=DNMT1 PE=1 SV=2	0	1028.6	1.40575e+08		High	0.001492	0.003142	43	82.49
K562 WT	FALSE	High	AIIDGKIFCV	[S].AIIDGKIFCV.[H]	1xCysteinyl [C9]	0.00492357	0.0019302	1	1	3	P60510	P60510 [154-163]	P60510 1xCysteinyl [C162]	Serine/threonine-protein phosphatase 4 catalytic subunit OS=Homo sapiens (Human) OX=9606 GN=PPP4C PE=1 SV=1	0	1197.6	8.5528e+06		High	0.001492	0.002392	26	95.45
K562 WT	FALSE	High	SLEEKQRTL	[S].SLEEKQRTL.[D]		0.00467435	0.0019302	1	1	2	Q9H501	Q9H501 [180-188]		ESF1 homolog OS=Homo sapiens (Human) OX=9606 GN=ESF1 PE=1 SV=1	0	1103.61	364932		High	0.001492	0.002284	33	41.95
K562 WT	FALSE	High	GLIEILKKV	[Q].GLIEILKKV.[S]		0.00585405	0.0019302	1	1	7	O14737	O14737 [91-99]		Programmed cell death protein 5 OS=Homo sapiens (Human) OX=9606 GN=PDCD5 PE=1 SV=3	0	1012.68	6.10165e+07		High	0.001492	0.002819	43	97.92
K562 WT	FALSE	High	RTIEYLEEV	[E].RTIEYLEEV.[A]		0.00500955	0.0019302	1	1	2	P40939	P40939 [235-243]		Trifunctional enzyme subunit alpha, mitochondrial OS=Homo sapiens (Human) OX=9606 GN=HADHA PE=1 SV=2	0	1151.59	5566365		High	0.001492	0.002439	41	80.32
K562 WT	FALSE	High	SAYDNVNKV	[C].SAYDNVNKV.[R]		0.00483905	0.0019302	1	1	1	P28482	P28482 [41-49]		Mitogen-activated protein kinase 1 OS=Homo sapiens (Human) OX=9606 GN=MAPK1 PE=1 SV=3	0	1009.49	1.42777e+06		High	0.001492	0.00236	44	48.63
K562 WT	FALSE	High	TLTEEGVIKV	[S].TLTEEGVIKV.[K]		0.0052766	0.0019302	1	1	4	Q9BZE4	Q9BZE4 [322-331]		Nucleolar GTP-binding protein 1 OS=Homo sapiens (Human) OX=9606 GN=GTPBP4 PE=1 SV=3	0	1088.62	9.48836e+06		High	0.001492	0.002556	39	73.89
K562 WT	FALSE	High	LLSDTVQHL	[A].LLSDTVQHL.[Q]		0.0063831	0.0019302	1	1	3	P42226	P42226 [56-64]		Signal transducer and activator of transcription 6 OS=Homo sapiens (Human) OX=9606 GN=STAT6 PE=1 SV=1	0	1025.56	2.51078e+06		High	0.001492	0.003069	46	71.55
K562 WT	FALSE	High	KLSPKAEEV	[M].KLSPKAEEV.[A]		0.0063831	0.0019302	1	1	2	P11387	P11387 [248-256]		DNA topoisomerase 1 OS=Homo sapiens (Human) OX=9606 GN=TOP1 PE=1 SV=2	0	1000.57	2.21432e+06		High	0.001492	0.003059	38	39.64
K562 WT	FALSE	High	KIGDEPPKV	[S].KIGDEPPKV.[F]		0.00666523	0.0019302	1	1	2	P58340	P58340 [115-123]		Myeloid leukemia factor 1 OS=Homo sapiens (Human) OX=9606 GN=MLF1 PE=1 SV=1	0	982.557	1.40925e+06		High	0.001492	0.003205	35	45.82
K562 WT	FALSE	High	HLINEEHMV	[I].HLINEEHMV.[S]	1xOxidation [M8]	0.0045545	0.0019302	1	1	1	O43818	O43818 [331-339]		U3 small nucleolar RNA-interacting protein 2 OS=Homo sapiens (Human) OX=9606 GN=RRP9 PE=1 SV=1	0	1137.54	171421		High	0.001492	0.002221	23	45.32
K562 WT	FALSE	High	FVQDVTTRV	[L].FVQDVTTRV.[K]		0.00475599	0.0019302	1	1	1	Q12840	Q12840 [801-809]		Kinesin heavy chain isoform 5A OS=Homo sapiens (Human) OX=9606 GN=KIF5A PE=1 SV=2	0	1064.57		No Quan Values	High	0.001492	0.002315	29
K562 WT	FALSE	High	TLGDLLKEV	[H].TLGDLLKEV.[C]		0.0050531	0.0019302	1	1	2	Q9H1Y0	Q9H1Y0 [214-222]		Autophagy protein 5 OS=Homo sapiens (Human) OX=9606 GN=ATG5 PE=1 SV=2	0	987.572	2.90497e+06		High	0.001492	0.002446	38	107.13
K562 WT	FALSE	High	YVDPVNKVL	[Y].YVDPVNKVL.[K]		0.00546247	0.0019302	1	1	3	O15530	O15530 [486-494]		3-phosphoinositide-dependent protein kinase 1 OS=Homo sapiens (Human) OX=9606 GN=PDPK1 PE=1 SV=1	0	1046.59	3.33713e+06		High	0.001492	0.002647	20	74.59
K562 WT	FALSE	High	IVLEGPAPA	[S].IVLEGPAPA.[Q]		0.00655092	0.0019302	1	1	3	P02654	P02654 [16-24]		Apolipoprotein C-I OS=Homo sapiens (Human) OX=9606 GN=APOC1 PE=1 SV=1	0	866.498	2.90697e+06		High	0.001492	0.003139	45	69.88
K562 WT	FALSE	High	LGDDPTSSF	[L].LGDDPTSSF.[E]		0.006008	0.0019302	1	1	3	Q99941	Q99941 [136-144]		Cyclic AMP-dependent transcription factor ATF-6 beta OS=Homo sapiens (Human) OX=9606 GN=ATF6B PE=1 SV=2	0	938.41	641013		High	0.001492	0.002899	57	70.3
K562 WT	FALSE	High	YLANGQTKV	[T].YLANGQTKV.[L]		0.00580361	0.0019302	1	1	7	Q9H3M7	Q9H3M7 [221-229]		Thioredoxin-interacting protein OS=Homo sapiens (Human) OX=9606 GN=TXNIP PE=1 SV=1	0	993.536	3.29328e+07		High	0.001492	0.00281	47	46.37
K562 WT	FALSE	High	ALLDKLYAL	[A].ALLDKLYAL.[G]		0.00463405	0.0019302	1	1	4	Q9NV31	Q9NV31 [78-86]		U3 small nucleolar ribonucleoprotein protein IMP3 OS=Homo sapiens (Human) OX=9606 GN=IMP3 PE=1 SV=1	0	1019.61	202554135		High	0.001492	0.002255	40	108.47
K562 WT	FALSE	High	SLLGPPPVGV	[Q].SLLGPPPVGV.[P]		0.00514135	0.0019302	1	1	2	Q9ULV3	Q9ULV3 [158-167]		Cip1-interacting zinc finger protein OS=Homo sapiens (Human) OX=9606 GN=CIZ1 PE=1 SV=2	0	935.556		No Quan Values	High	0.001492	0.002499	22
K562 WT	FALSE	High	ALSQRTITV	[K].ALSQRTITV.[G]		0.00463405	0.0019302	1	1	2	P24522	P24522 [30-38]		Growth arrest and DNA damage-inducible protein GADD45 alpha OS=Homo sapiens (Human) OX=9606 GN=GADD45A PE=1 SV=1	0	988.579	1.34914e+06		High	0.001492	0.002252	35	58.96
K562 WT	FALSE	High	YLNVQVKEL	[E].YLNVQVKEL.[E]		0.00595624	0.0019302	1	1	4	Q9NTJ3	Q9NTJ3 [834-842]		Structural maintenance of chromosomes protein 4 OS=Homo sapiens (Human) OX=9606 GN=SMC4 PE=1 SV=2	0	1105.63	2.70777e+06		High	0.001492	0.002862	26	79.6
K562 WT	FALSE	High	RLMDPPSNEAV	[S].RLMDPPSNEAV.[L]	1xOxidation [M3]	0.00500955	0.0019302	1	1	4	Q9H2U1	Q9H2U1 [657-667]		ATP-dependent DNA/RNA helicase DHX36 OS=Homo sapiens (Human) OX=9606 GN=DHX36 PE=1 SV=2	0	1244.59	1.14209e+06		High	0.001492	0.002427	47	49.18
K562 WT	FALSE	High	LLSEQGDVKL	[V].LLSEQGDVKL.[A]		0.00627361	0.0019302	1	2	1	O00506	O00506 [147-156]		Serine/threonine-protein kinase 25 OS=Homo sapiens (Human) OX=9606 GN=STK25 PE=1 SV=1	0	1101.62	500325		High	0.001492	0.003008	30	69.79
K562 WT	FALSE	High	AIKDKIEKA	[K].AIKDKIEKA.[VM]		0.00523112	0.0019302	1	2	14	P14625	P14625 [626-634]		Endoplasmin OS=Homo sapiens (Human) OX=9606 GN=HSP90B1 PE=1 SV=1	0	1015.61	4.96502e+07		High	0.001492	0.002525	30	38.9
K562 WT	FALSE	High	KMDPIISRV	[H].KMDPIISRV.[A]	1xOxidation [M2]	0.00886561	0.00214298	1	1	13	P78543	P78543 [73-81]		Protein BTG2 OS=Homo sapiens (Human) OX=9606 GN=BTG2 PE=1 SV=1	0	1074.6	2.28663e+07		High	0.001954	0.004204	22	51.99
K562 WT	FALSE	High	HLDPTEMEKV	[D].HLDPTEMEKV.[E]	1xOxidation [M7]	0.00841772	0.00214298	1	1	2	O95757	O95757 [728-737]		Heat shock 70 kDa protein 4L OS=Homo sapiens (Human) OX=9606 GN=HSPA4L PE=1 SV=3	0	1214.57		No Quan Values	High	0.001954	0.004004	34
K562 WT	FALSE	High	DEVRTLTY	[K].DEVRTLTY.[R]		0.00925688	0.00214298	2	2	1	Q9NR22; Q99873	Q9NR22 [92-99]; Q99873 [69-76]		Protein arginine N-methyltransferase 8 OS=Homo sapiens (Human) OX=9606 GN=PRMT8 PE=1 SV=2 Protein arginine N-methyltransferase 1 OS=Homo sapiens (Human) OX=9606 GN=PRMT1 PE=1 SV=3	0	996.5	525040	Shared	High	0.001954	0.004361	24	61.41
K562 WT	FALSE	High	AVDEDRKMYL	[S].AVDEDRKMYL.[Q]	1xOxidation [M8]	0.00726732	0.00214298	1	1	2	Q13617	Q13617 [671-680]		Cullin-2 OS=Homo sapiens (Human) OX=9606 GN=CUL2 PE=1 SV=2	0	1255.6	583942		High	0.001954	0.003465	27	49.04
K562 WT	FALSE	High	FLFQEPRSI	[L].FLFQEPRSI.[V]		0.00702024	0.00214298	1	1	2	Q9UK61	Q9UK61 [494-502]		Protein TASOR OS=Homo sapiens (Human) OX=9606 GN=TASOR PE=1 SV=3	0	1136.61	7.88072e+06		High	0.001954	0.003361	51	92.67
K562 WT	FALSE	High	LLLPDQPPYHL	[A].LLLPDQPPYHL.[K]		0.00695979	0.00214298	1	1	1	O14933	O14933 [38-48]		Ubiquitin/ISG15-conjugating enzyme E2 L6 OS=Homo sapiens (Human) OX=9606 GN=UBE2L6 PE=1 SV=4	0	1305.72	233759		High	0.001954	0.003336	28	101.87
K562 WT	FALSE	High	DEFEFLEKA	[R].DEFEFLEKA.[S]		0.00714272	0.00214298	1	1	1	Q14258	Q14258 [303-311]		E3 ubiquitin/ISG15 ligase TRIM25 OS=Homo sapiens (Human) OX=9606 GN=TRIM25 PE=1 SV=2	0	1127.53	801947		High	0.001954	0.003406	24	99.83
K562 WT	FALSE	High	NLFEELTKL	[S].NLFEELTKL.[L]		0.00894252	0.00214298	1	1	1	Q92538	Q92538 [550-558]		Golgi-specific brefeldin A-resistance guanine nucleotide exchange factor 1 OS=Homo sapiens (Human) OX=9606 GN=GBF1 PE=1 SV=2	0	1106.61	156218		High	0.001954	0.004234	20	127.08
K562 WT	FALSE	High	VLDEEIAKA	[S].VLDEEIAKA.[K]		0.00799235	0.00214298	1	1	1	Q9UPN3	Q9UPN3 [1216-1224]		Microtubule-actin cross-linking factor 1, isoforms 1/2/3/5 OS=Homo sapiens (Human) OX=9606 GN=MACF1 PE=1 SV=4	0	987.536	513611		High	0.001954	0.003797	28	57.41
K562 WT	FALSE	High	DEFEKEETF	[G].DEFEKEETF.[T]		0.00894252	0.00214298	1	1	1	Q9Y678	Q9Y678 [781-789]		Coatomer subunit gamma-1 OS=Homo sapiens (Human) OX=9606 GN=COPG1 PE=1 SV=1	0	1173.49	157532		High	0.001954	0.004235	18	68.76
K562 WT	FALSE	High	RLYHELVGL	[F].RLYHELVGL.[A]		0.00695979	0.00214298	1	1	2	Q92619	Q92619 [848-856]		Rho GTPase-activating protein 45 OS=Homo sapiens (Human) OX=9606 GN=ARHGAP45 PE=1 SV=2	0	1099.63	851742		High	0.001954	0.003317	29	73.27
K562 WT	FALSE	High	QLTNVILHL	[S].QLTNVILHL.[A]		0.00765427	0.00214298	1	1	1	Q9NQG6	Q9NQG6 [384-392]		Mitochondrial dynamics protein MID51 OS=Homo sapiens (Human) OX=9606 GN=MIEF1 PE=1 SV=1	0	1050.63	3914295		High	0.001954	0.003656	54	101.53
K562 WT	FALSE	High	KLLSNSQTL	[A].KLLSNSQTL.[G]		0.00714272	0.00214298	1	1	2	Q9BVW5	Q9BVW5 [217-225]		TIMELESS-interacting protein OS=Homo sapiens (Human) OX=9606 GN=TIPIN PE=1 SV=2	0	1003.58	1.34501e+06		High	0.001954	0.003407	72	56.77
K562 WT	FALSE	High	ALAEKLDRL	[A].ALAEKLDRL.[A]		0.00917728	0.00214298	1	1	2	A5PL33	A5PL33 [809-817]		Protein KRBA1 OS=Homo sapiens (Human) OX=9606 GN=KRBA1 PE=1 SV=3	0	1028.61	1.22416e+06		High	0.001954	0.004353	30	61.36
K562 WT	FALSE	High	RLMMDPLTGL	[L].RLMMDPLTGL.[N]	1xOxidation [M]	0.00894252	0.00214298	1	1	6	O60506	O60506 [192-201]		Heterogeneous nuclear ribonucleoprotein Q OS=Homo sapiens (Human) OX=9606 GN=SYNCRIP PE=1 SV=2	0	1162.6	2.82232e+06		High	0.001954	0.004233	41	96.97
K562 WT	FALSE	High	YLYPDITRL	[F].YLYPDITRL.[E]		0.00871374	0.00214298	1	1	2	P31641	P31641 [277-285]		Sodium- and chloride-dependent taurine transporter OS=Homo sapiens (Human) OX=9606 GN=SLC6A6 PE=1 SV=2	0	1153.63	5371042		High	0.001954	0.004121	45	100.2
K562 WT	FALSE	High	NLAPAPLNA	[L].NLAPAPLNA.[D]		0.00708122	0.00214298	1	1	16	P10646	P10646 [20-28]		Tissue factor pathway inhibitor OS=Homo sapiens (Human) OX=9606 GN=TFPI PE=1 SV=1	0	880.489	1.1932e+08		High	0.001954	0.003377	55	69.08
K562 WT	FALSE	High	NIDDETTKV	[L].NIDDETTKV.[V]		0.00933718	0.00214298	1	1	1	Q8N635	Q8N635 [332-340]		Meiosis-specific with OB domain-containing protein OS=Homo sapiens (Human) OX=9606 GN=MEIOB PE=2 SV=3	0	1034.5	239221		High	0.001954	0.0044	38	48.33
K562 WT	FALSE	High	FLFGYPKRL	[H].FLFGYPKRL.[I]		0.00678154	0.00214298	1	1	3	Q9HAY2	Q9HAY2 [205-213]		Melanoma-associated antigen F1 OS=Homo sapiens (Human) OX=9606 GN=MAGEF1 PE=1 SV=2	0	1140.66	3.50216e+06		High	0.001954	0.003258	41	88.19
K562 WT	FALSE	High	NIANHFFTV	[G].NIANHFFTV.[P]		0.00917728	0.00214298	1	1	2	Q16222	Q16222 [327-335]		UDP-N-acetylhexosamine pyrophosphorylase OS=Homo sapiens (Human) OX=9606 GN=UAP1 PE=1 SV=3	0	1062.54	9993577		High	0.001954	0.004352	22	93.3
K562 WT	FALSE	High	NLAENISRV	[R].NLAENISRV.[L]		0.00772073	0.00214298	2	3	5	P11216; P06737	P11216 [271-279]; P06737 [271-279]		Glycogen phosphorylase, brain form OS=Homo sapiens (Human) OX=9606 GN=PYGB PE=1 SV=5 Glycogen phosphorylase, liver form OS=Homo sapiens (Human) OX=9606 GN=PYGL PE=1 SV=4	0	1015.55	2.91765e+07	Shared	High	0.001954	0.003676	29	67.23
K562 WT	FALSE	High	HLMSSLLCL	[S].HLMSSLLCL.[E]	1xCysteinyl [C8]	0.00871374	0.00214298	1	1	2	P03901	P03901 [25-33]	P03901 1xCysteinyl [C32]	NADH-ubiquinone oxidoreductase chain 4L OS=Homo sapiens (Human) OX=9606 GN=MT-ND4L PE=1 SV=1	0	1135.53	989083		High	0.001954	0.004138	21	103.26
K562 WT	FALSE	High	KLIVKEYEV	[N].KLIVKEYEV.[R]		0.00752306	0.00214298	1	1	2	Q9H0U9	Q9H0U9 [334-342]		Testis-specific Y-encoded-like protein 1 OS=Homo sapiens (Human) OX=9606 GN=TSPYL1 PE=1 SV=3	0	1120.66	506964		High	0.001954	0.00359	33	60.5
K562 WT	FALSE	High	YTDLPNRQL	[L].YTDLPNRQL.[K]		0.00689986	0.00214298	1	1	1	O95394	O95394 [444-452]		Phosphoacetylglucosamine mutase OS=Homo sapiens (Human) OX=9606 GN=PGM3 PE=1 SV=1	0	1119.58	791814		High	0.001954	0.003303	33	59.7
K562 WT	FALSE	High	ILLSEPGLVKL	[N].ILLSEPGLVKL.[G]		0.00720475	0.00214298	1	1	2	Q9UL54	Q9UL54 [157-167]		Serine/threonine-protein kinase TAO2 OS=Homo sapiens (Human) OX=9606 GN=TAOK2 PE=1 SV=2	0	1181.75	1.48894e+06		High	0.001954	0.003444	46	103.1
K562 WT	FALSE	High	VNVEINVAPGKD	[D].VNVEINVAPGKD.[L]		0.00778776	0.00214298	1	1	1	P35527	P35527 [307-318]		Keratin, type I cytoskeletal 9 OS=Homo sapiens (Human) OX=9606 GN=KRT9 PE=1 SV=3	0	1254.67		No Quan Values	High	0.001954	0.003696	44
K562 WT	FALSE	High	RLMKELEEI	[R].RLMKELEEI.[R]		0.00841772	0.00214298	1	2	6	A0A1B0GUS4	A0A1B0GUS4 [6-14]		Ubiquitin-conjugating enzyme E2 L5 OS=Homo sapiens (Human) OX=9606 GN=UBE2L5 PE=2 SV=1	0	1160.63	6.84686e+06		High	0.001954	0.003978	34	71.98
K562 WT	FALSE	High	TADDKKLQF	[A].TADDKKLQF.[S]		0.00772073	0.00214298	1	1	2	P20290	P20290 [82-90]		Transcription factor BTF3 OS=Homo sapiens (Human) OX=9606 GN=BTF3 PE=1 SV=1	0	1065.56	550331		High	0.001954	0.003663	18	52.5
K562 WT	FALSE	High	AAGAYVHMV	[A].AAGAYVHMV.[T]	1xOxidation [M8]	0.00689986	0.00214298	1	1	2	P55061	P55061 [42-50]		Bax inhibitor 1 OS=Homo sapiens (Human) OX=9606 GN=TMBIM6 PE=1 SV=2	0	934.445	1.99839e+06		High	0.001954	0.003309	31	48.82
K562 WT	FALSE	High	LADDSVRSL	[G].LADDSVRSL.[K]		0.00752306	0.00214298	1	1	3	Q4J6C6	Q4J6C6 [376-384]		Prolyl endopeptidase-like OS=Homo sapiens (Human) OX=9606 GN=PREPL PE=1 SV=1	0	975.511	5.92518e+06		High	0.001954	0.003586	43	57.84
K562 WT	FALSE	High	YLFERTFNL	[Q].YLFERTFNL.[K]		0.00813171	0.00214298	1	1	1	O60243	O60243 [302-310]		Heparan-sulfate 6-O-sulfotransferase 1 OS=Homo sapiens (Human) OX=9606 GN=HS6ST1 PE=1 SV=5	0	1202.62		No Quan Values	High	0.001954	0.003853	24
K562 WT	FALSE	High	RIMGNIWDA	[S].RIMGNIWDA.[S]		0.00820229	0.00214298	1	1	1	O75694	O75694 [672-680]		Nuclear pore complex protein Nup155 OS=Homo sapiens (Human) OX=9606 GN=NUP155 PE=1 SV=1	0	1075.54	7010334		High	0.001954	0.003909	45	85.93
K562 WT	FALSE	High	TLIEELKTL	[K].TLIEELKTL.[K]		0.00917728	0.00214298	1	1	1	P18846	P18846 [254-262]		Cyclic AMP-dependent transcription factor ATF-1 OS=Homo sapiens (Human) OX=9606 GN=ATF1 PE=1 SV=2	0	1059.63	736870		High	0.001954	0.004324	31	106.86
K562 WT	FALSE	High	TLHGLQQYYV	[L].TLHGLQQYYV.[K]		0.00726732	0.00214298	1	2	2	Q13838	Q13838 [258-267]		Spliceosome RNA helicase DDX39B OS=Homo sapiens (Human) OX=9606 GN=DDX39B PE=1 SV=1	0	1221.63	1.38117e+06		High	0.001954	0.003481	44	80.94
K562 WT	FALSE	High	KLQDNLRQL	[T].KLQDNLRQL.[S]		0.00933718	0.00214298	1	1	4	Q96HR3	Q96HR3 [77-85]		Mediator of RNA polymerase II transcription subunit 30 OS=Homo sapiens (Human) OX=9606 GN=MED30 PE=1 SV=1	0	1127.65	3.04869e+06		High	0.001954	0.004415	45	59.37
K562 WT	FALSE	High	HLFDAFVSV	[F].HLFDAFVSV.[L]		0.00785537	0.00214298	1	1	3	Q8WUY9	Q8WUY9 [290-298]		DEP domain-containing protein 1B OS=Homo sapiens (Human) OX=9606 GN=DEPDC1B PE=1 SV=2	0	1034.53	1.02479e+07		High	0.001954	0.003741	48	107.29
K562 WT	FALSE	High	MLLDVMHTV	[N].MLLDVMHTV.[H]	2xOxidation [M1; M6]	0.00689986	0.00214298	1	1	4	O95453	O95453 [289-297]		Poly(A)-specific ribonuclease PARN OS=Homo sapiens (Human) OX=9606 GN=PARN PE=1 SV=1	0	1090.53	2.01861e+06		High	0.001954	0.003311	39	69.57
K562 WT	FALSE	High	ISTEVNPKL	[L].ISTEVNPKL.[A]		0.00726732	0.00214298	1	1	1	Q96RY5	Q96RY5 [737-745]		Protein cramped-like OS=Homo sapiens (Human) OX=9606 GN=CRAMP1 PE=1 SV=3	0	1000.57	1145169		High	0.001954	0.003471	44	59.04
K562 WT	FALSE	High	RMAVLNEQV	[N].RMAVLNEQV.[K]	1xOxidation [M2]	0.0083453	0.00214298	1	1	4	P49321	P49321 [617-625]		Nuclear autoantigenic sperm protein OS=Homo sapiens (Human) OX=9606 GN=NASP PE=1 SV=2	0	1075.56	5395758		High	0.001954	0.003951	40	53.42
K562 WT	FALSE	High	RLIAQRYLL	[L].RLIAQRYLL.[Q]		0.00708122	0.00214298	1	1	5	P25789	P25789 [91-99]		Proteasome subunit alpha type-4 OS=Homo sapiens (Human) OX=9606 GN=PSMA4 PE=1 SV=1	0	1145.72	1.21699e+07		High	0.001954	0.003383	26	76.49
K562 WT	FALSE	High	WLYGEDHQITEV	[L].WLYGEDHQITEV.[G]		0.00878935	0.00214298	1	1	1	P54687	P54687 [247-258]		Branched-chain-amino-acid aminotransferase, cytosolic OS=Homo sapiens (Human) OX=9606 GN=BCAT1 PE=1 SV=3	0	1489.7	388789		High	0.001954	0.004156	10	87.91
K562 WT	FALSE	High	FLKNEVVKA	[T].FLKNEVVKA.[N]		0.00894252	0.00214298	1	1	1	Q96HM7	Q96HM7 [188-196]		PC-esterase domain-containing protein 1B OS=Homo sapiens (Human) OX=9606 GN=PCED1B PE=1 SV=1	0	1047.62	254729		High	0.001954	0.004242	24	49.93
K562 WT	FALSE	High	YGFRGEAL	[TFY].YGFRGEAL.[GAP]		0.00720475	0.00214298	3	4	1	P54277; Q9UHC1; P40692	P54277 [90-97]; Q9UHC1 [90-97]; P40692 [97-104]		PMS1 protein homolog 1 OS=Homo sapiens (Human) OX=9606 GN=PMS1 PE=1 SV=1 DNA mismatch repair protein Mlh3 OS=Homo sapiens (Human) OX=9606 GN=MLH3 PE=1 SV=3 DNA mismatch repair protein Mlh1 OS=Homo sapiens (Human) OX=9606 GN=MLH1 PE=1 SV=1	0	912.457	242890	Shared	High	0.001954	0.003452	26	68.82
K562 WT	FALSE	High	KLQSESQKL	[T].KLQSESQKL.[E]		0.00714272	0.00214298	1	1	1	Q9Y2V7	Q9Y2V7 [138-146]		Conserved oligomeric Golgi complex subunit 6 OS=Homo sapiens (Human) OX=9606 GN=COG6 PE=1 SV=2	0	1060.6	95651.5		High	0.001954	0.00341	41	37.85
K562 WT	FALSE	High	SLDRPFTNL	[A].SLDRPFTNL.[E]		0.00917728	0.00214298	1	1	1	P04844	P04844 [40-48]		Dolichyl-diphosphooligosaccharide--protein glycosyltransferase subunit 2 OS=Homo sapiens (Human) OX=9606 GN=RPN2 PE=1 SV=3	0	1062.56	633693		High	0.001954	0.004349	16	82.09
K562 WT	FALSE	High	HLISTINTV	[P].HLISTINTV.[L]		0.00752306	0.00214298	1	1	1	Q9H8H2	Q9H8H2 [240-248]		Probable ATP-dependent RNA helicase DDX31 OS=Homo sapiens (Human) OX=9606 GN=DDX31 PE=1 SV=2	0	997.568	1.02583e+06		High	0.001954	0.003584	57	65.61
K562 WT	FALSE	High	VKEKEKV	[S].VKEKEKV.[H]		0.00917728	0.00214298	1	1	1	Q9P0K7	Q9P0K7 [811-817]		Ankycorbin OS=Homo sapiens (Human) OX=9606 GN=RAI14 PE=1 SV=2	0	859.525	518456		High	0.001954	0.004334	29	37.78
K562 WT	FALSE	High	VLALAPGLPTARA	[L].VLALAPGLPTARA.[G]		0.00684044	0.00214298	1	1	1	Q9UMX5	Q9UMX5 [19-31]		Neudesin OS=Homo sapiens (Human) OX=9606 GN=NENF PE=1 SV=1	0	1249.76	294759		High	0.001954	0.003285	38	85.07
K562 WT	FALSE	High	TLWGIQKEL	[D].TLWGIQKEL.[Q]		0.00702024	0.00214298	1	1	3	P00338	P00338 [322-330]		L-lactate dehydrogenase A chain OS=Homo sapiens (Human) OX=9606 GN=LDHA PE=1 SV=2	0	1087.61	56744284		High	0.001954	0.003352	34	93.63
K562 WT	FALSE	High	KMLGGVFKI	[A].KMLGGVFKI.[D]	1xOxidation [M2]	0.00820229	0.00214298	1	1	5	Q96MU7	Q96MU7 [437-445]		YTH domain-containing protein 1 OS=Homo sapiens (Human) OX=9606 GN=YTHDC1 PE=1 SV=3	0	1008.59	5.02037e+06		High	0.001954	0.00391	34	71.52
K562 WT	FALSE	High	VLAPHETIFRA	[T].VLAPHETIFRA.[E]		0.00758839	0.00214298	1	1	5	A4D0V7	A4D0V7 [255-265]		Cadherin-like and PC-esterase domain-containing protein 1 OS=Homo sapiens (Human) OX=9606 GN=CPED1 PE=2 SV=1	0	1253.7	3.06383e+06		High	0.001954	0.003613	23	66.4
K562 WT	FALSE	High	RLIDLPGTEL	[T].RLIDLPGTEL.[A]		0.00917728	0.00214298	1	1	2	Q14CB8	Q14CB8 [67-76]		Rho GTPase-activating protein 19 OS=Homo sapiens (Human) OX=9606 GN=ARHGAP19 PE=1 SV=1	0	1126.65	9361135		High	0.001954	0.00434	44	98.3
K562 WT	FALSE	High	SLMDPDTKL	[S].SLMDPDTKL.[I]		0.00785537	0.00214298	1	1	2	O15145	O15145 [7-15]		Actin-related protein 2/3 complex subunit 3 OS=Homo sapiens (Human) OX=9606 GN=ARPC3 PE=1 SV=3	0	1019.51	946509		High	0.001954	0.003743	25	72.58
K562 WT	FALSE	High	RILDIPDGHRA	[L].RILDIPDGHRA.[P]		0.00695979	0.00214298	1	1	2	Q9C073	Q9C073 [236-246]		Protein FAM117A OS=Homo sapiens (Human) OX=9606 GN=FAM117A PE=1 SV=1	0	1262.7	407943		High	0.001954	0.003327	27	54.53
K562 WT	FALSE	High	RLLDLENSLLGL	[C].RLLDLENSLLGL.[P]		0.00894252	0.00214298	1	1	1	Q7Z7A4	Q7Z7A4 [302-313]		PX domain-containing protein kinase-like protein OS=Homo sapiens (Human) OX=9606 GN=PXK PE=1 SV=1	0	1355.79	475037		High	0.001954	0.004246	60	127.18
K562 WT	FALSE	High	RLLDLENSLL	[C].RLLDLENSLL.[G]		0.00917728	0.00214298	1	1	2	Q7Z7A4	Q7Z7A4 [302-311]		PX domain-containing protein kinase-like protein OS=Homo sapiens (Human) OX=9606 GN=PXK PE=1 SV=1	0	1185.68	2.89878e+06		High	0.001954	0.004329	56	109.33
K562 WT	FALSE	High	TLADLVHHV	[S].TLADLVHHV.[R]		0.00792357	0.00214298	1	1	5	Q9Y4A5	Q9Y4A5 [378-386]		Transformation/transcription domain-associated protein OS=Homo sapiens (Human) OX=9606 GN=TRRAP PE=1 SV=3	0	1004.55	2.40677e+07		High	0.001954	0.003768	34	76.91
K562 WT	FALSE	High	YTMKKVHAL	[I].YTMKKVHAL.[W]	1xOxidation [M3]	0.00806173	0.00214298	1	1	5	P10646	P10646 [3-11]		Tissue factor pathway inhibitor OS=Homo sapiens (Human) OX=9606 GN=TFPI PE=1 SV=1	0	1106.6	4.69009e+06		High	0.001954	0.003819	35	35.51
K562 WT	FALSE	High	SAVSIFHEL	[E].SAVSIFHEL.[R]		0.00925688	0.00214298	1	5	2	Q5VUR7	Q5VUR7 [272-280]		Ankyrin repeat domain-containing protein 20A3 OS=Homo sapiens (Human) OX=9606 GN=ANKRD20A3 PE=4 SV=1	0	1002.53	5.08922e+06		High	0.001954	0.004388	41	95.4
K562 WT	FALSE	High	VLLDQGGVKL	[C].VLLDQGGVKL.[F]		0.00695979	0.00214298	1	1	1	Q86UY5	Q86UY5 [191-200]		Protein FAM83A OS=Homo sapiens (Human) OX=9606 GN=FAM83A PE=1 SV=1	0	1041.63	539033		High	0.001954	0.003342	53	81.99
K562 WT	FALSE	High	FLLEKGYEV	[E].FLLEKGYEV.[H]		0.00917728	0.00214298	1	1	1	O60547	O60547 [42-50]		GDP-mannose 4,6 dehydratase OS=Homo sapiens (Human) OX=9606 GN=GMDS PE=1 SV=1	0	1097.59		No Quan Values	High	0.001954	0.004327	50
K562 WT	FALSE	High	TLDEYTTRV	[A].TLDEYTTRV.[G]		0.00733043	0.00214298	1	1	2	Q16656	Q16656 [118-126]		Nuclear respiratory factor 1 OS=Homo sapiens (Human) OX=9606 GN=NRF1 PE=1 SV=1	0	1097.55	3.913e+06		High	0.001954	0.003514	28	61.56
K562 WT	FALSE	High	ALASVIMGL	[S].ALASVIMGL.[S]	1xOxidation [M7]	0.00925688	0.00214298	2	2	6	P30154; P30153	P30154 [356-364]; P30153 [344-352]		Serine/threonine-protein phosphatase 2A 65 kDa regulatory subunit A beta isoform OS=Homo sapiens (Human) OX=9606 GN=PPP2R1B PE=1 SV=3 Serine/threonine-protein phosphatase 2A 65 kDa regulatory subunit A alpha isoform OS=Homo sapiens (Human) OX=9606 GN=PPP2R1A PE=1 SV=4	0	890.502	2.27807e+07	Shared	High	0.001954	0.004369	69	105.43
K562 WT	FALSE	High	SLMDPNKFLLL	[A].SLMDPNKFLLL.[V]	1xOxidation [M3]	0.00806173	0.00214298	1	1	1	Q8IWV7	Q8IWV7 [700-710]		E3 ubiquitin-protein ligase UBR1 OS=Homo sapiens (Human) OX=9606 GN=UBR1 PE=1 SV=1	0	1306.71	360552		High	0.001954	0.003843	28	109.44
K562 WT	FALSE	High	FLKEHMDEV	[P].FLKEHMDEV.[C]	1xOxidation [M6]	0.00933718	0.00214298	1	1	1	Q15154	Q15154 [1607-1615]		Pericentriolar material 1 protein OS=Homo sapiens (Human) OX=9606 GN=PCM1 PE=1 SV=5	0	1163.54	119057		High	0.001954	0.004419	15	46.22
K562 WT	FALSE	High	SIMTFIKEL	[N].SIMTFIKEL.[G]	1xOxidation [M3]	0.00902011	0.00214298	1	1	1	A4D0V7	A4D0V7 [453-461]		Cadherin-like and PC-esterase domain-containing protein 1 OS=Homo sapiens (Human) OX=9606 GN=CPED1 PE=2 SV=1	0	1097.59	756252		High	0.001954	0.004263	22	106.71
K562 WT	FALSE	High	HLFDTLHAL	[L].HLFDTLHAL.[C]		0.00909836	0.00214298	1	1	1	O00471	O00471 [652-660]		Exocyst complex component 5 OS=Homo sapiens (Human) OX=9606 GN=EXOC5 PE=1 SV=1	0	1066.57	24079842		High	0.001954	0.004292	18	89.25
K562 WT	FALSE	High	AMWEHPITA	[T].AMWEHPITA.[Q]		0.00726732	0.00214298	1	1	1	Q96CD2	Q96CD2 [142-150]		Phosphopantothenoylcysteine decarboxylase OS=Homo sapiens (Human) OX=9606 GN=PPCDC PE=1 SV=2	0	1055.5	2.82568e+06		High	0.001954	0.003464	22	73.38
K562 WT	FALSE	High	ISSYKSEITEL	[Q].ISSYKSEITEL.[R]		0.00863878	0.00214298	1	1	1	P13645	P13645 [358-368]		Keratin, type I cytoskeletal 10 OS=Homo sapiens (Human) OX=9606 GN=KRT10 PE=1 SV=6	0	1269.66	189965		High	0.001954	0.004085	23	75.63
K562 WT	FALSE	High	YLGEQIQKL	[E].YLGEQIQKL.[G]		0.00739409	0.00214298	1	1	1	Q14746	Q14746 [701-709]		Conserved oligomeric Golgi complex subunit 2 OS=Homo sapiens (Human) OX=9606 GN=COG2 PE=1 SV=1	0	1091.61	654000		High	0.001954	0.003543	33	75.98
K562 WT	FALSE	High	RLMNDMTAV	[L].RLMNDMTAV.[A]	1xOxidation [M]	0.00925688	0.00214298	1	1	7	Q92598	Q92598 [169-177]		Heat shock protein 105 kDa OS=Homo sapiens (Human) OX=9606 GN=HSPH1 PE=1 SV=1	0	1066.5	1.98569e+07		High	0.001954	0.004376	44	50.96
K562 WT	FALSE	High	RLMNDMTAV	[L].RLMNDMTAV.[A]	2xOxidation [M3; M6]	0.00863878	0.00214298	1	1	16	Q92598	Q92598 [169-177]		Heat shock protein 105 kDa OS=Homo sapiens (Human) OX=9606 GN=HSPH1 PE=1 SV=1	0	1082.5	2.08221e+07		High	0.001954	0.004109	44	41.8
K562 WT	FALSE	High	YIYDKDMEII	[D].YIYDKDMEII.[A]	1xOxidation [M7]	0.00925688	0.00214298	1	1	1	Q9UPT9	Q9UPT9 [118-127]		Ubiquitin carboxyl-terminal hydrolase 22 OS=Homo sapiens (Human) OX=9606 GN=USP22 PE=1 SV=2	0	1318.62	912304		High	0.001954	0.004385	15	79.79
K562 WT	FALSE	High	QLMGEIAKA	[G].QLMGEIAKA.[T]		0.00772073	0.00214298	1	1	1	Q14677	Q14677 [42-50]		Clathrin interactor 1 OS=Homo sapiens (Human) OX=9606 GN=CLINT1 PE=1 SV=1	0	960.518	510661		High	0.001954	0.003669	43	62.73
K562 WT	FALSE	High	KMMDLEHKV	[L].KMMDLEHKV.[L]	1xOxidation [M2]	0.00917728	0.00214298	1	1	5	Q9P2D1	Q9P2D1 [1122-1130]		Chromodomain-helicase-DNA-binding protein 7 OS=Homo sapiens (Human) OX=9606 GN=CHD7 PE=1 SV=3	0	1146.56	873110		High	0.001954	0.004322	21	42.44
K562 WT	FALSE	High	AMQDRYMEV	[R].AMQDRYMEV.[S]	1xOxidation [M2]	0.00752306	0.00214298	1	1	4	Q12874	Q12874 [45-53]		Splicing factor 3A subunit 3 OS=Homo sapiens (Human) OX=9606 GN=SF3A3 PE=1 SV=1	0	1158.49	740865		High	0.001954	0.00358	26	58.4
K562 WT	FALSE	High	SLLGGNIRLLL	[R].SLLGGNIRLLL.[C]		0.00902011	0.00214298	1	1	1	O95573	O95573 [439-449]		Long-chain-fatty-acid--CoA ligase 3 OS=Homo sapiens (Human) OX=9606 GN=ACSL3 PE=1 SV=3	0	1168.74	160218		High	0.001954	0.004253	42	121.03
K562 WT	FALSE	High	YLPPATQVV	[R].YLPPATQVV.[L]		0.00925688	0.00214298	1	1	4	P38919	P38919 [207-215]		Eukaryotic initiation factor 4A-III OS=Homo sapiens (Human) OX=9606 GN=EIF4A3 PE=1 SV=4	0	987.551	4.82405e+06		High	0.001954	0.004367	22	77.83
K562 WT	FALSE	High	IITDLLRSV	[E].IITDLLRSV.[Q]		0.00702024	0.00214298	1	1	1	Q96AE4	Q96AE4 [338-346]		Far upstream element-binding protein 1 OS=Homo sapiens (Human) OX=9606 GN=FUBP1 PE=1 SV=3	0	1029.63	2593473		High	0.001954	0.003354	59	103.02
K562 WT	FALSE	High	VLDEGKMKL	[G].VLDEGKMKL.[D]	1xOxidation [M7]	0.00702024	0.00214298	1	1	5	P46781	P46781 [86-94]		40S ribosomal protein S9 OS=Homo sapiens (Human) OX=9606 GN=RPS9 PE=1 SV=3	0	1048.57	3.29146e+06		High	0.001954	0.003348	23	44.94
K562 WT	FALSE	High	KLLQDLHEA	[T].KLLQDLHEA.[Q]		0.00902011	0.00214298	1	1	1	Q9H8M2	Q9H8M2 [529-537]		Bromodomain-containing protein 9 OS=Homo sapiens (Human) OX=9606 GN=BRD9 PE=1 SV=2	0	1066.59	553696		High	0.001954	0.004265	27	55.15
K562 WT	FALSE	High	YLQEIQTQL	[D].YLQEIQTQL.[E]		0.00785537	0.00214298	1	1	4	Q9BQF6	Q9BQF6 [596-604]		Sentrin-specific protease 7 OS=Homo sapiens (Human) OX=9606 GN=SENP7 PE=1 SV=4	0	1135.6	6.26964e+06		High	0.001954	0.003724	26	87.98
K562 WT	FALSE	High	KMISMDIEQV	[S].KMISMDIEQV.[I]	1xOxidation [M2]	0.00933718	0.00214298	1	1	4	P04035	P04035 [314-323]		3-hydroxy-3-methylglutaryl-coenzyme A reductase OS=Homo sapiens (Human) OX=9606 GN=HMGCR PE=1 SV=1	0	1209.59	457510		High	0.001954	0.004414	36	74.36
K562 WT	FALSE	High	KMLDEILLQL	[V].KMLDEILLQL.[S]	1xOxidation [M2]	0.00849078	0.00214298	1	1	2	P49005	P49005 [277-286]		DNA polymerase delta subunit 2 OS=Homo sapiens (Human) OX=9606 GN=POLD2 PE=1 SV=1	0	1231.7	3.38655e+06		High	0.001954	0.00404	37	117.35
K562 WT	FALSE	High	FLHDGQEYTL	[K].FLHDGQEYTL.[L]		0.00878935	0.00214298	1	1	1	Q8WZ42	Q8WZ42 [3287-3296]		Titin OS=Homo sapiens (Human) OX=9606 GN=TTN PE=1 SV=4	0	1222.57	1328606		High	0.001954	0.004178	24	75.95
K562 WT	FALSE	High	FLHDNMVEI	[K].FLHDNMVEI.[P]		0.00871374	0.00214298	1	1	1	P49916	P49916 [616-624]		DNA ligase 3 OS=Homo sapiens (Human) OX=9606 GN=LIG3 PE=1 SV=2	0	1117.53	5.24144e+06		High	0.001954	0.004137	46	86.18
K562 WT	FALSE	High	NLMDDIERA	[D].NLMDDIERA.[V]	1xOxidation [M3]	0.00902011	0.00214298	1	1	3	P50990	P50990 [383-391]		T-complex protein 1 subunit theta OS=Homo sapiens (Human) OX=9606 GN=CCT8 PE=1 SV=4	0	1092.5	1.25868e+06		High	0.001954	0.004261	41	68.63
K562 WT	FALSE	High	HLLDFPNIVI	[V].HLLDFPNIVI.[K]		0.00792357	0.00214298	1	1	3	Q6P2Q9	Q6P2Q9 [1875-1884]		Pre-mRNA-processing-splicing factor 8 OS=Homo sapiens (Human) OX=9606 GN=PRPF8 PE=1 SV=2	0	1180.67	4.16904e+06		High	0.001954	0.003762	50	124.43
K562 WT	FALSE	High	RLKEIKEELL	[A].RLKEIKEELL.[H]		0.00720475	0.00214298	1	1	1	Q9NY93	Q9NY93 [446-455]		Probable ATP-dependent RNA helicase DDX56 OS=Homo sapiens (Human) OX=9606 GN=DDX56 PE=1 SV=1	0	1270.77	174375		High	0.001954	0.003432	28	60.8
K562 WT	FALSE	High	FLGRDTYGV	[V].FLGRDTYGV.[R]		0.00925688	0.00214298	1	1	2	P08243	P08243 [134-142]		Asparagine synthetase [glutamine-hydrolyzing] OS=Homo sapiens (Human) OX=9606 GN=ASNS PE=1 SV=4	0	1027.52	3.65954e+06		High	0.001954	0.004367	18	72.92
K562 WT	FALSE	High	KLSEYEMSI	[V].KLSEYEMSI.[A]		0.00933718	0.00214298	1	1	1	Q8NBU5	Q8NBU5 [68-76]		ATPase family AAA domain-containing protein 1 OS=Homo sapiens (Human) OX=9606 GN=ATAD1 PE=1 SV=1	0	1099.53	2.19351e+06		High	0.001954	0.004425	39	77.75
K562 WT	FALSE	High	LDNERHEV	[F].LDNERHEV.[Q]		0.00886561	0.00214298	1	1	1	Q16512	Q16512 [453-460]		Serine/threonine-protein kinase N1 OS=Homo sapiens (Human) OX=9606 GN=PKN1 PE=1 SV=2	0	1011.49	1.03584e+06		High	0.001954	0.004201	30	51.18
K562 WT	FALSE	High	KLPTPTSSV	[S].KLPTPTSSV.[P]		0.00827349	0.00214298	1	1	1	Q9BTA9	Q9BTA9 [290-298]		WW domain-containing adapter protein with coiled-coil OS=Homo sapiens (Human) OX=9606 GN=WAC PE=1 SV=3	0	929.53	479140		High	0.001954	0.003927	24	53.98
K562 WT	FALSE	High	AGAEGFVRV	[K].AGAEGFVRV.[D]		0.00758839	0.00214298	1	1	1	Q9BUP3	Q9BUP3 [99-107]		Oxidoreductase HTATIP2 OS=Homo sapiens (Human) OX=9606 GN=HTATIP2 PE=1 SV=2	0	905.484	205904		High	0.001954	0.003629	59	65.96
K562 WT	FALSE	High	KLWEMDNMLI	[S].KLWEMDNMLI.[Q]	2xOxidation [M5; M8]	0.00739409	0.00214298	1	2	2	Q9Y605	Q9Y605 [56-65]		MORF4 family-associated protein 1 OS=Homo sapiens (Human) OX=9606 GN=MRFAP1 PE=1 SV=1	0	1324.63	1.69933e+06		High	0.001954	0.00352	62	88.66
K562 WT	FALSE	High	YADVGGKQF	[L].YADVGGKQF.[P]		0.00714272	0.00214298	1	1	2	P51571	P51571 [67-75]		Translocon-associated protein subunit delta OS=Homo sapiens (Human) OX=9606 GN=SSR4 PE=1 SV=1	0	984.479	1.31693e+06		High	0.001954	0.003415	28	55.78
K562 WT	FALSE	High	AYLKKNHEEEMKDL	[L].AYLKKNHEEEMKDL.[R]		0.00720475	0.00214298	1	1	1	P13645	P13645 [281-294]		Keratin, type I cytoskeletal 10 OS=Homo sapiens (Human) OX=9606 GN=KRT10 PE=1 SV=6	0	1747.87	71675.8		High	0.001954	0.003455	16	47.31
K562 WT	FALSE	High	YIDEEGVRYV	[E].YIDEEGVRYV.[P]		0.00726732	0.00214298	1	1	1	Q9H0E3	Q9H0E3 [880-889]		Histone deacetylase complex subunit SAP130 OS=Homo sapiens (Human) OX=9606 GN=SAP130 PE=1 SV=1	0	1242.6		No Quan Values	High	0.001954	0.003459	57
K562 WT	FALSE	High	MLDPLEVHL	[G].MLDPLEVHL.[L]	1xOxidation [M1]	0.00689986	0.00214298	1	1	1	Q6P2Q9	Q6P2Q9 [1868-1876]		Pre-mRNA-processing-splicing factor 8 OS=Homo sapiens (Human) OX=9606 GN=PRPF8 PE=1 SV=2	0	1082.56	292814		High	0.001954	0.003298	22	98.48
K562 WT	FALSE	High	QMSEIEAKV	[G].QMSEIEAKV.[R]	1xOxidation [M2]	0.00863878	0.00214298	1	1	1	Q9Y490	Q9Y490 [288-296]		Talin-1 OS=Homo sapiens (Human) OX=9606 GN=TLN1 PE=1 SV=3	0	1050.51	1.13823e+06		High	0.001954	0.004088	25	49.74
K562 WT	FALSE	High	YQQELEREL	[E].YQQELEREL.[F]		0.00849078	0.00214298	1	1	1	P18859	P18859 [67-75]		ATP synthase-coupling factor 6, mitochondrial OS=Homo sapiens (Human) OX=9606 GN=ATP5PF PE=1 SV=1	0	1207.6	92180.8		High	0.001954	0.004043	62	65.03
HRD1 KO	FALSE	High	FLASESLIKQI	[A].FLASESLIKQI.[P]		0.000696541	0.000947276	1	1	2	P62906	P62906 [110-120]		60S ribosomal protein L10a OS=Homo sapiens (Human) OX=9606 GN=RPL10A PE=1 SV=2	0	1248.72	1605570		High	0.0009158	0.0002647	44	98.83
K562 WT	FALSE	High	LLNSEVHML	[T].LLNSEVHML.[L]	1xOxidation [M8]	0.00772073	0.00214298	1	1	3	O15514	O15514 [32-40]		DNA-directed RNA polymerase II subunit RPB4 OS=Homo sapiens (Human) OX=9606 GN=POLR2D PE=1 SV=1	0	1071.55	1.26144e+06		High	0.001954	0.003663	42	65.77
K562 WT	FALSE	High	TEAPLNPK	[L].TEAPLNPK.[AI]		0.00849078	0.00214298	1	11	2	P60709	P60709 [106-113]		Actin, cytoplasmic 1 OS=Homo sapiens (Human) OX=9606 GN=ACTB PE=1 SV=1	0	869.473	219780		High	0.001954	0.004039	49	39.8
K562 WT	FALSE	High	KLMKEDGTTL	[V].KLMKEDGTTL.[H]	1xOxidation [M3]	0.00917728	0.00214298	1	1	1	Q92608	Q92608 [533-542]		Dedicator of cytokinesis protein 2 OS=Homo sapiens (Human) OX=9606 GN=DOCK2 PE=1 SV=2	0	1151.6	209794		High	0.001954	0.004337	34	41.62
K562 WT	FALSE	High	FLADNHHQV	[Q].FLADNHHQV.[R]		0.00849078	0.00214298	1	1	2	Q13315	Q13315 [1077-1085]		Serine-protein kinase ATM OS=Homo sapiens (Human) OX=9606 GN=ATM PE=1 SV=4	0	1080.52	1.08743e+06		High	0.001954	0.00403	35	45.44
K562 WT	FALSE	High	MLDKYIYGA	[K].MLDKYIYGA.[Q]	1xOxidation [M1]	0.00813171	0.00214298	1	1	1	P51157	P51157 [78-86]		Ras-related protein Rab-28 OS=Homo sapiens (Human) OX=9606 GN=RAB28 PE=1 SV=2	0	1089.53	601512		High	0.001954	0.00388	24	68.81
K562 WT	FALSE	High	FLAGEIRET	[M].FLAGEIRET.[S]		0.00902011	0.00214298	1	1	1	P53680	P53680 [118-126]		AP-2 complex subunit sigma OS=Homo sapiens (Human) OX=9606 GN=AP2S1 PE=1 SV=2	0	1035.55	1.61188e+06		High	0.001954	0.004274	40	62.78
K562 WT	FALSE	High	YLDIDKGHV	[C].YLDIDKGHV.[K]		0.00849078	0.00214298	1	1	1	Q92499	Q92499 [195-203]		ATP-dependent RNA helicase DDX1 OS=Homo sapiens (Human) OX=9606 GN=DDX1 PE=1 SV=2	0	1059.55		No Quan Values	High	0.001954	0.004026	17
K562 WT	FALSE	High	LADPSAKAV	[D].LADPSAKAV.[L]		0.0083453	0.00214298	2	2	2	Q9H2K2; O95271	Q9H2K2 [163-171]; O95271 [321-329]		Poly [ADP-ribose] polymerase tankyrase-2 OS=Homo sapiens (Human) OX=9606 GN=TNKS2 PE=1 SV=1 Poly [ADP-ribose] polymerase tankyrase-1 OS=Homo sapiens (Human) OX=9606 GN=TNKS PE=1 SV=2	0	871.488	6.17683e+06	Shared	High	0.001954	0.003974	39	45.79
K562 WT	FALSE	High	VIMKSSPEV	[R].VIMKSSPEV.[S]	1xOxidation [M3]	0.00806173	0.00214298	1	1	2	Q9NRG0	Q9NRG0 [26-34]		Chromatin accessibility complex protein 1 OS=Homo sapiens (Human) OX=9606 GN=CHRAC1 PE=1 SV=1	0	1005.53	736745		High	0.001954	0.003847	13	42.96
K562 WT	FALSE	High	RLSPVSPAL	[G].RLSPVSPAL.[G]		0.00813171	0.00214298	1	1	3	O60294	O60294 [436-444]		tRNA wybutosine-synthesizing protein 4 OS=Homo sapiens (Human) OX=9606 GN=LCMT2 PE=1 SV=3	0	939.562	2.26971e+06		High	0.001954	0.003849	42	66.68
K562 WT	FALSE	High	YLDLFGDPSV	[D].YLDLFGDPSV.[T]		0.00813171	0.00214298	1	1	3	P14324	P14324 [311-320]		Farnesyl pyrophosphate synthase OS=Homo sapiens (Human) OX=9606 GN=FDPS PE=1 SV=4	0	1125.55	1.50139e+06		High	0.001954	0.00387	23	120.56
K562 WT	FALSE	High	QMLPAEGVKEL	[K].QMLPAEGVKEL.[C]		0.00772073	0.00214298	1	1	1	A2RRP1	A2RRP1 [2232-2242]		Neuroblastoma-amplified sequence OS=Homo sapiens (Human) OX=9606 GN=NBAS PE=1 SV=2	0	1214.64		No Quan Values	High	0.001954	0.003666	28
K562 WT	FALSE	High	YAAELIERV	[K].YAAELIERV.[S]		0.00863878	0.00214298	1	1	1	Q9Y4B6	Q9Y4B6 [808-816]		DDB1- and CUL4-associated factor 1 OS=Homo sapiens (Human) OX=9606 GN=DCAF1 PE=1 SV=3	0	1063.58	1873346		High	0.001954	0.004081	45	78.83
K562 WT	FALSE	High	KLYEEINQV	[K].KLYEEINQV.[F]		0.00785537	0.00214298	1	1	3	Q6UW02	Q6UW02 [301-309]		Cytochrome P450 20A1 OS=Homo sapiens (Human) OX=9606 GN=CYP20A1 PE=1 SV=1	0	1135.6	2.4604e+06		High	0.001954	0.003729	37	65.56
K562 WT	FALSE	High	CLIKEVDIYTV	[A].CLIKEVDIYTV.[K]	1xCysteinyl [C1]	0.00772073	0.00214298	2	2	3	Q9NR22; Q99873	Q9NR22 [273-283]; Q99873 [250-260]	Q9NR22 1xCysteinyl [C273]; Q99873 1xCysteinyl [C250]	Protein arginine N-methyltransferase 8 OS=Homo sapiens (Human) OX=9606 GN=PRMT8 PE=1 SV=2 Protein arginine N-methyltransferase 1 OS=Homo sapiens (Human) OX=9606 GN=PRMT1 PE=1 SV=3	0	1414.7	1.99861e+06	Shared	High	0.001954	0.003671	31	90.73
K562 WT	FALSE	High	RLQDELVTL	[M].RLQDELVTL.[R]		0.00909836	0.00214298	1	1	5	Q9UPN3	Q9UPN3 [511-519]		Microtubule-actin cross-linking factor 1, isoforms 1/2/3/5 OS=Homo sapiens (Human) OX=9606 GN=MACF1 PE=1 SV=4	0	1086.62	2.27213e+07		High	0.001954	0.004312	64	87.49
K562 WT	FALSE	High	HQIDLIVQL	[I].HQIDLIVQL.[L]		0.00933718	0.00214298	1	1	2	Q15131	Q15131 [246-254]		Cyclin-dependent kinase 10 OS=Homo sapiens (Human) OX=9606 GN=CDK10 PE=1 SV=1	0	1078.63	4.38251e+06		High	0.001954	0.004418	58	102.07
K562 WT	FALSE	High	SGGGGGGGLGSGGSIRSS	[R].SGGGGGGGLGSGGSIRSS.[Y]		0.00758839	0.00214298	1	1	1	P35527	P35527 [14-31]		Keratin, type I cytoskeletal 9 OS=Homo sapiens (Human) OX=9606 GN=KRT9 PE=1 SV=3	0	1406.66	105679		High	0.001954	0.003604	68	43.68
K562 WT	FALSE	High	KLVKEVIAV	[K].KLVKEVIAV.[S]		0.00806173	0.00214298	1	1	3	P38117	P38117 [56-64]		Electron transfer flavoprotein subunit beta OS=Homo sapiens (Human) OX=9606 GN=ETFB PE=1 SV=3	0	998.661	1.12748e+07		High	0.001954	0.003827	60	59.61
K562 WT	FALSE	High	VLAEDEEMNRM	[L].VLAEDEEMNRM.[H]	2xOxidation [M8; M11]	0.0083453	0.00214298	2	3	1	P04899; P08754	P04899 [234-244]; P08754 [233-243]		Guanine nucleotide-binding protein G(i) subunit alpha-2 OS=Homo sapiens (Human) OX=9606 GN=GNAI2 PE=1 SV=3 Guanine nucleotide-binding protein G(i) subunit alpha OS=Homo sapiens (Human) OX=9606 GN=GNAI3 PE=1 SV=3	0	1368.58	134940	Shared	High	0.001954	0.003969	33	42.06
K562 WT	FALSE	High	MLLDVMHTV	[N].MLLDVMHTV.[H]	1xOxidation [M6]	0.00894252	0.00214298	1	1	1	O95453	O95453 [289-297]		Poly(A)-specific ribonuclease PARN OS=Homo sapiens (Human) OX=9606 GN=PARN PE=1 SV=1	0	1074.53	1049662		High	0.001954	0.004242	41	79.34
K562 WT	FALSE	High	VLMEYIRSL	[A].VLMEYIRSL.[N]		0.00806173	0.00214298	1	1	1	Q96DM3	Q96DM3 [482-490]		Regulator of MON1-CCZ1 complex OS=Homo sapiens (Human) OX=9606 GN=RMC1 PE=1 SV=2	0	1123.62	881699		High	0.001954	0.003826	31	103.13
K562 WT	FALSE	High	TLVDFDNHL	[E].TLVDFDNHL.[D]		0.00772073	0.00214298	1	1	2	O43402	O43402 [182-190]		ER membrane protein complex subunit 8 OS=Homo sapiens (Human) OX=9606 GN=EMC8 PE=1 SV=1	0	1073.53	1.39059e+06		High	0.001954	0.003663	48	86.9
K562 WT	FALSE	High	LLPPPPCPA	[LP].LLPPPPCPA.[HQ]	1xCysteinyl [C7]	0.00708122	0.00214298	2	2	41	Q9BTY2; Q9NYG8	Q9BTY2 [20-28]; Q9NYG8 [303-311]	Q9BTY2 1xCysteinyl [C26]; Q9NYG8 1xCysteinyl [C309]	Plasma alpha-L-fucosidase OS=Homo sapiens (Human) OX=9606 GN=FUCA2 PE=1 SV=2 Potassium channel subfamily K member 4 OS=Homo sapiens (Human) OX=9606 GN=KCNK4 PE=1 SV=2	0	1023.5	2.35494e+08	Shared	High	0.001954	0.003376	40	62.8
K562 WT	FALSE	High	FDRPMHV	[L].FDRPMHV.[K]		0.00708122	0.00214298	2	2	1	Q9P2K5; P52272	Q9P2K5 [299-305]; P52272 [270-276]		Myelin expression factor 2 OS=Homo sapiens (Human) OX=9606 GN=MYEF2 PE=1 SV=3 Heterogeneous nuclear ribonucleoprotein M OS=Homo sapiens (Human) OX=9606 GN=HNRNPM PE=1 SV=3	0	901.435	317986	Shared	High	0.001954	0.003376	23	80.07
K562 WT	FALSE	High	MLLDVMHTV	[N].MLLDVMHTV.[H]		0.00678154	0.00214298	1	1	1	O95453	O95453 [289-297]		Poly(A)-specific ribonuclease PARN OS=Homo sapiens (Human) OX=9606 GN=PARN PE=1 SV=1	0	1058.54	2.90341e+06		High	0.001492	0.003239	37	100.34
K562 WT	FALSE	High	GVYGDVHRV	[F].GVYGDVHRV.[K]		0.00894252	0.00214298	1	1	7	O95758	O95758 [380-388]		Polypyrimidine tract-binding protein 3 OS=Homo sapiens (Human) OX=9606 GN=PTBP3 PE=1 SV=2	0	1001.52	1.67261e+07		High	0.001954	0.004244	43	47.07
K562 WT	FALSE	High	RLQESVMEA	[S].RLQESVMEA.[S]		0.00917728	0.00214298	1	1	2	O60216	O60216 [450-458]		Double-strand-break repair protein rad21 homolog OS=Homo sapiens (Human) OX=9606 GN=RAD21 PE=1 SV=2	0	1062.52	9.40951e+06		High	0.001954	0.004344	39	54.7
K562 WT	FALSE	High	VLQDIQVML	[E].VLQDIQVML.[K]	1xOxidation [M8]	0.00726732	0.00214298	1	1	4	P33992	P33992 [120-128]		DNA replication licensing factor MCM5 OS=Homo sapiens (Human) OX=9606 GN=MCM5 PE=1 SV=5	0	1074.59	6.33946e+06		High	0.001954	0.003484	33	99.64
K562 WT	FALSE	High	RLMDPPSNEAV	[S].RLMDPPSNEAV.[L]		0.00772073	0.00214298	1	1	4	Q9H2U1	Q9H2U1 [657-667]		ATP-dependent DNA/RNA helicase DHX36 OS=Homo sapiens (Human) OX=9606 GN=DHX36 PE=1 SV=2	0	1228.6	411589		High	0.001954	0.00367	49	59.43
K562 WT	FALSE	High	VLMKALEYL	[S].VLMKALEYL.[K]		0.0074583	0.00214298	1	1	1	Q14008	Q14008 [1260-1268]		Cytoskeleton-associated protein 5 OS=Homo sapiens (Human) OX=9606 GN=CKAP5 PE=1 SV=3	0	1079.62	2.53248e+06		High	0.001954	0.003563	19	106.57
K562 WT	FALSE	High	YQYPVIIHL	[N].YQYPVIIHL.[I]		0.00856446	0.00214298	1	1	2	Q9BW60	Q9BW60 [227-235]		Elongation of very long chain fatty acids protein 1 OS=Homo sapiens (Human) OX=9606 GN=ELOVL1 PE=1 SV=1	0	1145.64	5.46903e+06		High	0.001954	0.004044	36	105.35
K562 WT	FALSE	High	YLNDGLWHM	[H].YLNDGLWHM.[K]	1xOxidation [M9]	0.00871374	0.00214298	1	2	1	Q9ULC4	Q9ULC4 [169-177]		Malignant T-cell-amplified sequence 1 OS=Homo sapiens (Human) OX=9606 GN=MCTS1 PE=1 SV=1	0	1164.51	260975		High	0.001954	0.00414	22	81.29
K562 WT	FALSE	High	TLVDNISTMAL	[A].TLVDNISTMAL.[L]	1xOxidation [M9]	0.00772073	0.00214298	1	1	2	Q9NPJ3	Q9NPJ3 [62-72]		Acyl-coenzyme A thioesterase 13 OS=Homo sapiens (Human) OX=9606 GN=ACOT13 PE=1 SV=1	0	1193.61	1.4824e+06		High	0.001954	0.003663	32	93.61
K562 WT	FALSE	High	SLDKTSHSV	[E].SLDKTSHSV.[G]		0.00792357	0.00214298	1	1	2	Q12789	Q12789 [1308-1316]		General transcription factor 3C polypeptide 1 OS=Homo sapiens (Human) OX=9606 GN=GTF3C1 PE=1 SV=4	0	973.495	1.30526e+06		High	0.001954	0.003773	41	32.95
K562 WT	FALSE	High	RLQEDPPVGV	[K].RLQEDPPVGV.[S]		0.00827349	0.00214298	1	1	3	P63146	P63146 [15-24]		Ubiquitin-conjugating enzyme E2 B OS=Homo sapiens (Human) OX=9606 GN=UBE2B PE=1 SV=1	0	1109.59	1.12203e+07		High	0.001954	0.003937	35	58.75
K562 WT	FALSE	High	YAITTLHNL	[F].YAITTLHNL.[L]		0.00925688	0.00214298	2	2	2	P14923; P35222	P14923 [245-253]; P35222 [254-262]		Junction plakoglobin OS=Homo sapiens (Human) OX=9606 GN=JUP PE=1 SV=3 Catenin beta-1 OS=Homo sapiens (Human) OX=9606 GN=CTNNB1 PE=1 SV=1	0	1045.57	2.28385e+06	Shared	High	0.001954	0.004372	28	81.93
K562 WT	FALSE	High	FGGHIRSV	[I].FGGHIRSV.[V]		0.00765427	0.00214298	1	1	6	Q14694	Q14694 [606-613]		Ubiquitin carboxyl-terminal hydrolase 10 OS=Homo sapiens (Human) OX=9606 GN=USP10 PE=1 SV=2	0	872.474	9.49205e+06		High	0.001954	0.003649	42	64.72
K562 WT	FALSE	High	EERVINEEY	[V].EERVINEEY.[K]		0.00863878	0.00214298	2	2	2	Q16576; Q09028	Q16576 [12-20]; Q09028 [13-21]		Histone-binding protein RBBP7 OS=Homo sapiens (Human) OX=9606 GN=RBBP7 PE=1 SV=1 Histone-binding protein RBBP4 OS=Homo sapiens (Human) OX=9606 GN=RBBP4 PE=1 SV=3	0	1180.55	1.19256e+06	Shared	High	0.001954	0.004105	52	55.81
K562 WT	FALSE	High	RLQPPPAQA	[D].RLQPPPAQA.[E]		0.00820229	0.00214298	1	1	9	Q9BTL4	Q9BTL4 [159-167]		Immediate early response gene 2 protein OS=Homo sapiens (Human) OX=9606 GN=IER2 PE=1 SV=1	0	977.553	3.27459e+06		High	0.001954	0.003907	52	45.01
K562 WT	FALSE	High	ASTSTTIRSHSS	[M].ASTSTTIRSHSS.[S]	1xAcetyl [N-Term]	0.00765427	0.00214298	1	3	1	P04259	P04259 [2-13]	P04259 1xAcetyl [N-Term]	Keratin, type II cytoskeletal 6B OS=Homo sapiens (Human) OX=9606 GN=KRT6B PE=1 SV=5	0	1276.61	66436.7		High	0.001954	0.003635	45	41.5
K562 WT	FALSE	High	GQIEVVPEV	[S].GQIEVVPEV.[S]		0.00778776	0.00214298	1	1	10	Q92576	Q92576 [205-213]		PHD finger protein 3 OS=Homo sapiens (Human) OX=9606 GN=PHF3 PE=1 SV=3	0	969.525	2.43263e+07		High	0.001954	0.003693	47	86.71
K562 WT	FALSE	High	YAFPKSITV	[S].YAFPKSITV.[F]		0.00856446	0.00214298	1	1	1	P53985	P53985 [34-42]		Monocarboxylate transporter 1 OS=Homo sapiens (Human) OX=9606 GN=SLC16A1 PE=1 SV=3	0	1025.57	1.12041e+06		High	0.001954	0.004061	30	86.9
K562 WT	FALSE	High	VLWDNGAKNL	[Y].VLWDNGAKNL.[Y]		0.00689986	0.00214298	1	1	1	Q86YT6	Q86YT6 [195-204]		E3 ubiquitin-protein ligase MIB1 OS=Homo sapiens (Human) OX=9606 GN=MIB1 PE=1 SV=1	0	1129.6	253975		High	0.001954	0.003303	28	78.51
K562 WT	FALSE	High	ATYVFLHTV	[L].ATYVFLHTV.[K]		0.00702024	0.00214298	1	1	1	Q53FV1	Q53FV1 [59-67]		ORM1-like protein 2 OS=Homo sapiens (Human) OX=9606 GN=ORMDL2 PE=1 SV=2	0	1050.56	581340		High	0.001954	0.003349	33	88.77
K562 WT	FALSE	High	VMIGGEPYTL	[T].VMIGGEPYTL.[G]	1xOxidation [M2]	0.00772073	0.00214298	1	1	5	P60953	P60953 [44-53]		Cell division control protein 42 homolog OS=Homo sapiens (Human) OX=9606 GN=CDC42 PE=1 SV=2	0	1095.54	5654268		High	0.001954	0.003685	33	92.2
K562 WT	FALSE	High	YLISQVEGHQV	[E].YLISQVEGHQV.[S]		0.00739409	0.00214298	1	1	1	Q9Y3C4	Q9Y3C4 [121-131]		EKC/KEOPS complex subunit TPRKB OS=Homo sapiens (Human) OX=9606 GN=TPRKB PE=1 SV=1	0	1272.66	187946		High	0.001954	0.003542	20	73.97
K562 WT	FALSE	High	QLYEFDIKV	[R].QLYEFDIKV.[P]		0.00902011	0.00214298	1	1	1	P15586	P15586 [342-350]		N-acetylglucosamine-6-sulfatase OS=Homo sapiens (Human) OX=9606 GN=GNS PE=1 SV=3	0	1154.61	1417796		High	0.001954	0.004281	22	101.46
K562 WT	FALSE	High	VILSMDNNRSLDL	[N].VILSMDNNRSLDL.[D]	1xOxidation [M5]	0.00894252	0.00214298	1	2	1	P04264	P04264 [335-347]		Keratin, type II cytoskeletal 1 OS=Homo sapiens (Human) OX=9606 GN=KRT1 PE=1 SV=6	0	1505.76	136935		High	0.001954	0.004217	27	79.58
K562 WT	FALSE	High	ILMEHIHKLKA	[R].ILMEHIHKLKA.[D]	1xOxidation [M3]	0.00726732	0.00214298	1	1	2	P84098	P84098 [137-147]		60S ribosomal protein L19 OS=Homo sapiens (Human) OX=9606 GN=RPL19 PE=1 SV=1	0	1348.78	397891		High	0.001954	0.003474	17	44.59
K562 WT	FALSE	High	YLEPKLTQV	[K].YLEPKLTQV.[Y]		0.00902011	0.00214298	1	1	2	Q14997	Q14997 [1489-1497]		Proteasome activator complex subunit 4 OS=Homo sapiens (Human) OX=9606 GN=PSME4 PE=1 SV=2	0	1090.61	3901852		High	0.001954	0.004276	29	73.03
K562 WT	FALSE	High	YSYFSPRTM	[E].YSYFSPRTM.[S]		0.00933718	0.00214298	1	1	1	Q15003	Q15003 [428-436]		Condensin complex subunit 2 OS=Homo sapiens (Human) OX=9606 GN=NCAPH PE=1 SV=3	0	1151.52	152407		High	0.001954	0.004391	38	76.61
K562 WT	FALSE	High	YLVSHPNEV	[F].YLVSHPNEV.[S]		0.00871374	0.00214298	1	1	2	Q14739	Q14739 [474-482]		Delta(14)-sterol reductase LBR OS=Homo sapiens (Human) OX=9606 GN=LBR PE=1 SV=2	0	1057.53	2.30909e+06		High	0.001954	0.004122	34	55.82
K562 WT	FALSE	High	ILMEHIHKLK	[R].ILMEHIHKLK.[A]		0.00714272	0.00214298	1	1	1	P84098	P84098 [137-146]		60S ribosomal protein L19 OS=Homo sapiens (Human) OX=9606 GN=RPL19 PE=1 SV=1	0	1261.74	155115		High	0.001954	0.00342	16	48.72
K562 WT	FALSE	High	NADTVSSKL	[L].NADTVSSKL.[Q]		0.00714272	0.00214298	1	1	1	P63010	P63010 [860-868]		AP-2 complex subunit beta OS=Homo sapiens (Human) OX=9606 GN=AP2B1 PE=1 SV=1	0	934.484	153169		High	0.001954	0.003409	30	47.64
K562 WT	FALSE	High	HLASKIEEA	[V].HLASKIEEA.[P]		0.00792357	0.00214298	1	1	2	Q96S94	Q96S94 [129-137]		Cyclin-L2 OS=Homo sapiens (Human) OX=9606 GN=CCNL2 PE=1 SV=1	0	997.531	1.00502e+06		High	0.001954	0.003759	36	40.96
K562 WT	FALSE	High	KAISGVHTV	[V].KAISGVHTV.[R]		0.00806173	0.00214298	1	2	4	P41091	P41091 [59-67]		Eukaryotic translation initiation factor 2 subunit 3 OS=Homo sapiens (Human) OX=9606 GN=EIF2S3 PE=1 SV=3	0	911.531	6.1913e+06		High	0.001954	0.003847	44	39.09
K562 WT	FALSE	High	YLEPYLKEV	[F].YLEPYLKEV.[I]		0.00708122	0.00214298	1	1	1	P14927	P14927 [90-98]		Cytochrome b-c1 complex subunit 7 OS=Homo sapiens (Human) OX=9606 GN=UQCRB PE=1 SV=2	0	1153.61	2.08781e+06		High	0.001954	0.003381	39	86.45
K562 WT	FALSE	High	SALEKSMHL	[M].SALEKSMHL.[G]	1xAcetyl [N-Term]; 1xOxidation [M7]	0.00772073	0.00214298	1	1	1	Q9Y570	Q9Y570 [2-10]	Q9Y570 1xAcetyl [N-Term]	Protein phosphatase methylesterase 1 OS=Homo sapiens (Human) OX=9606 GN=PPME1 PE=1 SV=3	0	1073.53	867785		High	0.001954	0.003687	30	59.16
K562 WT	FALSE	High	KMAEPFTKA	[A].KMAEPFTKA.[L]	1xOxidation [M2]	0.00813171	0.00214298	1	1	2	Q9HAV4	Q9HAV4 [794-802]		Exportin-5 OS=Homo sapiens (Human) OX=9606 GN=XPO5 PE=1 SV=1	0	1038.53	1.18637e+06		High	0.001954	0.003854	32	40.11
K562 WT	FALSE	High	KLVSEKLASYQA	[A].KLVSEKLASYQA.[A]		0.00778776	0.00214298	1	1	1	P01106	P01106 [143-154]		Myc proto-oncogene protein OS=Homo sapiens (Human) OX=9606 GN=MYC PE=1 SV=1	0	1336.75	263582		High	0.001954	0.003696	31	56.13
K562 WT	FALSE	High	VMVDGKPVNL	[N].VMVDGKPVNL.[G]	1xOxidation [M2]	0.00684044	0.00214298	1	2	2	P60763	P60763 [44-53]		Ras-related C3 botulinum toxin substrate 3 OS=Homo sapiens (Human) OX=9606 GN=RAC3 PE=1 SV=1	0	1087.58	1.11404e+06		High	0.001954	0.003284	28	67.61
K562 WT	FALSE	High	GVNEQPPVV	[S].GVNEQPPVV.[L]		0.00902011	0.00214298	1	1	1	Q8WYP5	Q8WYP5 [72-80]		Protein ELYS OS=Homo sapiens (Human) OX=9606 GN=AHCTF1 PE=1 SV=3	0	938.494	542976		High	0.001954	0.004255	49	61.01
K562 WT	FALSE	High	KAMELIREL	[E].KAMELIREL.[H]	1xOxidation [M3]	0.00878935	0.00214298	1	1	1	Q14691	Q14691 [5-13]		DNA replication complex GINS protein PSF1 OS=Homo sapiens (Human) OX=9606 GN=GINS1 PE=1 SV=1	0	1118.62	260275		High	0.001954	0.004162	24	63.02
K562 WT	FALSE	High	KIPPVTPSI	[L].KIPPVTPSI.[L]		0.00849078	0.00214298	1	1	54	Q8NCT1	Q8NCT1 [273-281]		Arrestin domain-containing protein 4 OS=Homo sapiens (Human) OX=9606 GN=ARRDC4 PE=1 SV=3	0	951.587	9.85557e+07		High	0.001954	0.004019	34	67.52
K562 WT	FALSE	High	ALAEALKEV	[A].ALAEALKEV.[S]		0.00820229	0.00214298	1	1	2	Q6PI26	Q6PI26 [400-408]		Protein SHQ1 homolog OS=Homo sapiens (Human) OX=9606 GN=SHQ1 PE=1 SV=2	0	943.546	3249826		High	0.001954	0.003909	43	73.54
K562 WT	FALSE	High	TRNTKGGDAPAAGEDA	[Y].TRNTKGGDAPAAGEDA.[-]		0.00925688	0.00214298	1	1	1	P62851	P62851 [110-125]		40S ribosomal protein S25 OS=Homo sapiens (Human) OX=9606 GN=RPS25 PE=1 SV=1	0	1530.71	44687.7		High	0.001954	0.004382	25	28.74
K562 WT	FALSE	High	NEAVFIAH	[D].NEAVFIAH.[K]		0.00813171	0.00214298	1	1	1	Q9NYW8	Q9NYW8 [216-223]		RB-associated KRAB zinc finger protein OS=Homo sapiens (Human) OX=9606 GN=RBAK PE=1 SV=1	0	900.457		No Quan Values	High	0.001954	0.003854	45
K562 WT	FALSE	High	VLLSDSNLHDA	[K].VLLSDSNLHDA.[-]		0.00785537	0.00214298	1	1	3	Q6FI81	Q6FI81 [302-312]		Anamorsin OS=Homo sapiens (Human) OX=9606 GN=CIAPIN1 PE=1 SV=2	0	1183.6	2.63701e+06		High	0.001954	0.003735	48	64.48
K562 WT	FALSE	High	SLQDEIQRV	[M].SLQDEIQRV.[T]		0.00678154	0.00214298	1	1	2	Q9UNX4	Q9UNX4 [348-356]		WD repeat-containing protein 3 OS=Homo sapiens (Human) OX=9606 GN=WDR3 PE=1 SV=1	0	1087.57	6.30359e+06		High	0.001954	0.003262	41	73.54
K562 WT	FALSE	High	VLADALKSI	[N].VLADALKSI.[N]		0.00806173	0.00214298	1	1	2	P62244	P62244 [6-14]		40S ribosomal protein S15a OS=Homo sapiens (Human) OX=9606 GN=RPS15A PE=1 SV=2	0	929.567	3.93342e+06		High	0.001954	0.003833	45	85.35
K562 WT	FALSE	High	RLLEPAQVQQL	[S].RLLEPAQVQQL.[A]		0.00886561	0.00214298	1	1	4	Q8NBI6	Q8NBI6 [308-318]		Xyloside xylosyltransferase 1 OS=Homo sapiens (Human) OX=9606 GN=XXYLT1 PE=1 SV=1	0	1294.75	970396		High	0.001954	0.004187	47	77.16
K562 WT	FALSE	High	VLSCVIERV	[H].VLSCVIERV.[N]	1xCysteinyl [C4]	0.00726732	0.00214298	1	1	2	Q9UI26	Q9UI26 [583-591]	Q9UI26 1xCysteinyl [C586]	Importin-11 OS=Homo sapiens (Human) OX=9606 GN=IPO11 PE=1 SV=1	0	1136.58	554407		High	0.001954	0.003458	21	70.87
K562 WT	FALSE	High	AVIDVGINRV	[A].AVIDVGINRV.[H]		0.00925688	0.00214298	1	1	2	P13995	P13995 [270-279]		Bifunctional methylenetetrahydrofolate dehydrogenase/cyclohydrolase, mitochondrial OS=Homo sapiens (Human) OX=9606 GN=MTHFD2 PE=1 SV=2	0	1055.62	6644930		High	0.001954	0.004384	41	77.16
K562 WT	FALSE	High	KLMDHIYAV	[E].KLMDHIYAV.[C]	1xOxidation [M3]	0.0083453	0.00214298	1	1	3	Q9UP83	Q9UP83 [336-344]		Conserved oligomeric Golgi complex subunit 5 OS=Homo sapiens (Human) OX=9606 GN=COG5 PE=1 SV=3	0	1105.57	1.024e+06		High	0.001954	0.003966	25	57.69
K562 WT	FALSE	High	VLAEQLHQA	[H].VLAEQLHQA.[D]		0.00886561	0.00214298	1	1	1	Q6ZNJ1	Q6ZNJ1 [65-73]		Neurobeachin-like protein 2 OS=Homo sapiens (Human) OX=9606 GN=NBEAL2 PE=1 SV=2	0	1008.55	1.11649e+06		High	0.001954	0.004209	41	51.22
K562 WT	FALSE	High	FAIDSSHPWL	[A].FAIDSSHPWL.[H]		0.00684044	0.00214298	1	1	1	Q9BXJ9	Q9BXJ9 [699-708]		N-alpha-acetyltransferase 15, NatA auxiliary subunit OS=Homo sapiens (Human) OX=9606 GN=NAA15 PE=1 SV=1	0	1172.57	374771		High	0.001954	0.003288	23	102.79
K562 WT	FALSE	High	KMVDGVGVCTV	[C].KMVDGVGVCTV.[C]	1xCysteinyl [C9]	0.00856446	0.00214298	1	1	3	Q5T4S7	Q5T4S7 [1683-1693]	Q5T4S7 1xCysteinyl [C1691]	E3 ubiquitin-protein ligase UBR4 OS=Homo sapiens (Human) OX=9606 GN=UBR4 PE=1 SV=1	0	1226.56	1.25103e+06		High	0.001954	0.004052	61	60.4
K562 WT	FALSE	High	MLMDSPLNRA	[L].MLMDSPLNRA.[G]	1xOxidation [M]	0.0083453	0.00214298	1	1	3	Q92979	Q92979 [94-103]		Ribosomal RNA small subunit methyltransferase NEP1 OS=Homo sapiens (Human) OX=9606 GN=EMG1 PE=1 SV=4	0	1163.55	417284		High	0.001954	0.00397	37	59.96
K562 WT	FALSE	High	VMQENITKV	[D].VMQENITKV.[I]		0.00933718	0.00214298	1	1	2	O75379	O75379 [66-74]		Vesicle-associated membrane protein 4 OS=Homo sapiens (Human) OX=9606 GN=VAMP4 PE=1 SV=2	0	1061.57	769330		High	0.001954	0.004397	17	56.2
K562 WT	FALSE	High	RLDETIQAI	[S].RLDETIQAI.[A]		0.00820229	0.00214298	1	1	4	Q15650	Q15650 [348-356]		Activating signal cointegrator 1 OS=Homo sapiens (Human) OX=9606 GN=TRIP4 PE=1 SV=4	0	1058.58	8284763		High	0.001954	0.003899	35	72.05
K562 WT	FALSE	High	LLYGHTVTV	[C].LLYGHTVTV.[V]		0.00726732	0.00214298	1	1	2	Q8TB61	Q8TB61 [384-392]		Adenosine 3'-phospho 5'-phosphosulfate transporter 1 OS=Homo sapiens (Human) OX=9606 GN=SLC35B2 PE=1 SV=1	0	1002.56	4.12435e+06		High	0.001954	0.00347	30	71.45
K562 WT	FALSE	High	SLAAQDHRV	[W].SLAAQDHRV.[C]		0.00714272	0.00214298	1	1	2	Q5XUX1	Q5XUX1 [231-239]		F-box/WD repeat-containing protein 9 OS=Homo sapiens (Human) OX=9606 GN=FBXW9 PE=1 SV=2	0	996.522	164682		High	0.001954	0.003407	55	37.47
K562 WT	FALSE	High	AQAEVYKEL	[L].AQAEVYKEL.[R]		0.00772073	0.00214298	1	1	2	P49327	P49327 [986-994]		Fatty acid synthase OS=Homo sapiens (Human) OX=9606 GN=FASN PE=1 SV=3	0	1050.55	1.49899e+06		High	0.001954	0.003686	26	60.85
K562 WT	FALSE	High	YLDTINRSV	[P].YLDTINRSV.[L]		0.00917728	0.00214298	1	1	1	Q53GS9	Q53GS9 [107-115]		U4/U6.U5 tri-snRNP-associated protein 2 OS=Homo sapiens (Human) OX=9606 GN=USP39 PE=1 SV=2	0	1080.57	797851		High	0.001954	0.004342	46	62.01
K562 WT	FALSE	High	TLFDYEVRL	[H].TLFDYEVRL.[N]		0.00689986	0.00214298	1	1	3	Q96T88	Q96T88 [57-65]		E3 ubiquitin-protein ligase UHRF1 OS=Homo sapiens (Human) OX=9606 GN=UHRF1 PE=1 SV=1	0	1155.6	10594340		High	0.001954	0.0033	50	106.84
K562 WT	FALSE	High	KLMDLDVEQL	[M].KLMDLDVEQL.[G]	1xOxidation [M3]	0.00778776	0.00214298	1	1	3	P12004	P12004 [117-126]		Proliferating cell nuclear antigen OS=Homo sapiens (Human) OX=9606 GN=PCNA PE=1 SV=1	0	1219.62	5.36735e+06		High	0.001954	0.00372	64	83.31
K562 WT	FALSE	High	AVIEHLERL	[A].AVIEHLERL.[A]		0.00827349	0.00214298	1	1	5	O43716	O43716 [35-43]		Glutamyl-tRNA(Gln) amidotransferase subunit C, mitochondrial OS=Homo sapiens (Human) OX=9606 GN=GATC PE=1 SV=1	0	1079.62	9.51221e+06		High	0.001954	0.003926	41	66.49
K562 WT	FALSE	High	VLSELLWQV	[T].VLSELLWQV.[A]		0.00827349	0.00214298	2	2	2	O00507; Q93008	O00507 [2318-2326]; Q93008 [2317-2325]		Probable ubiquitin carboxyl-terminal hydrolase FAF-Y OS=Homo sapiens (Human) OX=9606 GN=USP9Y PE=2 SV=2 Probable ubiquitin carboxyl-terminal hydrolase FAF-X OS=Homo sapiens (Human) OX=9606 GN=USP9X PE=1 SV=3	0	1086.62	2694664	Shared	High	0.001954	0.003938	35	129.19
K562 WT	FALSE	High	KLPEKWESV	[E].KLPEKWESV.[K]		0.00799235	0.00214298	1	1	4	O76021	O76021 [240-248]		Ribosomal L1 domain-containing protein 1 OS=Homo sapiens (Human) OX=9606 GN=RSL1D1 PE=1 SV=3	0	1115.61	18291370		High	0.001954	0.00381	28	60.81
K562 WT	FALSE	High	LLYGGVGICV	[L].LLYGGVGICV.[G]	1xCysteinyl [C9]	0.00925688	0.00214298	1	1	1	Q8WUM9	Q8WUM9 [565-574]	Q8WUM9 1xCysteinyl [C573]	Sodium-dependent phosphate transporter 1 OS=Homo sapiens (Human) OX=9606 GN=SLC20A1 PE=1 SV=1	0	1112.55	1.36193e+06		High	0.001954	0.004369	33	103
K562 WT	FALSE	High	RLFDEPQLA	[A].RLFDEPQLA.[S]		0.00772073	0.00214298	2	2	10	Q9H0C5; Q9BX70	Q9H0C5 [188-196]; Q9BX70 [230-238]		BTB/POZ domain-containing protein 1 OS=Homo sapiens (Human) OX=9606 GN=BTBD1 PE=1 SV=1 BTB/POZ domain-containing protein 2 OS=Homo sapiens (Human) OX=9606 GN=BTBD2 PE=1 SV=1	0	1088.57	3.60281e+07	Shared	High	0.001954	0.003671	42	79.68
K562 WT	FALSE	High	HLAELIAEL	[A].HLAELIAEL.[E]		0.00708122	0.00214298	1	1	4	Q96F44	Q96F44 [224-232]		E3 ubiquitin-protein ligase TRIM11 OS=Homo sapiens (Human) OX=9606 GN=TRIM11 PE=1 SV=2	0	1008.57	8630909		High	0.001954	0.003378	57	105.54
K562 WT	FALSE	High	SLLEPPLQL	[V].SLLEPPLQL.[Y]		0.00799235	0.00214298	1	1	4	Q8WUD6	Q8WUD6 [40-48]		Cholinephosphotransferase 1 OS=Homo sapiens (Human) OX=9606 GN=CHPT1 PE=1 SV=1	0	1009.59	1.17508e+06		High	0.001954	0.003816	39	117.8
[truncated: 28,436 more rows]
